# Supplementary material for: Single-cell lipidomics enabled by dual-polarity ionization and ion mobility-mass spectrometry imaging
Source: Nat Commun. 2023 Aug 25;14:5185. doi: 10.1038/s41467-023-40512-6 (PMC10457347; doi:10.1038/s41467-023-40512-6)
Supplement: Supplementary file 4 — Supplementary Data 1 [file 41467_2023_40512_MOESM4_ESM.xlsx]

## Sheet: Sheet1
List of the identified lipid species from single cell samples using SC-MSI under positive ion mode.
Name	Ions	Molecular Formula	m/z meas.	Theoretical m/z	Δm/z [ppm]	Mob. 1/K0	CCS (Å²)	ΔCCS [%]
LPC 16:0-SN2	[M+H]+	C24H50NO7P	496.343	496.34	5.54	1.117	229.8	0.7
LPC 18:1-SN2	[M+H]+	C26H52NO7P	522.358	522.355	5.428	1.13	232.3	-1.1
LPC 18:0-SN2	[M+H]+	C26H54NO7P	524.373	524.371	4.612	1.147	235.7	-1.2
LPC 26:3-SN2	[M+H]+	C34H64NO7P	630.453	630.449	5.294	1.229	251.6	-0.6
LPC 27:0-SN2	[M+H]+	C35H72NO7P	650.515	650.512	4.223	1.324	270.7	1.7
PC 13:0_14:0	[M+H]+	C35H70NO8P	664.495	664.491	5.308	1.313	268.4	0.7
PE O-13:0_18:0	[M+H]+	C36H74NO7P	664.531	664.528	5.339	1.334	272.7	1.9
SM 17:1;2O/15:1	[M+H]+	C37H73N2O6P	673.533	673.528	7.423	1.34	273.8	0
PC 14:0_14:0	[M+H]+	C36H72NO8P	678.51	678.507	4.44	1.326	271	-0.8
PC O-29:0	[M+H]+	C37H76NO7P	678.547	678.543	4.984	1.348	275.4	0.8
SM 21:1;2O/12:0	[M+H]+	C38H77N2O6P	689.563	689.559	4.853	1.375	280.9	0
PC 13:0_16:1	[M+H]+	C37H72NO8P	690.511	690.507	5.737	1.335	272.8	0.2
SM 8:0;2O/26:2	[M+H]+	C39H77N2O6P	701.563	701.559	4.745	1.366	279	-0.1
PC 13:0_17:1	[M+H]+	C38H74NO8P	704.522	704.522	-0.2	1.341	273.7	-0.6
PC 12:0_18:0	[M+H]+	C38H76NO8P	706.542	706.538	4.839	1.359	277.5	-0.2
PC O-31:0	[M+H]+	C39H80NO7P	706.578	706.575	4.235	1.377	281.2	0.3
PC 15:0_16:3	[M+H]+	C39H72NO8P	714.511	714.507	5.15	1.342	274	0.1
PC 11:0_20:2	[M+H]+	C39H74NO8P	716.525	716.522	3.002	1.366	278.9	0.7
PE 14:0_20:1	[M+H]+	C39H76NO8P	718.541	718.538	4.198	1.343	274.2	0
PC O-32:1	[M+H]+	C40H80NO7P	718.578	718.575	4.964	1.382	282.2	0
PC 15:0_16:0	[M+H]+	C39H78NO8P	720.555	720.554	2.007	1.375	280.6	-0.4
PC O-32:0	[M+H]+	C40H82NO7P	720.593	720.59	3.969	1.398	285.4	0.4
PC 14:1_18:2	[M+H]+	C40H74NO8P	728.525	728.522	4.119	1.346	274.6	-0.1
PC 16:1_16:1	[M+H]+	C40H76NO8P	730.537	730.538	-0.968	1.349	275.2	-1.3
PC 16:0_16:1	[M+H]+	C40H78NO8P	732.557	732.554	4.219	1.378	281.1	-0.2
PC 16:0_16:0	[M+H]+	C40H80NO8P	734.571	734.569	2.33	1.372	279.9	-1.1
PC O-33:0	[M+H]+	C41H84NO7P	734.609	734.606	3.907	1.417	289.1	0.6
PE 18:1_18:1	[M+H]+	C41H78NO8P	744.557	744.554	3.724	1.372	279.9	1.5
PC O-34:2	[M+H]+	C42H82NO7P	744.593	744.59	3.682	1.407	287	0.2
PC 16:0_17:1	[M+H]+	C41H80NO8P	746.572	746.569	3.32	1.394	284.2	-0.3
PE O-19:0_18:1	[M+H]+	C42H84NO7P	746.604	746.606	-1.948	1.404	286.4	1
PC 16:0_17:0	[M+H]+	C41H82NO8P	748.584	748.585	-0.95	1.412	288	0
PC O-34:0	[M+H]+	C42H86NO7P	748.619	748.621	-3.254	1.417	289	-0.3
PC 17:1_17:1	[M+H]+	C42H80NO8P	758.573	758.569	4.274	1.396	284.7	-0.2
PC 20:0_14:1	[M+H]+	C42H82NO8P	760.581	760.585	-5.517	1.353	275.9	-4.1
PS 34:1	[M+H]+	C40H76NO10P	762.529	762.543	1.247	1.385	282.4	1
PC O-36:7	[M+H]+	C44H76NO7P	762.549	762.543	7.217	1.382	281.8	-1.4
NAGly 26:6/21:2	[M+H]+	C49H79NO5	762.596	762.603	-9.71	1.407	286.8	-0.7
PC 34:0	[M+H]+	C42H84NO8P	762.599	762.601	-2.131	1.42	289.5	-0.8
PC O-36:5	[M+H]+	C44H80NO7P	766.575	766.575	0.865	1.398	285.1	-0.3
PC O-36:4	[M+H]+	C44H82NO7P	768.594	768.59	4.496	1.412	287.8	0.1
PC 18:1_17:2	[M+H]+	C43H80NO8P	770.57	770.569	1.28	1.388	283	-0.9
PC O-36:3	[M+H]+	C44H84NO7P	770.608	770.606	2.884	1.422	290	-1.1
PC 17:1_18:1	[M+H]+	C43H82NO8P	772.587	772.585	2.445	1.415	288.4	-0.1
PC O-36:2	[M+H]+	C44H86NO7P	772.624	772.621	3.872	1.441	293.8	0.7
PC 18:0_17:1	[M+H]+	C43H84NO8P	774.603	774.601	2.318	1.425	290.5	0
PC 17:0_18:0	[M+H]+	C43H86NO8P	776.619	776.616	3.867	1.436	292.7	-0.2
PC 18:1_18:4	[M+H]+	C44H78NO8P	780.557	780.554	3.815	1.394	284	-0.1
PC O-37:5	[M+H]+	C45H82NO7P	780.593	780.59	3.804	1.422	289.9	0.2
PC 16:1_20:3	[M+H]+	C44H80NO8P	782.573	782.569	4.712	1.398	285	-0.9
PC O-37:4	[M+H]+	C45H84NO7P	782.607	782.606	1.646	1.431	291.6	0.6
PC 18:1_18:2	[M+H]+	C44H82NO8P	784.588	784.585	3.621	1.412	287.8	-0.5
SM 20:2;2O/20:0	[M+H]+	C45H89N2O6P	785.656	785.653	3.347	1.457	296.9	-0.8
PC 18:1_18:1	[M+H]+, [M+Na]+	C44H84NO8P	786.603	786.601	3.372	1.431	291.5	0.1
SM 9:1;2O/31:0	[M+H]+	C45H91N2O6P	787.672	787.669	3.776	1.465	298.5	-0.3
PC 20:0_16:1	[M+H]+	C44H86NO8P	788.618	788.616	1.481	1.439	293.1	0
PC O-37:1	[M+H]+	C45H90NO7P	788.656	788.653	4.356	1.455	296.4	0.1
PC 18:0_18:0	[M+H]+	C44H88NO8P	790.627	790.632	-6.666	1.441	293.7	-0.7
PC O-38:5	[M+H]+	C46H84NO7P	794.598	794.606	-9.293	1.422	289.8	-0.6
PC 16:2_21:2	[M+H]+	C45H82NO8P	796.588	796.585	3.166	1.423	289.9	0
PC O-38:4	[M+H]+	C46H86NO7P	796.624	796.621	3.381	1.446	294.7	-0.9
PC 18:1_19:2	[M+H]+	C45H84NO8P	798.603	798.601	2.389	1.431	291.5	0
PC O-38:3	[M+H]+	C46H88NO7P	798.639	798.637	2.114	1.444	294.2	-0.2
PC 18:0_19:2	[M+H]+	C45H86NO8P	800.62	800.616	4.13	1.444	294.1	0
PC 20:0_17:1	[M+H]+	C45H88NO8P	802.635	802.632	3.121	1.455	296.3	0
PC O-38:1	[M+H]+	C46H92NO7P	802.672	802.668	4.676	1.473	300.1	0.6
PC 18:2_20:4	[M+H]+	C46H80NO8P	806.573	806.569	4.662	1.425	290.3	0.3
PC 18:1_20:4	[M+H]+	C46H82NO8P	808.587	808.585	2.26	1.431	291.4	0
PC 18:0_20:4	[M+H]+	C46H84NO8P	810.603	810.601	3.376	1.436	292.4	-0.5
SM 37:3;2O/5:0	[M+H]+	C47H91N2O6P	811.673	811.669	4.716	1.473	300	0
PC 16:0_22:3	[M+H]+	C46H86NO8P	812.616	812.616	0.034	1.441	293.5	-0.7
PC O-39:3	[M+H]+	C47H90NO7P	812.656	812.653	4.279	1.47	299.5	1
SM 28:2;2O/14:0	[M+H]+	C47H93N2O6P	813.688	813.684	4.951	1.486	302.7	0
PC 16:0_22:2	[M+H]+	C46H88NO8P	814.634	814.632	2.72	1.457	296.8	-0.5
PC O-39:2	[M+H]+	C47H92NO7P	814.67	814.668	2.531	1.476	300.5	0.4
SM 36:1;2O/6:0	[M+H]+	C47H95N2O6P	815.694	815.7	-7.096	1.491	303.7	-0.7
PC 18:0_20:1	[M+H]+	C46H90NO8P	816.648	816.648	-0.109	1.47	299.4	0
PC O-39:1	[M+H]+	C47H94NO7P	816.687	816.684	3.818	1.486	302.6	0.1
Cer 13:1;2O/42:8	[M+H]+	C55H93NO3	816.727	816.723	4.556	1.565	318.7	4.2
PC O-40:6	[M+H]+	C48H86NO7P	820.624	820.621	3.382	1.46	297.3	-0.7
PC O-40:5	[M+H]+	C48H88NO7P	822.636	822.637	-0.825	1.463	297.8	0.4
PC 17:2_22:2	[M+H]+	C47H86NO8P	824.62	824.616	4.799	1.454	296.2	0
PC 18:3_22:4	[M+H]+	C48H82NO8P	832.585	832.585	-0.676	1.436	292.3	-0.5
PC 18:0_22:6	[M+H]+	C48H84NO8P	834.597	834.601	-4.465	1.452	295.6	-0.1
PC 18:0_22:5	[M+H]+	C48H86NO8P	836.617	836.616	0.508	1.46	297.2	-0.3
PC 20:2_20:2	[M+H]+	C48H88NO8P	838.633	838.632	0.908	1.463	297.7	-0.4
PC 24:1_16:2	[M+H]+	C48H90NO8P	840.65	840.648	2.436	1.473	299.8	-0.6
PC 20:0_22:6	[M+H]+	C50H88NO8P	862.635	862.632	2.94	1.476	300.2	-0.4
PC 22:2_20:3	[M+H]+	C50H90NO8P	864.65	864.648	2.246	1.439	292.7	-3.2
PC 12:0_30:3	[M+H]+	C50H94NO8P	868.681	868.679	2.346	1.494	303.9	-0.3
PC 17:2_26:4	[M+H]+	C51H90NO8P	876.651	876.648	3.743	1.491	303.4	0
