# Supplementary material for: Single-cell lipidomics enabled by dual-polarity ionization and ion mobility-mass spectrometry imaging
Source: Nat Commun. 2023 Aug 25;14:5185. doi: 10.1038/s41467-023-40512-6 (PMC10457347; doi:10.1038/s41467-023-40512-6)
Supplement: Supplementary file 5 — Supplementary Data 2 [file 41467_2023_40512_MOESM5_ESM.xlsx]

## Sheet: Sheet1
List of the identified lipid species from single cell samples using SC-MSI under negative ion mode.
Name	Ions	Molecular Formula	m/z meas.	Theoretical m/z	Δm/z [ppm]	Mob. 1/K0	CCS (Å²)	ΔCCS [%]
FA 14:0	[M-H]-	C14H28O2	227.201	227.202	-3.98	0.755	160.3	2.7
FA 15:0	[M-H]-	C15H30O2	241.216	241.217	-4.444	0.769	162.6	1.6
FA 16:1	[M-H]-	C16H30O2	253.216	253.217	-4.076	0.78	164.6	1.7
FA 16:0	[M-H]-	C16H32O2	255.232	255.233	-3.991	0.789	166.5	1.4
FA 17:1	[M-H]-	C17H32O2	267.232	267.233	-2.937	0.806	169.7	2.1
FA 17:0	[M-H]-	C17H34O2	269.248	269.249	-3.78	0.811	170.6	2.1
FA 18:2	[M-H]-	C18H32O2	279.232	279.233	-2.736	0.817	171.6	1.6
FA 18:1	[M-H]-	C18H34O2	281.247	281.249	-4.362	0.819	172	1
FA 18:0	[M-H]-	C18H36O2	283.263	283.264	-2.831	0.828	173.9	1.8
FA 19:1	[M-H]-	C19H36O2	295.263	295.264	-3.874	0.848	177.6	1.5
FA 20:5	[M-H]-	C20H30O2	301.216	301.217	-2.766	0.855	179	2.2
FA 20:4	[M-H]-	C20H32O2	303.232	303.233	-3.414	0.857	179.5	2.6
FA 20:3	[M-H]-	C20H34O2	305.247	305.249	-6.55203	0.856	179.1	1.7
FA 20:2	[M-H]-	C20H36O2	307.263	307.264	-3.48	0.863	180.4	2
FA 20:1	[M-H]-	C20H38O2	309.279	309.28	-3.542	0.863	180.4	1.5
FA 22:6	[M-H]-	C22H32O2	327.232	327.233	-1.83	0.893	186.3	3.7
FA 22:5	[M-H]-	C22H34O2	329.247	329.249	-4.166	0.893	186.2	3.3
FA 22:4	[M-H]-	C22H36O2	331.263	331.264	-2.885	0.888	185.1	1.9
FA 22:1	[M-H]-	C22H42O2	337.31	337.311	-2.548	0.898	187.1	0.6
FA 22:0	[M-H]-	C22H44O2	339.326	339.327	-3.305	0.895	186.5	0.1
FA 24:6	[M-H]-	C24H36O2	355.266	355.264	3.779	0.912	189.8	2.5
FA 24:5	[M-H]-	C24H38O2	357.279	357.28	-3.717	0.917	190.6	2.5
FA 24:4	[M-H]-	C24H40O2	359.294	359.296	-3.239	0.926	192.5	3.4
LPE 16:0	[M-H]-	C21H44NO7P	452.277	452.278	-3.093	1.001	206.6	-2.2
LPE 18:0	[M-H]-	C23H48NO7P	480.306	480.31	-8.32795	1.019	210	-0.9
LPE 20:5	[M-H]-	C25H42NO7P	498.262	498.263	-2.23	1.033	212.6	1.1
LPE 20:4	[M-H]-	C25H44NO7P	500.277	500.278	-2.654	1.034	212.8	-2.3
LPE 20:2	[M-H]-	C25H48NO7P	504.309	504.31	-1.849	1.049	215.7	-2.6
LPE 20:1	[M-H]-	C25H50NO7P	506.324	506.325	-3.375	1.06	218.1	1.1
Cer 18:2;2O/24:0	[M-H]-	C42H81NO3	646.614	646.614	0.099	1.302	266.3	0.9
PMeOH 16:0_16:1	[M-H]-	C36H69O8P	659.466	659.466	0.473	1.226	250.7	0
PS 9:0_18:0	[M-H]-	C33H64NO10P	664.418	664.42	-2.733	1.241	253.7	0.9
PA 16:0_18:1	[M-H]-	C37H71O8P	673.483	673.481	2.485	1.25	255.5	1.3
PA 18:1_18:1	[M-H]-	C39H73O8P	699.49	699.497	-10.046	1.272	259.8	0.9
PE O-34:2	[M-H]-	C39H76NO7P	700.528	700.529	-0.562	1.287	262.8	0.9
PA 36:1	[M-H]-	C39H75O8P	701.512	701.513	-1.597	1.27	259.3	-0.8
PE 16:0_18:2	[M-H]-	C39H74NO8P	714.508	714.508	-0.504	1.284	262	0.4
PE 16:0_18:1	[M-H]-	C39H76NO8P	716.521	716.524	-3.914	1.289	263	0.2
PE 16:0_18:0	[M-H]-	C39H78NO8P	718.535	718.539	-6.159	1.298	264.9	0.4
PA 38:5	[M-H]-	C41H71O8P	722.492	722.489	5.096	1.323	270.1	2.7
PE O-22:5_14:0	[M-H]-	C41H74NO7P	722.511	722.513	-2.332	1.301	265.5	0.9
PA 38:4	[M-H]-	C41H73O8P	723.5	723.497	3.966	1.328	271.1	3
PA 38:3	[M-H]-	C41H75O8P	725.516	725.513	4.096	1.331	271.7	2.7
PA 38:2	[M-H]-	C41H77O8P	727.527	727.528	-2.248	1.292	263.7	-0.9
PE O-36:2	[M-H]-	C41H80NO7P	728.559	728.56	-1.112	1.311	267.5	0.3
PE 17:0_18:1	[M-H]-	C40H78NO8P	730.539	730.539	-0.033	1.3	265.3	0.1
PE 16:0_20:4	[M-H]-	C41H74NO8P	738.507	738.508	-1.887	1.303	265.8	0.5
PE 18:1_18:2	[M-H]-	C41H76NO8P	740.521	740.524	-3.494	1.303	265.8	-0.1
PE 18:1/18:1	[M-H]-	C41H78NO8P	742.536	742.539	-4.902	1.31	267.3	0
PE 18:0_18:1	[M-H]-	C41H80NO8P	744.552	744.555	-3.772	1.321	269.5	0.3
PE O-16:1_22:6	[M-H]-	C43H74NO7P	746.511	746.513	-2.122	1.316	268.5	1.4
PA 40:6	[M-H]-	C43H73O8P	747.501	747.497	5.553	1.345	274.4	3
PE O-18:2_20:4	[M-H]-	C43H76NO7P	748.524	748.529	-6.195	1.319	269	0.8
PE O-16:1_22:5	[M-H]-	C43H76NO7P	748.528	748.529	-0.8	1.321	269.5	0.9
PE O-38:5	[M-H]-	C43H78NO7P	750.541	750.544	-4.063	1.324	270	0.4
PE 18:1_19:1	[M-H]-	C42H80NO8P	756.555	756.555	-0.429	1.331	271.5	0.8
PE 19:0_18:1	[M-H]-	C42H82NO8P	758.57	758.571	-0.585	1.342	273.7	0.8
PS 16:0_18:1	[M-H]-	C40H76NO10P	760.512	760.513	-2.444	1.34	273.1	0.6
PE 18:0_20:5	[M-H]-	C43H76NO8P	764.524	764.524	0.555	1.33	271.1	0.6
PE 16:0_22:4	[M-H]-	C43H78NO8P	766.539	766.539	-0.708	1.334	271.9	0.4
PE 18:0_20:3	[M-H]-	C43H80NO8P	768.551	768.555	-4.804	1.34	273.2	0.4
PE 18:0_20:2	[M-H]-	C43H82NO8P	770.57	770.571	-0.468	1.343	273.8	0.1
PE 20:0_18:1	[M-H]-	C43H84NO8P	772.585	772.586	-1.222	1.355	276.2	0.5
PG 18:1_18:1	[M-H]-	C42H79O10P	773.533	773.534	-1.36	1.341	273.3	0.1
PE O-18:2_22:5	[M-H]-	C45H78NO7P	774.544	774.544	-0.481	1.341	273.3	0.3
PE O-18:1_22:5	[M-H]-	C45H80NO7P	776.559	776.56	-0.996	1.351	275.4	0.8
HexCer 9:1;2O/32:9	[M-H]-	C47H73NO8	778.525	778.526	-1.704	1.384	282	1.6
PE O-20:1_20:4	[M-H]-	C45H82NO7P	778.574	778.576	-1.91	1.359	277	0.1
PS 18:1_18:1	[M-H]-	C42H78NO10P	786.528	786.529	-1.247	1.357	276.6	0.3
PS 18:0_18:1	[M-H]-	C42H80NO10P	788.546	788.545	1.22	1.367	278.6	0.2
PE 18:0_22:6	[M-H]-	C45H78NO8P	790.539	790.539	-0.822	1.356	276.3	0.8
PE 18:1_22:4	[M-H]-	C45H80NO8P	792.553	792.555	-3.001	1.351	275.3	-0.1
PE 20:0_20:4	[M-H]-	C45H82NO8P	794.569	794.571	-1.309	1.37	279.1	0.8
PE 18:0_22:3	[M-H]-	C45H84NO8P	796.586	796.586	-0.712	1.374	279.9	0.6
PG 18:1_20:3	[M-H]-	C44H79O10P	797.532	797.534	-1.769	1.392	283.6	2.5
PE O-42:8	[M-H]-	C47H80NO7P	800.559	800.56	-1.392	1.37	279.2	0.7
PE 20:4_22:6	[M-H]-	C47H74NO8P	810.507	810.508	-1.18	1.348	274.6	0.4
PI 18:1_16:3	[M-H]-	C43H75O13P	829.486	829.487	-2.086	1.375	279.9	0.6
PI 16:1_18:1	[M-H]-	C43H79O13P	833.517	833.519	-1.71	1.388	282.6	0.3
PG 19:1_22:5	[M-H]-	C47H81O10P	835.543	835.549	-8.171	1.404	285.9	1
PS 18:0_22:5	[M-H]-	C46H80NO10P	836.544	836.545	-1.299	1.402	285.4	0.9
PS 20:0_20:4	[M-H]-	C46H82NO10P	838.559	838.56	-2.156	1.401	285.3	0.4
PI 18:2_18:2	[M-H]-	C45H79O13P	857.516	857.519	-2.815	1.403	285.5	0.7
SM 42:2;O2	[M+HCOO]-, [M+Cl]-	C47H93N2O6P	857.676	857.675	1.283	1.478	300.8	-1.4
PI 18:1_18:2	[M-H]-	C45H81O13P	859.532	859.534	-2.583	1.41	287	0.8
PI 18:1_18:1	[M-H]-	C45H83O13P	861.55	861.55	-0.282	1.419	288.7	1
PI 18:0_18:1	[M-H]-	C45H85O13P	863.565	863.566	-0.788	1.424	289.7	0.7
PI 17:0_20:4	[M-H]-	C46H81O13P	871.534	871.534	-0.43	1.422	289.3	1.3
PI 18:2_20:4	[M-H]-	C47H79O13P	881.518	881.519	-0.989	1.424	289.7	1.1
PI 18:1_20:4	[M-H]-	C47H81O13P	883.533	883.534	-0.907	1.429	290.7	1.2
PI 18:1_20:3	[M-H]-	C47H83O13P	885.549	885.55	-0.749	1.432	291.4	0.6
PI 18:0_20:3	[M-H]-	C47H85O13P	887.563	887.566	-2.373	1.44	293	0.5
PI 18:1_22:5	[M-H]-	C49H83O13P	909.549	909.55	-1.042	1.451	295.1	0.8
PI 20:1_20:4	[M-H]-	C49H85O13P	911.563	911.566	-2.301	1.454	295.6	0.7
