# Supplementary material for: Single-cell lipidomics enabled by dual-polarity ionization and ion mobility-mass spectrometry imaging
Source: Nat Commun. 2023 Aug 25;14:5185. doi: 10.1038/s41467-023-40512-6 (PMC10457347; doi:10.1038/s41467-023-40512-6)
Supplement: Supplementary file 6 — Supplementary Data 3 [file 41467_2023_40512_MOESM6_ESM.xlsx]

## Sheet: Sheet1
List of lipids exhibiting significant difference between PANC1 and PSC cells from the co-culture sample
Name	log2FDa	p-valueb	adj.p-valueb	Significancec
Cer 34:2;O	-0.34879	0.001146	0.002203	**
LPC 18:1	-0.1353	6.76e-06	1.49e-05	***
Cer 42:3;O	-0.34299	0.031669	0.048473	*
PC O-30:0	1.46955	8.09e-51	6.07e-49	***
SM 34:2;O2	-0.67461	1.71e-16	7.99e-16	***
PC 30:0	0.55444	2.34e-18	1.17e-17	***
PE 34:1	-0.8024	4.05e-13	1.69e-12	***
PC O-32:1	2.42523	1.86e-44	4.65e-43	***
PE 34:0	1.29555	1.3e-21	7.49e-21	***
PC O-32:0	4.07466	7.46e-37	1.12e-35	***
PC 32:2	-0.47004	2.9e-07	7.24e-07	***
PC 32:0	0.79871	1.99e-31	1.49e-30	***
PE 36:2	-0.67746	6.45e-11	1.93e-10	***
PC O-34:2	1.67516	7.02e-36	7.52e-35	***
PE 36:1	-0.65924	1.49e-12	5.88e-12	***
PC O-34:1	3.19138	4.93e-33	4.62e-32	***
PC 34:3	0.36842	2.15e-07	5.55e-07	***
PC 34:2	-0.45712	8.61e-12	2.93e-11	***
PC 34:1	-0.19023	3.55e-07	8.6e-07	***
PC 34:0	0.47401	1.99e-15	8.76e-15	***
PC O-36:5	1.97267	5.66e-32	4.72e-31	***
PC O-36:4	2.58188	1.19e-48	4.45e-47	***
SHexCer 32:0;O3	0.26502	0.000861	0.0017	**
PC O-36:2	2.36688	3.4e-28	2.32e-27	***
PS O-35:3;O	0.50607	7.88e-07	1.85e-06	***
PC 35:1	-0.40724	9.9e-12	3.23e-11	***
PC O-36:0	1.19566	1.76e-12	6.6e-12	***
PC 36:5	0.22472	0.014819	0.024699	*
PC 36:4	0.17578	0.012051	0.021019	*
SM 40:2;2O	-0.58278	0.000543	0.001101	**
PC 36:2	-0.53168	2.3e-12	8.23e-12	***
PC 36:1	-0.41135	4.18e-09	1.12e-08	***
SHexCer 35:3;2O	0.20911	0.01988	0.032413	*
PC 36:0	0.67008	8.23e-11	2.37e-10	***
PC O-38:6	2.04695	3.75e-28	2.34e-27	***
PC O-38:5	1.61535	2.23e-36	2.78e-35	***
PC 37:4	-0.87537	1.7e-09	4.73e-09	***
PC O-38:4	3.0575	2.98e-40	5.58e-39	***
PC 37:2	-0.1961	0.027227	0.043447	*
PE 42:10	0.20767	0.012729	0.021698	*
PC 38:2	-0.26457	0.009956	0.018213	*
PC O-40:6	1.27702	1.67e-21	8.96e-21	***
PC O-40:4	0.80866	0.000284	0.000591	***
PC 40:3	0.4174	0.011118	0.019854	*
PC 42:5	0.77402	0.003005	0.005635	**
PC 42:4	1.11061	6.88e-05	0.000147	***
a log2FD, log2(fold-change), indicates the log-ratio of a lipid signal intensity values between the PANC1 and PSC cells from the co-culture sample, 52 single cells of each cell type.
b p-value was determined by a two-tailed t Student’s test; adj.p-value indicate the Adjust P-value run based on the Benjamini-Hochberg Procedure to control the false discovery rate at 0.05.
c significant: * adj.p-value < 0.05, ** adj.p-value < 0.001, *** adj.p-value < 0.0001.
