# Supplementary material for: Single-cell lipidomics enabled by dual-polarity ionization and ion mobility-mass spectrometry imaging
Source: Nat Commun. 2023 Aug 25;14:5185. doi: 10.1038/s41467-023-40512-6 (PMC10457347; doi:10.1038/s41467-023-40512-6)
Supplement: Supplementary file 7 — Supplementary Data 4 [file 41467_2023_40512_MOESM7_ESM.xlsx]

## Sheet: contents
		Content of the MSDIAL (version 4.80) search result:
		sheet1	contents
		sheet2	PANC1 cell_positive
		sheet3	PSC cell_postive
		sheet4	SK-N-SH cell_positive
		sheet5	PANC1 cell_negative
		sheet6	PSC cell_negative
		sheet7	SK-N-SH cell_negative
		sheet8	mouse brain_postive
		sheet9	mouse brain_negative

## Sheet: panc1_lipid_postive
ID	RT [min]	m/z	Type	Metabolite name	Comment	Height	Area	Gaussian	S/N
1494	5.83841	216.196	[M+H]+	NAE 10:0		8742990	171253900	0.853068	122.709
4301	15.243	440.278	[M+H]+	LPC 12:0		7367000	100630400	0.957515	163.584
5455	17.7389	344.28	[M+H]+	CAR 12:0		81516390	1453440000	0.718514	643.133
6150	19.6671	272.258	[M+H]+	NAE 14:0		89744400	3214796000	0.649524	437.604
6839	21.2322	370.295	[M+H]+	CAR 14:1		50553620	1079869000	0.665659	839.695
9209	25.853	492.31	[M+H]+	LPC 16:2		15946410	285811200	0.748958	159.486
9291	25.9868	468.309	[M+H]+	LPC 14:0		346184000	6235639000	0.967514	2029.03
9366	26.0781	542.325	[M+H]+	LPC 20:5		14864140	244943600	0.949821	181.986
9523	26.3784	372.311	[M+H]+	CAR 14:0		1176466000	21874090000	0.528093	2940.59
9626	26.5363	500.277	[M+H]+	LPE 20:5		43902420	592035600	0.650204	427.047
9774	26.793	518.317	[M+H]+	LPC 18:3		3982514	51408680	0.72442	160.476
9866	26.913	576.41	[M+H]+	LPC 22:2		23641680	273448300	0.804924	206.252
10202	27.5848	468.309	[M+H]+	LPC 14:0/0:0		253795800	4257275000	0.754937	1437.71
10339	27.8604	494.316	[M+H]+	LPC 16:1		124631600	2129105000	0.819144	2059.01
10340	27.8604	494.324	[M+H]+	LPC 16:1		226040900	3851206000	0.960226	1781.92
10624	28.3983	398.326	[M+H]+	CAR 16:1		302701000	4881161000	0.797002	891.841
10628	28.3983	494.324	[M+H]+	LPC 16:1		149296100	1836313000	0.85719	1032.48
10723	28.541	496.302	[M+H]+	PC 15:0		156519200	1957643000	0.788122	1112.48
10781	28.6889	372.31	[M+H]+	CAR 14:0		71451940	1825459000	0.466893	214.266
10916	28.8636	398.326	[M+H]+	CAR 16:1		229774600	8601762000	0.780507	840.737
11058	29.2306	258.243	[M+H]+	NAE 13:0		17076990	422266100	0.828051	109.521
11069	29.2306	568.341	[M+H]+	LPC 22:6		616784300	8773686000	0.737131	6617.68
11149	29.3142	494.324	[M+H]+	LPC 16:1		148408200	2859985000	0.754003	897.948
11545	29.9194	544.341	[M+H]+	LPC 20:4		1284413000	17931250000	0.909929	7776.41
11583	29.9635	526.293	[M+H]+	LPE 22:6		1351033000	20785140000	0.821019	8822.61
11641	30.0628	386.326	[M+H]+	CAR 15:0		102695700	1651914000	0.726919	636.61
11685	30.1036	482.323	[M+H]+	LPC 15:0		55130610	785558500	0.720457	152.096
11788	30.2511	520.34	[M+H]+	LPC 18:2		321897600	5624720000	0.825345	1935.7
11794	30.2511	568.341	[M+H]+	LPC 22:6		105081400	2761253000	0.651806	802.511
11865	30.3975	494.324	[M+H]+	LPC 16:1		89153370	2206289000	0.721459	431.791
11967	30.5746	510.321	[M+H]+	PC 16:0		22153400	357267800	0.891038	157.156
12021	30.7238	502.295	[M+H]+	LPE 20:4		1358876000	23421190000	0.816157	4415.44
12203	30.9129	526.293	[M+H]+	LPE 22:6		245368700	6327765000	0.540562	866.721
12229	30.9659	544.341	[M+H]+	LPC 20:4		181164100	5983724000	0.854922	754.107
12259	31.0584	478.292	[M+H]+	LPE 18:2		30785550	670818500	0.961206	200.379
12260	31.0584	478.295	[M+H]+	LPE 18:2		31030520	703209300	0.715406	367.081
12323	31.1791	570.357	[M+H]+	LPC 22:5		119891400	1909355000	0.641541	2290.99
12392	31.3588	572.336	[M+H]+	PC 21:4		437151500	5843137000	0.805443	3040.88
12407	31.3787	370.295	[M+NH4]+	MG 18:3		60858250	1032281000	0.698722	190.806
12485	31.4745	412.342	[M+H]+	CAR 17:1		39011400	773929900	0.835251	290.662
12553	31.6933	520.34	[M+H]+	LPC 18:2/0:0		182953000	4556346000	0.747777	976.755
12602	31.8028	508.342	[M+H]+	LPC 17:1		50750610	1063198000	0.843823	306.891
12624	31.8117	502.295	[M+H]+	LPE 20:4		235356000	7834522000	0.712482	530.451
12676	31.9321	482.326	[M+H]+	LPC 15:0/0:0		72656160	1424277000	0.858808	196.691
12773	32.0784	528.309	[M+H]+	LPE 22:5		195504200	3046607000	0.799164	987.317
12863	32.2693	466.33	[M+H]+	LPC O-15:1		442146300	7984728000	0.778585	1616.21
12873	32.2941	586.352	[M+H]+	PC 22:4		22269190	326412500	0.799051	221.151
12957	32.3507	530.289	[M+H]+	PE 21:4		1455604000	22617820000	0.774244	14206.1
12979	32.3739	510.321	[M+H]+	PC 16:0		25691890	384906700	0.796238	178.352
13091	32.5345	478.295	[M+H]+	LPE 18:2		27979500	671525100	0.898287	167.36
13258	32.8363	356.353	[M+H]+	NAE 20:0		192435700	2900055000	0.839688	253.523
13289	32.9601	502.295	[M+H]+	LPE 20:4		142707400	2376867000	0.911734	163.526
13292	32.9601	546.355	[M+H]+	LPC 20:3		502496100	6959285000	0.904173	3405.32
13299	32.9601	568.338	[M+H]+	LPC 22:6		26542900	557617700	0.694053	239.728
13328	32.972	494.324	[M+H]+	LPC 16:1		29519730	801265500	0.822739	162.889
13330	32.972	526.293	[M+H]+	LPE 22:6		91187460	1489254000	0.742248	175.922
13332	32.972	544.341	[M+H]+	LPC 20:4		62633400	1248911000	0.784043	219.086
13511	33.3303	508.341	[M+H]+	LPC 17:1/0:0		50436490	874012900	0.789102	212.923
13587	33.4788	570.357	[M+H]+	LPC 22:5		135044100	2377279000	0.765467	2437.58
13620	33.6178	342.337	[M+H]+	NAE 19:0		30200920	651342700	0.842326	153.87
13634	33.6297	546.355	[M+H]+	LPC 20:3		51784180	1540213000	0.816132	197.593
13861	34.1628	596.37	[M+H]+	LPC 24:6		79909100	1090420000	0.790069	602.735
13925	34.3517	566.408	[M+H]+	LPC 21:0		24967760	533230200	0.570174	203.791
13979	34.5299	574.351	[M+H]+	PC 21:3		81611870	1067690000	0.88561	1292.95
13994	34.5681	528.308	[M+H]+	LPE 22:5		224058800	3422144000	0.834786	1050.43
14055	34.6373	496.339	[M+H]+	LPC 16:0		1266846000	23188720000	0.82296	3495.39
14149	34.8056	570.357	[M+H]+	LPC 22:5		28431880	554534700	0.753936	354.662
14285	35.2661	426.357	[M+H]+	CAR 18:1		814037900	13142980000	0.790778	2469.6
14291	35.2661	554.323	[M+H]+	LPE 24:6		116600700	1781060000	0.974468	674.219
14322	35.2864	546.355	[M+H]+	LPC 20:3		69256500	1412897000	0.853665	341.144
14478	35.5999	588.366	[M+H]+	PC 22:3		16977560	240767500	0.833391	151.92
14488	35.6208	426.358	[M+H]+	CAR 18:1		1364559000	33213350000	0.73686	1361.75
14524	35.7797	532.305	[M+H]+	PE 21:3		54646830	918805200	0.887273	523.371
14561	35.9084	612.367	[M+H]+	PC 24:5		8759842	126869400	0.909485	204.823
14608	36.0576	572.371	[M+H]+	LPC 22:4		317604200	5186878000	0.952546	2162.74
14698	36.2692	522.355	[M+H]+	LPC 18:1		1773855000	29526130000	0.904988	6299.94
14703	36.2692	544.337	[M+H]+	LPC 20:4		29785400	534801800	0.866576	133.657
14762	36.4177	532.305	[M+H]+	PE 21:3		14074580	231175100	0.922812	142.928
14859	36.6921	496.341	[M+H]+	LPC 16:0/0:0		4955879000	88644450000	0.826296	12933.6
14862	36.6921	518.322	[M+H]+	LPC 18:3/0:0		74952900	1341363000	0.827421	697.322
14929	36.7566	524.335	[M+H]+	PC 17:0		458172300	6231001000	0.859373	1982.76
15036	37.0031	434.341	[M+H]+	Elaidylphosphocholine		518078700	8460770000	0.820199	2856.56
15132	37.1609	352.321	[M+H]+	NAE 20:2		213249400	4822163000	0.84154	959.7
15208	37.2751	530.324	[M+H]+	LPE 22:4		406173200	7697749000	0.898675	2153.51
15272	37.472	600.365	[M+H]+	PC 23:4		71808400	1274171000	0.936449	1584.88
15278	37.4837	434.338	[M+H]+	Elaidylphosphocholine		345792800	6436368000	0.717237	741.309
15333	37.6016	480.308	[M+H]+	LPE 18:1		131905900	3072484000	0.85882	538.562
15382	37.7147	550.35	[M+H]+	PC 19:1		68079210	1002609000	0.849836	339.582
15445	37.9777	454.294	[M+H]+	LPE 16:0		30292410	746109700	0.813583	162.402
15466	38.0556	434.34	[M+H]+	Elaidylphosphocholine		436736900	10480110000	0.650271	1763.86
15481	38.0894	550.35	[M+H]+	PC 19:1		337248600	6126589000	0.674782	1684.04
15491	38.1013	538.349	[M+H]+	PC 18:0		180188700	2888762000	0.827825	1001.42
15508	38.1241	522.355	[M+H]+	LPC 18:1/0:0		1323867000	25704270000	0.889945	3440.37
15515	38.1241	598.385	[M+H]+	LPC 24:5		83346620	1353785000	0.751831	627.472
15661	38.3959	510.356	[M+H]+	LPC 17:0		16076180	263164800	0.853692	100.162
15754	38.5585	522.355	[M+H]+	LPC 18:1		549161800	8435235000	0.846122	1232.56
15760	38.5585	530.323	[M+H]+	LPE 22:4		76526750	1320621000	0.682861	243.978
15913	38.8163	558.319	[M+H]+	PE 23:4		198849400	4801415000	0.716472	1282.21
16081	39.1035	508.303	[M+H]+	PE 19:1		53079510	869006700	0.780534	310.274
16118	39.2455	518.316	[M+H]+	LPE 21:3		5292901	133398800	0.878539	215.287
16134	39.2837	564.367	[M+H]+	PC 20:1		332471500	6519704000	0.901789	3168.34
16250	39.4772	538.349	[M+H]+	PC 18:0		1426145000	27131110000	0.983464	7874.88
16263	39.4934	560.333	[M+H]+	PE 23:3		20001990	381895600	0.697537	188.025
16297	39.5185	508.304	[M+H]+	PE 19:1		181834600	3285144000	0.943589	817.463
16301	39.5185	598.385	[M+H]+	LPC 24:5		79233630	1370488000	0.757011	526.696
16431	39.8723	510.356	[M+H]+	LPC 17:0		35363520	719484700	0.813277	224.162
16444	39.8781	440.374	[M+H]+	CAR 19:1		28721100	353059200	0.711921	208.068
16547	40.2229	548.371	[M+H]+	LPC 20:2/0:0		49048010	1199356000	0.795166	306.105
16653	40.6101	564.365	[M+H]+	PC 20:1		196401300	3599035000	0.638733	1465.44
16760	40.7939	626.382	[M+H]+	PC 25:5		15110930	307367800	0.927012	102.47
16815	40.9061	556.341	[M+H]+	LPE 24:5		77461090	2001809000	0.71441	525.52
16855	41.0568	584.334	[M+H]+	PE 25:5		37658200	704084100	0.911629	417.118
16881	41.1249	548.372	[M+H]+	LPC 20:2/0:0		24998500	541296100	0.749446	159.822
16925	41.2797	438.298	[M+H]+	LPE O-16:1		33883720	881132300	0.930885	144.866
17165	42.0786	354.337	[M+H]+	NAE 20:1		86562880	1436760000	0.871801	247.893
17174	42.0786	464.313	[M+H]+	LPE O-18:2		11853930	159830200	0.92609	102.172
17197	42.0906	580.398	[M+H]+	PC 21:0		22882510	451366800	0.90938	283.442
17273	42.208	438.297	[M+H]+	LPE O-16:1		225481600	5610768000	0.880136	3735.68
17304	42.2681	584.333	[M+H]+	PE 25:5		39274300	888000300	0.715856	630.799
17305	42.2681	584.333	[M+H]+	PE 25:5		39274300	889210500	0.632886	416.564
17422	42.7065	536.37	[M+H]+	LPC 19:1/0:0		46896830	1137750000	0.727209	265.881
17478	42.876	574.387	[M+H]+	LPC 22:3		40393030	894930800	0.760803	548.306
17607	43.2261	522.355	[M+H]+	LPC 18:1		247246500	6977524000	0.677148	905.94
17640	43.3182	354.337	[M+H]+	NAE 20:1		101685800	2050636000	0.87484	292.123
17648	43.3182	552.366	[M+H]+	PC 19:0		14619040	390108700	0.794574	141.594
17711	43.4147	438.298	[M+H]+	LPE O-16:1		47010900	1198060000	0.820421	113.409
17723	43.4147	574.387	[M+H]+	LPC 22:3		23356050	523481400	0.8734	254.01
17805	43.5235	464.313	[M+H]+	LPE O-18:2		79997700	1750840000	0.753014	480.532
17817	43.5323	464.316	[M+H]+	LPE O-18:2		76865980	1281019000	0.640987	239.766
17936	43.6495	326.305	[M+H]+	NAE 18:1		53593240	1087030000	0.910272	208.191
17972	43.8204	524.371	[M+H]+	LPC 18:0		2024668000	60260540000	0.829995	8708.7
18008	43.963	548.371	[M+H]+	LPC 20:2		35990180	445306500	0.54269	283.986
18029	44.062	464.314	[M+H]+	LPE O-18:2		26076150	543943700	0.624207	146.314
18123	44.1426	600.403	[M+H]+	LPC 24:4		275185300	4600795000	0.930189	3506.09
18126	44.1426	661.49	[M+H]+	SM 30:2;3O		8563076	149275200	0.814922	100.855
18255	44.4613	532.34	[M+H]+	LPE 22:3		27935590	849274400	0.889411	229.692
18270	44.5631	428.373	[M+H]+	CAR 18:0		453958300	8530937000	0.82829	2380.91
18361	44.9491	428.373	[M+H]+	CAR 18:0		414031900	8864964000	0.621477	1329.87
18393	45.0749	667.481	[M+H]+	SM 32:5;2O		5943692	109648500	0.955596	106.263
18409	45.1899	454.39	[M+H]+	CAR 20:1		54701850	1571355000	0.820168	327.884
18477	45.4211	600.397	[M+H]+	LPC 24:4		20824980	522489300	0.91464	322.797
18491	45.4299	645.464	[M+H]+	SM 29:3;3O		6988085	130333700	0.8869	114.585
18520	45.4889	524.371	[M+H]+	LPC 18:0		240874400	5332633000	0.850358	789.811
18583	45.598	628.397	[M+H]+	PC 25:4		31592210	688955200	0.842034	408.165
18685	45.9496	558.356	[M+H]+	LPE 24:4		79763350	1874685000	0.950686	537.908
18828	46.0686	550.386	[M+H]+	LPC 20:1		157642700	2230051000	0.76673	736.461
19068	46.7904	566.382	[M+H]+	PC 20:0		105444000	2449994000	0.998777	646.146
19121	47.0079	592.401	[M+H]+	PC 22:1		9007239	239581100	0.892077	132.866
19199	47.3922	538.388	[M+H]+	LPC 19:0		9701268	217696100	0.903709	102.541
19236	47.5558	586.351	[M+H]+	PE 25:4		52770110	1456972000	0.845469	524.072
19276	47.768	374.326	[M+NH4]+	MG 18:1		133898300	2910404000	0.747456	353.147
19349	47.8884	578.381	[M+H]+	PC 21:1		11693650	129262700	0.629768	189.842
19367	47.9547	348.311	[M+NH4]+	MG 16:0		104971000	2184160000	0.879276	497.448
19584	48.6077	550.386	[M+H]+	LPC 20:1/0:0		193940600	4030127000	0.848237	823.039
19867	49.2679	566.383	[M+H]+	PC 20:0		92492370	461938600	0.908627	274.646
19910	49.3475	374.326	[M+NH4]+	MG 18:1		51484020	627325600	0.63433	118.85
19924	49.3775	566.383	[M+H]+	PC 20:0		92022850	1376883000	0.725653	555.34
19939	49.3895	524.371	[M+H]+	LPC 18:0/0:0		290354000	5527975000	0.794537	611.932
20101	50.1145	482.323	[M+H]+	LPE 18:0		40394550	880074400	0.632108	103.162
20117	50.2652	538.387	[M+H]+	LPC 19:0		44966750	1344781000	0.966765	241.872
20280	50.7721	374.305	[M+H]+	NAE 22:5		43611670	972840300	0.882516	122.791
20396	51.342	566.383	[M+H]+	PC 20:0		322779800	5449231000	0.534969	2047.02
20473	51.4516	256.227	[M+H]+	NAE 13:1		27543050	580100400	0.665875	100.749
20485	51.4516	592.398	[M+H]+	PC 22:1		33017510	935181100	0.489559	317.546
20924	52.9767	552.403	[M+H]+	LPC 20:0		55514960	1154934000	0.897544	358.064
21311	54.4497	350.305	[M+H]+	NAE 20:3		39709700	743712700	0.794492	297.051
21312	54.4497	350.31	[M+H]+	NAE 20:3		39171870	734294700	0.948093	747.547
21470	54.9761	564.402	[M+H]+	LPC 21:1/0:0		24386580	500340400	0.757025	211.911
21494	54.9997	492.346	[M+H]+	LPE O-20:2		14230840	207402800	0.65446	105.401
21505	54.9997	538.387	[M+H]+	LPC 19:0/0:0		171205000	3962089000	0.766112	943.488
21644	55.0995	524.371	[M+H]+	LPC 18:0/0:0		32589460	665445700	0.585748	105.138
21885	55.2642	387.362	[M+H]+	ST 27:1;O		29738140	604489700	0.742947	127.58
21955	55.3804	426.357	[M+H]+	CAR 18:1		63903790	1543616000	0.837097	199.198
22016	55.4847	466.33	[M+H]+	LPE O-18:1		215977300	7733252000	0.873468	680.271
22085	55.6609	328.321	[M+H]+	NAE 18:0		81878120	2100874000	0.816753	256.982
22158	55.7869	550.387	[M+H]+	LPC 20:1		133916800	3318259000	0.809312	670.328
22407	56.355	387.362	[M+H]+	ST 27:1;O		57380640	1139148000	0.837085	243.677
22448	56.3811	594.414	[M+H]+	PC 22:0		29980940	654122800	0.833687	232.411
22479	56.5064	552.41	[M+H]+	LPC 20:0		238307800	4094637000	0.682926	2336.23
22488	56.5408	552.403	[M+H]+	LPC 20:0		355390800	7653087000	0.767814	2269.29
22506	56.5718	413.266	[M+Na]+	Dioctyl phthalate (also known as the production of plastic)		171912700	1250309000	0.617003	624.067
22588	56.8554	628.434	[M+H]+	LPC 26:4/0:0		22374420	273156500	0.825895	271.122
22960	57.7482	456.404	[M+H]+	CAR 20:0		22037620	411748700	0.66635	144.227
23159	58.27	578.419	[M+H]+	LPC 22:1		11866100	277601300	0.659116	166.261
23381	58.7205	594.413	[M+H]+	PC 22:0		21686560	524317300	0.84994	203.818
23562	59.1936	256.227	[M+H]+	NAE 13:1		24744350	460886000	0.834388	106.491
23624	59.428	654.449	[M+H]+	LPC 28:5/0:0		23341200	570990000	0.741623	100.876
23871	60.009	578.419	[M+H]+	LPC 22:1/0:0		64365500	1842724000	0.882493	1052.58
23920	60.1232	376.341	[M+NH4]+	MG 18:0		317377200	6662640000	0.731788	301.594
23952	60.1677	552.403	[M+H]+	LPC 20:0/0:0		168140100	4734868000	0.773633	1077.16
23953	60.1677	552.409	[M+H]+	LPC 20:0/0:0		132821900	3542332000	0.769088	1283.21
24200	60.7787	460.416	[M+H]+	NAE 28:4		15179060	227972800	0.754005	127.092
24264	61.0139	369.352	[M+H-H2O]+	ST 27:1;O		300029400	8318230000	0.714307	367.809
24369	61.2448	580.436	[M+H]+	LPC 22:0		22521840	368024300	0.927542	307.366
24432	61.3341	738.532	[M+H]+	PC O-34:5		22899930	319387100	0.834127	136.626
24558	61.6643	604.435	[M+H]+	LPC 24:2/0:0		12812820	328029500	0.857777	143.415
24576	61.7083	256.227	[M+H]+	NAE 13:1		42343840	758633800	0.882046	181.729
24785	62.3374	427.357	[M+H]+	VAE 9:0		27611320	762730800	0.734142	105.021
24793	62.3595	679.437	[M+H]+	SM 32:7;3O		115679700	1601674000	0.770787	775.26
24850	62.4763	622.444	[M+H]+	PC 24:0		27755640	362789300	0.750841	113.84
24949	62.7061	622.444	[M+H]+	PC 24:0		50734200	728874900	0.819286	194.694
25000	62.8687	619.483	[M+H]+	SM 28:1;2O|SM 18:1;2O/10:0		21977790	379819000	0.91161	173.231
25099	63.1113	378.337	[M+H]+	NAE 22:3		183782400	2741636000	0.896029	1009.2
25117	63.1201	404.39	[M+NH4]+	ST 27:1;O		40943190	1096953000	0.948904	270.562
25156	63.1289	630.449	[M+H]+	LPC 26:3/0:0		17150600	280275000	0.836606	281.536
25184	63.1934	645.497	[M+H]+	SM 30:2;2O		12546530	180369300	0.767644	205.729
25258	63.3152	648.462	[M+H]+	PC 26:1		28240710	541471100	0.800284	152.431
25342	63.5421	698.476	[M+H]+	PC 30:4		6886995	99390180	0.921922	132.143
25383	63.6589	650.476	[M+H]+	PC 26:0		27162870	390198600	0.928162	140.932
25438	63.758	592.433	[M+H]+	LPC 23:1/0:0		10688520	198940700	0.698159	104.874
25519	63.8849	885.672	[M+H]+	SM 48:8;2O|SM 20:3;2O/28:5		4948091	50511160	0.730496	129.066
25523	63.8928	340.322	[M+H]+	NAE 19:1		139044600	2162125000	0.899186	346.463
25546	63.9275	395.368	[M+H-H2O]+	ST 29:2;O		34851070	522594200	0.760965	103.43
25596	64.0348	494.36	[M+H]+	LPE O-20:1		172381900	5042305000	0.818352	1356.6
25603	64.0348	740.524	[M+H]+	PC 33:4		12488760	124937100	0.888129	126.156
25627	64.043	387.362	[M+H]+	ST 27:1;O		535494800	10045150000	0.968495	2270.51
25649	64.0644	566.419	[M+H]+	LPC 21:0/0:0		10806930	173109300	0.823557	222.368
25677	64.0734	670.481	[M+H]+	PC O-29:4		33346640	391810500	0.576319	440.291
25713	64.2411	801.552	[M+H]+	SM 41:9;3O		87326650	1029585000	0.868122	308.07
25747	64.2918	656.465	[M+H]+	LPC 28:4/0:0		13733580	214404000	0.55352	168.238
25797	64.4485	620.465	[M+H]+	LPC 25:1		10014840	147153700	0.765545	109.353
25816	64.4845	674.476	[M+H]+	PC 28:2		30677650	494647300	0.911165	258.128
25933	64.6878	404.353	[M+H]+	NAE 24:4		137230100	1773528000	0.822895	912.327
25950	64.6878	632.466	[M+H]+	LPC 26:2		19241790	234893200	0.799527	145.148
25972	64.6878	840.579	[M+H]+	PC O-42:10		35187220	597191000	0.665131	190.219
26131	64.7785	678.506	[M+H]+	PC 28:0		91313560	1284592000	0.960974	849.892
26173	64.7939	580.435	[M+H]+	LPC 22:0		41519660	509353900	0.676172	568.356
26459	65.0172	385.347	[M+H]+	ST 27:2;O		92268770	971040300	0.879668	227.608
26504	65.06	644.467	[M+H]+	PC O-27:3		51238100	476012100	0.778717	548.271
26621	65.275	708.497	[M+H]+	PC O-32:6		79018680	625598100	0.760946	322.845
26639	65.3365	670.482	[M+H]+	PC O-29:4		7811310	48119790	0.746989	104.772
26661	65.4117	682.48	[M+H]+	PC O-30:5		10163540	88917340	0.713589	138.293
26716	65.5035	734.569	[M+H]+	PC 32:0|PC 16:0_16:0		50444830	825620900	0.943641	548.279
26820	65.6765	488.397	[M+NH4]+	TG 24:0|TG 8:0_8:0_8:0		88255050	839814200	0.986577	456.255
26875	65.7156	760.587	[M+H]+	PC 34:1		84019860	1096629000	0.883205	271.121
26906	65.747	700.493	[M+H]+	PC 30:3		21058960	352978700	0.829791	223.687
26970	65.7973	428.353	[M+H]+	NAE 26:6		36284940	408236500	0.982597	195.119
27005	65.8286	634.482	[M+H]+	LPC 26:1		32559420	562185100	0.837313	169.217
27006	65.8286	634.49	[M+H]+	LPC 26:1		22293810	382414900	0.771891	392.357
27061	65.8946	672.498	[M+H]+	PC O-29:3		11643160	122247700	0.823306	120.271
27092	65.9179	884.545	[M+NH4]+	BMP 44:12|BMP 22:6_22:6		662718900	10994740000	0.847444	13400.3
27210	66.0793	672.461	[M+H]+	PC 28:3		23846620	224906900	0.9502	229.416
27224	66.1077	368.351	[M+H]+	NAE 21:1		391526300	4253466000	0.690722	526.732
27233	66.1228	684.496	[M+H]+	PC O-30:4		126454200	1130257000	0.950892	2286.81
27237	66.1228	792.548	[M+H]+	PC 37:6		13809870	99539010	0.864667	100.449
27266	66.1515	606.449	[M+H]+	LPC 24:1/0:0		221679600	3256302000	0.938607	1186.41
27437	66.3551	580.434	[M+H]+	LPC 22:0/0:0		34435880	480187600	0.923306	231.159
27454	66.3702	632.466	[M+H]+	LPC 26:2/0:0		27686480	338775600	0.943469	197.976
27480	66.3791	406.367	[M+H]+	NAE 24:3		12602870	116732800	0.84389	127.704
27515	66.3972	698.474	[M+H]+	PC 30:4		17740620	250859400	0.734336	335.005
27596	66.5131	462.43	[M+H]+	NAE 28:3		69938380	774703400	0.831196	395.071
27607	66.5131	717.552	[M+H]+	SM 34:2;3O		23324130	304720200	0.941227	170.216
27639	66.5476	660.494	[M+H]+	LPC 28:2		29583850	446291800	0.756818	155.465
27667	66.5856	602.463	[M+NH4]+	TG 30:1;2O|TG 8:0_9:0_13:1;2O		28454170	315418000	0.80201	395.597
27676	66.5856	730.538	[M+H]+	PC 32:2|PC 15:0_17:2		35731410	685601300	0.951929	110.527
27788	66.6897	622.481	[M+H]+	LPC 25:0		28629140	326935600	0.617666	249.872
27807	66.7182	760.586	[M+H]+	PC 34:1		93841900	1266882000	0.724437	265.894
27830	66.754	760.585	[M+H]+	PC 34:1		94483460	1277689000	0.737832	173.828
27834	66.754	836.542	[M+NH4]+	BMP 40:8|BMP 18:2_22:6		165285700	1646836000	0.901635	275.058
27878	66.8009	698.514	[M+H]+	PC O-31:4		17600570	200230000	0.779573	329.385
27880	66.8009	842.593	[M+H]+	PC O-42:9		20829630	308906300	0.761935	189.425
27899	66.8411	722.509	[M+H]+	PC O-33:6		95953000	731517600	0.67028	489.902
27908	66.8586	650.474	[M+H]+	PC 26:0		2273221000	26797380000	0.708197	12143.9
27980	66.928	647.514	[M+H]+	SM 30:1;2O		222899700	2875465000	0.715013	2738.54
28049	67.0145	948.56	[M+NH4]+	PI 42:10		7783914	47087290	0.904082	209.313
28058	67.0254	634.481	[M+H]+	LPC 26:1		43303940	518826900	0.871894	209.612
28087	67.0729	468.441	[M+H-H2O]+	Cer 29:0;3O|Cer 13:0;2O/16:0;O		262993500	3018280000	0.873072	1787.12
28145	67.1128	672.497	[M+H]+	PC O-29:3		13805800	152671400	0.794556	180.732
28146	67.1128	710.512	[M+H]+	PC O-32:5		130046800	1322651000	0.648958	2547.52
28148	67.1128	788.616	[M+H]+	PC 36:1		60347510	1012185000	0.841959	256.221
28179	67.1423	696.497	[M+H]+	PC O-31:5		7549008	56433300	0.814678	139.789
28251	67.1969	622.481	[M+H]+	LPC 25:0		579043100	5969114000	0.905259	5730.68
28265	67.22	406.367	[M+H]+	NAE 24:3		67079610	596599400	0.872124	679.713
28286	67.22	888.577	[M+NH4]+	BMP 44:10|BMP 22:4_22:6		115028700	767580700	0.815814	551.322
28294	67.2404	673.529	[M+H]+	SM 32:2;2O		748061400	6691861000	0.892612	13239.3
28303	67.2404	874.543	[M+NH4]+	PI 36:5		17133410	133922200	0.95321	189.302
28306	67.2404	924.557	[M+NH4]+	PI 40:8		13406050	102529400	0.825329	341.71
28328	67.2666	686.514	[M+H]+	PC O-30:3		35919310	294995600	0.922673	281.011
28342	67.2748	726.505	[M+H]+	PC 32:4		320911400	2782323000	0.876599	3031.66
28363	67.3018	648.495	[M+H]+	LPC 27:1		102947100	1146937000	0.940752	552.575
28471	67.4048	900.562	[M+NH4]+	PI 38:6		25431840	250381600	0.858901	471.029
28488	67.4137	702.506	[M+H]+	PC 30:2		389366200	3119940000	0.793511	1300.11
28497	67.4137	838.559	[M+NH4]+	BMP 40:7|BMP 18:1_22:6		409443700	7447221000	0.869176	756.764
28503	67.4257	384.383	[M+H]+	NAE 22:0		281885700	3006791000	0.820174	525.155
28560	67.4881	910.681	[M+H]+	PC O-47:10		8811021	92044140	0.916773	145.294
28605	67.573	876.577	[M+NH4]+	BMP 43:9|BMP 21:3_22:6		15075860	80247410	0.828255	117.433
28662	67.6398	620.464	[M+H]+	LPC 25:1/0:0		36984070	307813000	0.969491	416.172
28744	67.6633	734.511	[M+H]+	PC O-34:7		195575400	1415049000	0.482137	686.998
28882	67.7684	890.591	[M+NH4]+	BMP 44:9|BMP 22:3_22:6		31012140	307020100	0.850948	126.129
28905	67.7939	674.51	[M+H]+	PC O-29:2		46762570	507165400	0.778987	821.834
28947	67.8316	926.573	[M+NH4]+	PI 40:7		83712800	728880900	0.912816	2166.99
28986	67.8852	636.498	[M+H]+	LPC 26:0		62253770	673481200	0.808117	327.444
28988	67.8852	649.519	[M+H]+	SM 30:0;2O		102808500	987246500	0.617623	1618.86
29011	67.8906	699.544	[M+H]+	SM 34:3;2O		52194160	509887900	0.71934	912.283
29119	67.976	876.559	[M+NH4]+	PI 36:4		77319140	884512500	0.660711	572.377
29127	67.9918	695.487	[M+H]+	SM 33:6;3O		7816511	46302520	0.934835	120.399
29139	68.002	686.514	[M+H]+	PC O-30:3		49675990	492045300	0.867242	349.319
29145	68.021	788.616	[M+H]+	PC 36:1|PC 18:0_18:1		424847600	5322721000	0.599927	2321.64
29156	68.0298	790.631	[M+H]+	PC 36:0		276087800	2725543000	0.870184	328.697
29162	68.0298	838.634	[M+H]+	PC 40:4|PC 20:0_20:4		219508700	1536918000	0.831483	143.996
29196	68.0601	410.399	[M+H]+	NAE 24:1		40960160	269669200	0.833659	112.905
29205	68.0601	664.49	[M+H]+	PC 27:0		870315600	5920800000	0.759928	1745.93
29226	68.0843	368.353	[M+H]+	NAE 21:1		2565097000	19359640000	0.932006	3462.46
29248	68.0843	840.573	[M+NH4]+	BMP 40:6|BMP 18:1_22:5		91316700	1121737000	0.961967	656.354
29255	68.0921	384.383	[M+H]+	NAE 22:0		490792600	3686546000	0.714647	1612.81
29269	68.0921	828.555	[M+H]+	PC 40:9		473619100	4176472000	0.554887	5599.89
29318	68.1412	796.583	[M+H]+	PC 37:4		78706470	760019100	0.71308	333
29331	68.1465	516.424	[M+NH4]+	TG 26:0|TG 8:0_8:0_10:0		176506900	1092006000	0.79969	1370.38
29368	68.1725	661.526	[M+H]+	SM 31:1;2O		253887200	2635242000	0.833714	3066.36
29369	68.1725	692.464	[M+H]+	PC O-31:7		146680600	998207400	0.739865	269.465
29404	68.192	902.577	[M+NH4]+	PI 38:5		271952500	6364915000	0.632613	2094.38
29443	68.2242	760.586	[M+H]+	PC 34:1		51243900	772075400	0.8988	120.451
29467	68.2633	636.498	[M+H]+	LPC 26:0		2682346000	24408450000	0.905104	15295.6
29491	68.2716	890.666	[M+H]+	PC 44:6		30339490	336377000	0.78402	124.082
29500	68.2839	648.496	[M+H]+	LPC 27:1		51224340	642033500	0.755078	248.403
29502	68.2839	740.523	[M+H]+	PC 33:4		51933230	514497700	0.914886	394.367
29545	68.3397	586.54	[M+NH4]+	DG 32:0|DG 16:0_16:0		22079980	201316800	0.819276	222.287
29548	68.3397	706.536	[M+H]+	PC 30:0|PC 15:0_15:0		166284300	1481759000	0.825925	229.952
29583	68.3467	892.68	[M+H]+	PC 44:5		29749920	330784400	0.624182	335.196
29591	68.3631	662.511	[M+H]+	LPC 28:1		1556171000	11104740000	0.799273	5764.85
29595	68.3631	690.506	[M+H]+	PC 29:1		247429000	2576041000	0.588128	158.213
29599	68.3631	754.539	[M+H]+	PC 34:4		283950700	2276082000	0.77751	1939.73
29612	68.3631	928.591	[M+NH4]+	PI 40:6		19076180	200988800	0.896662	236.513
29629	68.3824	719.571	[M+H]+	SM 34:1;3O		58819520	409939000	0.899905	216.965
29652	68.4009	687.543	[M+H]+	SM 33:2;2O		163867000	1074787000	0.756022	2724.2
29710	68.4348	842.663	[M+H]+	PC 40:2|PC 20:1_20:1		101553100	1204404000	0.892334	275.869
29716	68.4456	712.529	[M+H]+	PC O-32:4		7686257000	50311650000	0.891809	109000
29725	68.4514	538.481	[M+H]+	CAR 26:1		8323105	136946300	0.633285	108.469
29759	68.4713	650.51	[M+H]+	LPC 27:0		28075810	235664200	0.718942	141.49
29763	68.4713	764.543	[M+NH4]+	PG 34:2|PG 16:0_18:2		44116140	263684800	0.911827	364.621
29822	68.5415	738.545	[M+H]+	PC O-34:5		587941400	4161960000	0.675514	3457.42
29905	68.6028	716.523	[M+H]+	PC 31:2		255395200	2777822000	0.75287	330.02
29916	68.6028	904.593	[M+NH4]+	PI 38:4		45096210	381561200	0.782032	281.726
29967	68.6214	568.34	[M+H]+	LPC 22:6		22785200	148974700	0.821124	365.169
30008	68.6475	836.521	[M+H]+	PE 44:12		43905610	236468300	0.806778	839.879
30025	68.6923	778.537	[M+H]+	PC 36:6		2680928000	16938150000	0.866448	13023.8
30045	68.7287	634.481	[M+H]+	LPC 26:1/0:0		130290500	1247745000	0.940272	689.702
30057	68.7437	717.552	[M+H]+	SM 34:2;3O		365145200	2575257000	0.858391	2635.77
30105	68.7638	868.68	[M+H]+	PC 42:3		97525500	942869100	0.794498	707.895
30114	68.778	464.447	[M+H-H2O]+	Cer 30:1;2O|Cer 16:1;2O/14:0		23392330	145689500	0.988662	175.542
30147	68.7998	758.571	[M+H]+	PC 34:2		27342620	222591200	0.824153	111.797
30178	68.8068	675.544	[M+H]+	SM 32:1;2O|SM 18:1;2O/14:0		111469900	748527900	0.918352	514.412
30186	68.8068	762.545	[M+H]+	PC O-36:7		77384390	443853300	0.945425	152.778
30267	68.8343	930.606	[M+NH4]+	PI 40:5		50945450	220681800	0.872939	588.776
30287	68.8401	866.661	[M+H]+	PC 42:4		75428970	358482300	0.899002	222.704
30302	68.8571	792.553	[M+H]+	PC 37:6		62534090	674933600	0.820212	140.527
30311	68.8641	608.466	[M+H]+	LPC 24:0/0:0		59296420	375422200	0.879917	433.117
30315	68.8641	816.644	[M+H]+	PC 38:1|PC 20:0_18:1		87785590	732516800	0.763117	155.172
30327	68.885	836.542	[M+H]+	PS 40:6		80936220	338702600	0.773052	124.316
30349	68.9798	764.556	[M+H]+	PC O-36:6		75704460	487239800	0.97896	348.941
30380	69.0569	754.54	[M+H]+	PC 34:4		2853352000	15772900000	0.767576	18726.5
30385	69.0759	730.538	[M+H]+	PC 32:2|PC 16:1_16:1		4398353000	23836110000	0.942685	15826.6
30389	69.0759	762.505	[M+H]+	PE 38:7|PE 16:1_22:6		234821300	1054110000	0.925211	462.035
30397	69.0858	714.544	[M+H]+	PC O-32:3		436988400	2575514000	0.677903	2204.47
30511	69.2147	840.591	[M+H]+	PC O-42:10		37729930	154385800	0.694653	247.225
30535	69.2594	701.558	[M+H]+	SM 34:2;2O|SM 18:2;2O/16:0		2512266000	20338000000	0.762273	3353.72
30547	69.3042	788.523	[M+H]+	PE 40:8		210824800	1513949000	0.792848	1187.04
30560	69.339	756.554	[M+H]+	PC 34:3		3148720000	22257250000	0.705417	10158
30570	69.3452	662.476	[M+H]+	PE 30:1|PE 12:0_18:1		22306380	138072600	0.632285	101.429
30584	69.3589	712.493	[M+H]+	PE 34:4		53666380	280546700	0.871934	764.755
30628	69.3836	675.544	[M+H]+	SM 32:1;2O|SM 18:1;2O/14:0		157059600	1202757000	0.811261	707.287
30631	69.3836	688.493	[M+H]+	PE 32:2|PE 16:1_16:1		84811820	458382300	0.888911	517.129
30642	69.3836	832.586	[M+H]+	PC 40:7		419769800	2990214000	0.934672	1919.7
30807	69.4916	764.556	[M+H]+	PE O-39:6		248448000	1394495000	0.918941	1247.68
30850	69.5457	701.557	[M+H]+	SM 34:2;2O		305335100	3031326000	0.706693	405.908
30855	69.5457	814.534	[M+H]+	PE 42:9		37818800	227639300	0.923138	124.929
30863	69.5519	698.556	[M+H]+	HexCer 34:2;2O|HexCer 18:2;2O/16:0		18567320	115419900	0.969159	291.462
30901	69.591	764.522	[M+H]+	PE 38:6		211483600	1207466000	0.644267	1034.22
30914	69.6071	776.557	[M+H]+	PC O-37:7		75730400	474216000	0.943043	197.781
30951	69.6403	764.562	[M+H]+	PC O-36:6		76385820	583631300	0.844695	159.008
30978	69.6625	744.555	[M+H]+	PC 33:2		1312304000	11022020000	0.703107	9317
30998	69.7054	734.568	[M+H]+	PC 32:0		205185000	1247225000	0.826852	709.671
31010	69.7054	934.631	[M+H]+	PC 48:12|PC 24:6_24:6		9903152	38149860	0.937619	183.691
31054	69.7356	728.558	[M+H]+	PC O-33:3		20747350	95621540	0.759396	149.511
31061	69.7421	690.546	[M+H]+	PC O-30:1		968971700	5986118000	0.897024	2805.32
31066	69.7508	677.56	[M+H]+	SM 32:0;2O		25711930	141291600	0.600966	184.297
31067	69.7508	766.577	[M+H]+	PC O-36:5		159082300	914295900	0.644796	1009.19
31091	69.8322	714.545	[M+H]+	PC O-32:3		41478570	248571600	0.839615	141.705
31092	69.8322	770.568	[M+H]+	PC 35:3		290249300	2032204000	0.807891	1547.9
31120	69.9387	792.591	[M+H]+	PC O-38:6		114519900	750533200	0.871389	242.527
31123	69.9477	689.561	[M+H]+	SM 33:1;2O		751717300	3964165000	0.772717	6358.64
31158	69.9866	742.574	[M+H]+	PC O-34:3		121617800	1096173000	0.656065	277.832
31168	69.9866	910.63	[M+H]+	PC 46:10		37203960	232528500	0.8521	772.773
31185	70.0007	706.537	[M+H]+	PC 30:0		293567100	2161744000	0.778026	746.822
31252	70.0325	1094.74	[M+H]+	PC 60:16		3711549	15082280	0.991426	270.57
31264	70.0433	778.572	[M+H]+	PC O-37:6		224707600	1267840000	0.863923	1092.3
31270	70.0433	834.6	[M+H]+	PC 40:6		823062500	6485691000	0.74659	2244.47
31277	70.0572	396.384	[M+H]+	NAE 23:1		96810750	425673100	0.80148	397.254
31299	70.0671	678.543	[M+H]+	PC O-29:0		60134480	343538000	0.751692	109.058
31315	70.1007	732.552	[M+H]+	PC 32:1		3405596000	18008620000	0.53433	5044.05
31344	70.2219	782.571	[M+H]+	PC 36:4		1074841000	7878241000	0.91643	5217.3
31393	70.3886	754.575	[M+H]+	PC O-35:4		25141170	151392800	0.783043	180.721
31395	70.3886	816.591	[M+H]+	PC O-40:8		79307370	596062600	0.845584	345.969
31410	70.4146	790.538	[M+H]+	PE 40:7		89329150	663201900	0.857238	622.623
31424	70.4695	764.523	[M+H]+	PE 38:6		24673830	144490300	0.946331	202.244
31460	70.5701	714.545	[M+H]+	PC O-32:3		39372930	215987400	0.85834	307.405
31502	70.5932	766.576	[M+H]+	PC O-36:5		32414120	181819900	0.811822	224.655
31522	70.6262	729.59	[M+H]+	SM 36:2;2O		32144050	239304300	0.799974	424.255
31607	70.809	732.553	[M+H]+	PC 32:1		434483700	4159595000	0.895139	625.669
31644	70.9142	794.607	[M+H]+	PC O-38:5		1630523000	10701410000	0.911685	7986.85
31647	70.9142	820.623	[M+H]+	PC O-40:6		161754500	1058297000	0.866891	141.069
31659	70.9231	860.615	[M+H]+	PC 42:7		146090000	753640100	0.885399	746.772
31690	70.9842	768.589	[M+H]+	PC O-36:4		2800869000	18322430000	0.77587	11744.5
31713	71.0353	834.602	[M+H]+	PC 40:6		505396600	4075607000	0.71862	1599.66
31757	71.1008	784.584	[M+H]+	PC 36:3		209026900	1341979000	0.825421	1294.92
31763	71.1008	818.609	[M+H]+	PC O-40:7		125924700	643017600	0.832138	173.963
31769	71.1187	770.604	[M+H]+	PC O-36:3		555103400	3124225000	0.822711	3436.99
31808	71.1411	782.607	[M+H]+	PC O-37:4		47005920	313896600	0.750713	229.658
31817	71.1622	744.59	[M+H]+	PC O-34:2		1507487000	9573245000	0.914915	10703.7
31846	71.2657	796.624	[M+H]+	PC O-38:4		57205670	441185100	0.932231	278.52
31926	71.6757	724.528	[M+H]+	PE P-36:4|PE P-16:0_20:4		366946700	2061670000	0.894072	2787.37
31951	71.708	862.636	[M+H]+	PC 42:6		80875550	525626700	0.732276	415.92
31962	71.7371	792.555	[M+H]+	PE 40:6		199773300	817215400	0.713897	461.904
31974	71.7436	848.653	[M+H]+	PC O-42:6		71138940	429837000	0.68966	210.419
31978	71.7519	674.514	[M+H]+	PE P-32:1|PE P-16:0_16:1		16446770	60641090	0.887442	140.069
31999	71.7671	738.546	[M+H]+	PE P-37:4|PE P-17:0_20:4		19016880	61804760	0.931541	113.49
32025	71.778	748.585	[M+H]+	PC 33:0		262148000	1822676000	0.709324	563.889
32035	71.8099	800.615	[M+H]+	PC 37:2		580027600	4585243000	0.87022	388.351
32049	71.8277	838.635	[M+H]+	PC 40:4		762001700	6238666000	0.844531	716.141
32097	71.8729	774.601	[M+H]+	PC 35:1		1535823000	15050050000	0.738766	6487.24
32115	71.8938	744.556	[M+H]+	PE 36:2|PE 18:1_18:1		171028300	2158332000	0.734016	814.413
32119	71.8938	890.661	[M+H]+	PC 44:6		69387860	651439600	0.918238	284.577
32124	71.9197	744.59	[M+H]+	PC O-34:2		1331133000	10688730000	0.793692	9456.96
32133	71.9306	772.623	[M+H]+	PC O-36:2		1058089000	9205376000	0.818276	314.163
32154	72.0149	768.554	[M+H]+	PE 38:4		224124400	2141042000	0.737908	936.318
32163	72.0494	916.682	[M+H]+	PC 46:7		25870440	292169600	0.918022	260.618
32184	72.1003	778.574	[M+H]+	PE O-40:6		70315050	392569800	0.826089	332.983
32194	72.1138	846.64	[M+H]+	PC O-42:7		18880800	128146600	0.963179	125.316
32302	72.2966	840.649	[M+H]+	PC 40:3		103030700	782753900	0.941258	636.222
32304	72.2966	850.668	[M+H]+	PC O-42:5		209378500	1384322000	0.962108	647.018
32324	72.3466	734.607	[M+H]+	PC O-33:0		55750060	654416800	0.760984	197.995
32325	72.3521	770.569	[M+H]+	PE 38:3		29311150	171545500	0.93831	155.169
32343	72.4357	728.559	[M+H]+	PE P-36:2|PE P-18:1_18:1		45167160	248705900	0.686902	316.276
32385	72.5213	762.6	[M+H]+	PC 34:0		2406511000	16666520000	0.832358	4719.33
32419	72.5829	780.591	[M+H]+	PE P-40:4|PE P-18:1_22:3		105494400	660342800	0.767215	350.697
32423	72.5829	785.648	[M+H]+	SM 40:2;2O		173626200	1142717000	0.802291	1502.32
32425	72.5829	811.671	[M+H]+	SM 42:3;2O		676127700	7661853000	0.916077	320.628
32434	72.5829	902.7	[M+H]+	PC O-46:7		20058600	142580500	0.796394	139.673
32444	72.6019	638.571	[M+NH4]+	DG 36:2|DG 18:1_18:1		272271000	2114999000	0.899939	6343.84
32453	72.6019	754.575	[M+H]+	PE P-38:3|PE P-16:0_22:3		86450370	684014800	0.725054	572.87
32461	72.6019	818.666	[M+H]+	PC 38:0		19175210	111154600	0.669854	339.077
32484	72.6233	746.559	[M+H]+	PE 36:1|PE 18:0_18:1		187399500	1103618000	0.663608	777.206
32487	72.6233	776.619	[M+H]+	PC 35:0		196703900	1762542000	0.882148	355.863
32537	72.6785	612.554	[M+NH4]+	DG 34:1|DG 16:0_18:1		916106200	8967986000	0.796734	11001.9
32553	72.6785	928.717	[M+H]+	PC O-48:8		18591480	182409700	0.812879	369.831
32566	72.694	632.599	[M+H-H2O]+	Cer 41:2;3O|Cer 18:2;2O/23:0;O		15688330	120661600	0.830718	403.464
32570	72.694	664.581	[M+NH4]+	DG 38:3|DG 18:1_20:2		49819400	631494900	0.729103	101.547
32571	72.694	664.588	[M+NH4]+	DG 38:3|DG 18:1_20:2		67387260	779009900	0.863153	559.938
32617	72.7084	812.65	[M+H]+	PC O-39:3		343347400	2337458000	0.779432	1193.4
32650	72.7327	954.735	[M+H]+	PC O-50:9		6461229	37451100	0.804114	211.515
32654	72.7417	586.54	[M+NH4]+	DG 32:0|DG 16:0_16:0		200705200	1375930000	0.935249	2115.99
32664	72.7417	802.633	[M+H]+	PC 37:1		1540168000	13066020000	0.885689	5686.43
32687	72.7634	880.678	[M+H]+	PC 43:4		35067910	374045600	0.86018	163.537
32689	72.7634	888.684	[M+H]+	PC O-45:7		40294040	251170500	0.877177	199.684
32702	72.7986	634.614	[M+H]+	Cer 41:2;2O|Cer 17:1;2O/24:1		9492911	58197870	0.951099	169.769
32707	72.8041	772.621	[M+H]+	PC O-36:2		3036346000	23370330000	0.930814	895.851
32716	72.8163	824.651	[M+H]+	PC O-40:4		1122682000	8161819000	0.963927	935.578
32721	72.8163	838.669	[M+H]+	PC O-41:4		343070300	2418542000	0.883201	290.761
32744	72.8717	756.59	[M+H]+	PE P-38:2|PE P-18:1_20:1		35796490	218216100	0.902324	107.96
32792	72.986	652.587	[M+NH4]+	DG 37:2|DG 18:1_19:1		17159870	137850900	0.772364	470.125
32796	73.0018	730.576	[M+H]+	PE P-36:1|PE P-18:0_18:1		101777800	782281200	0.811402	367.234
32798	73.0018	800.652	[M+H]+	PC O-38:2		1418940000	16828750000	0.734885	912.009
32804	73.0081	620.596	[M+H]+	Cer 40:2;2O|Cer 16:1;2O/24:1		18451080	117603500	0.769851	494.976
32806	73.0081	628.602	[M+H-H2O]+	Cer 42:3;2O|Cer 18:2;2O/24:1		159743500	1267435000	0.652682	2263.22
32808	73.0081	646.612	[M+H]+	Cer 42:3;2O|Cer 18:2;2O/24:1		140743700	1231565000	0.723695	2514.44
32814	73.0081	842.662	[M+H]+	PC 40:2		1075930000	10553370000	0.95683	3062.62
32820	73.0194	602.586	[M+H-H2O]+	Cer 40:2;2O|Cer 16:1;2O/24:1		23020580	140519800	0.976405	561.949
32829	73.0282	868.679	[M+H]+	PC 42:3		256096100	1831199000	0.876057	1764.6
32869	73.1006	850.666	[M+H]+	PC O-42:5		687874000	6576500000	0.836732	1965.71
32873	73.1125	626.57	[M+NH4]+	DG 35:1|DG 17:0_18:1		50234580	429901000	0.67905	803.775
32913	73.1472	894.695	[M+H]+	PC 44:4		186351800	1291404000	0.614295	982.024
32936	73.1703	874.666	[M+H]+	PC O-44:7		39913860	265645200	0.834615	292.999
32954	73.1936	576.534	[M+H-H2O]+	Cer 37:2;3O|Cer 16:1;2O/21:1;O		9748722	53583520	0.82667	176.688
32956	73.1936	616.602	[M+H-H2O]+	Cer 41:2;2O|Cer 17:1;2O/24:1		4493875	20124910	0.906416	541.389
32972	73.2103	920.709	[M+H]+	PC 46:5		109257400	1060003000	0.833483	1083.21
32978	73.2284	762.635	[M+H]+	PC O-35:0		92588050	1136231000	0.825019	122.826
32984	73.2341	852.682	[M+H]+	PC O-42:4		2790407000	31408720000	0.752652	5119.28
33012	73.2632	956.747	[M+H]+	PC O-50:8		9624940	95278630	0.725971	384.253
33017	73.3187	788.653	[M+H]+	PC O-37:1		669183100	9063849000	0.762209	6510.86
33038	73.3574	596.561	[M+NH4]+	DG O-34:2|DG O-16:1_18:1		15528380	118369000	0.931759	197.029
33040	73.3574	944.713	[M+H]+	PC 48:7		145681300	1524255000	0.794408	3463.61
33057	73.3748	698.607	[M+NH4]+	DG O-42:7|DG O-18:1_24:6		7685919	54212840	0.770208	120.65
33063	73.3748	972.741	[M+H]+	PC 50:7		33669590	431142600	0.908422	772.194
33074	73.3968	624.593	[M+NH4]+	DG O-36:2|DG O-18:1_18:1		30345090	259222900	0.969024	1035.71
33212	73.5151	666.603	[M+NH4]+	DG 38:2|DG 18:1_20:1		592703100	6133176000	0.711445	8124.06
33221	73.5151	787.667	[M+H]+	SM 40:1;2O		95628360	982792700	0.928099	112.932
33244	73.5294	864.687	[M+H]+	PC O-43:5		31152910	374759000	0.780137	141.373
33259	73.5374	572.56	[M+NH4]+	DG O-32:0|DG O-16:0_16:0		42831710	272602200	0.833579	608.392
33283	73.5689	650.609	[M+H]+	Cer 41:2;3O|Cer 20:1;2O/21:1;O		25368750	240065500	0.653275	451.157
33288	73.5689	702.639	[M+NH4]+	DG O-42:5|DG O-18:1_24:4		36865740	290161500	0.840471	123.791
33303	73.5827	614.573	[M+NH4]+	DG 34:0|DG 16:0_18:0		187095900	1267721000	0.749686	3323.08
33325	73.5827	1024.77	[M+H]+	PC 54:9		11156290	92170050	0.938008	414.903
33343	73.6048	908.711	[M+H]+	PC 45:4		15839260	236253400	0.699679	258.95
33374	73.6834	828.685	[M+H]+	PC O-40:2		984559400	5725925000	0.607745	1556.22
33379	73.6834	1050.79	[M+H]+	PC 56:10		3374583	31122370	0.757936	193.726
33390	73.699	680.619	[M+NH4]+	DG 39:2|DG 18:1_21:1		12772860	77810850	0.812257	204.331
33398	73.706	802.671	[M+H]+	PC O-38:1		3438813000	17420540000	0.511988	12677.4
33418	73.7223	656.634	[M+H-H2O]+	Cer 44:3;2O|Cer 18:2;2O/26:1		25063690	215712400	0.650653	311.59
33550	73.889	604.604	[M+H-H2O]+	Cer 40:1;2O|Cer 16:1;2O/24:0		37163040	314057300	0.758866	432.927
33552	73.889	622.613	[M+H]+	Cer 40:1;2O|Cer 16:1;2O/24:0		28078460	235784200	0.612027	543.972
33562	73.9288	776.655	[M+H]+	PC O-36:0		125527200	2090287000	0.976501	219.022
33566	73.9288	844.679	[M+H]+	PC 40:1		714476100	11636010000	0.80417	4182.39
33577	73.9593	620.633	[M+H-H2O]+	Cer 41:0;2O|Cer 18:0;2O/23:0		29739560	436049300	0.942221	783.856
33584	73.9593	776.654	[M+H]+	PC O-36:0		139441400	2177599000	0.825793	355.361
33586	73.9593	930.734	[M+H]+	PC O-48:7		54306050	768152500	0.785967	1281.27
33602	73.974	974.758	[M+H]+	PC 50:6		23378080	394889400	0.568817	1388.93
33633	74.0869	618.617	[M+H-H2O]+	Cer 41:1;2O|Cer 17:1;2O/24:0		15983520	194359200	0.700933	784.991
33635	74.0869	624.593	[M+NH4]+	DG O-36:2|DG O-18:1_18:1		14451010	162470200	0.845614	439.689
33638	74.0869	694.634	[M+NH4]+	DG 40:2|DG 18:1_22:1		83822700	1255453000	0.919616	310.505
33663	74.1126	906.733	[M+H]+	PC O-46:5		216507400	3910480000	0.807401	1162.29
33668	74.1126	1016.77	[M+NH4]+	TG 64:16|TG 20:4_22:6_22:6		4179565	41099830	0.891279	152.183
33693	74.1355	668.619	[M+NH4]+	DG 38:1|DG 16:0_22:1		190739700	2131692000	0.867866	1449.37
33715	74.1355	932.744	[M+H]+	PC O-48:6		80888460	2280646000	0.670488	1823.38
33764	74.2028	644.632	[M+H-H2O]+	Cer 43:2;2O|Cer 19:1;2O/24:1		20860310	353263700	0.795188	464.337
33767	74.2028	652.624	[M+NH4]+	DG O-38:2|DG O-18:1_20:1		27524540	464668100	0.841972	753.886
33793	74.2377	662.645	[M+H]+	Cer 43:2;2O|Cer 19:1;2O/24:1		24990720	432379300	0.873505	207.361
33807	74.2447	884.708	[M+H]+	PC 43:2		82163540	1370823000	0.791627	1769.63
33833	74.2795	884.706	[M+H]+	PC 43:2		83049900	1388702000	0.906309	1171.08
33839	74.2795	966.753	[M+NH4]+	TG 60:13|TG 16:1_22:6_22:6		8530344	118358100	0.802022	561.626
33840	74.2795	966.753	[M+NH4]+	TG 60:13|TG 16:1_22:6_22:6		8530344	118358100	0.835574	318.273
33864	74.321	600.592	[M+NH4]+	DG O-34:0|DG O-18:0_16:0		12531450	119331500	0.763714	236.354
33868	74.321	678.64	[M+H]+	Cer 43:2;3O|Cer 21:2;2O/22:0;O		26301310	477135700	0.798224	239.686
33884	74.321	940.739	[M+NH4]+	TG 58:12|TG 14:0_22:6_22:6		10232510	108388100	0.838179	427.784
33886	74.321	948.741	[M+H]+	PC 48:5		57591120	1831035000	0.854881	988.245
33903	74.3608	992.772	[M+NH4]+	TG 62:14|TG 18:2_22:6_22:6		14695530	164610000	0.755925	447.539
33933	74.3728	1018.79	[M+NH4]+	TG 64:15|TG 20:4_22:5_22:6		6853144	85940100	0.828608	213.229
33955	74.4124	958.764	[M+H]+	PC O-50:7		9678224	262495900	0.666034	329.383
33966	74.4652	682.635	[M+NH4]+	DG 39:1|DG 17:0_22:1		6472500	81595940	0.874742	103.382
33971	74.4652	965.806	[M+H]+	SM 52:4;3O		7923566	137552900	0.62221	192.242
33979	74.4753	856.717	[M+H]+	PC O-42:2		506842900	8081379000	0.597878	4124.44
34019	74.5674	658.651	[M+H-H2O]+	Cer 44:2;2O|Cer 18:1;2O/26:1		14934080	216241200	0.804099	197.497
34044	74.5906	916.74	[M+NH4]+	TG 56:10|TG 16:2_20:4_20:4		7132739	87082120	0.716663	137.989
34046	74.5906	939.789	[M+H]+	SM 50:3;3O		7788860	131622200	0.888378	204.893
34064	74.6356	898.725	[M+H]+	PC 44:2		424288800	9172236000	0.788573	2242.14
34094	74.7284	722.666	[M+NH4]+	DG 42:2|DG 18:1_24:1		101408400	1129123000	0.765172	493.921
34097	74.7284	738.659	[M+NH4]+	TG 42:1|TG 12:0_14:0_16:1		28954290	456068400	0.828057	478.882
34100	74.7284	748.681	[M+NH4]+	DG 44:3|DG 18:1_26:2		14385000	219310600	0.896455	260.712
34102	74.7284	840.763	[M+NH4]+	TG 48:0;1O|TG 16:0_16:0_16:0;1O		16542530	160407200	0.808364	1438.37
34111	74.7558	652.624	[M+H]+	Cer 41:1;3O|Cer 18:1;2O/23:0;O		7116531	79860660	0.811839	179.897
34117	74.7558	1046.82	[M+NH4]+	TG 66:15|TG 22:4_22:5_22:6		7563048	72928360	0.869261	314.378
34141	74.7665	680.656	[M+NH4]+	DG O-40:2|DG O-18:1_22:1		22397780	377581900	0.761827	358.017
34143	74.7665	712.645	[M+NH4]+	TG 40:0|TG 10:0_14:0_16:0		35001360	313593900	0.940412	612.736
34148	74.7665	866.722	[M+NH4]+	TG 52:7|TG 12:0_18:1_22:6		72336230	966819900	0.465671	161.178
34150	74.7665	934.76	[M+H]+	PC O-48:5		84449920	1138014000	0.803123	2457.78
34165	74.796	696.648	[M+NH4]+	DG 40:1|DG 16:0_24:1		99951060	1154828000	0.775972	3829.32
34191	74.841	892.737	[M+NH4]+	TG 54:8|TG 16:1_16:1_22:6		58368600	836029600	0.954909	403.515
34242	74.8791	746.606	[M+H]+	PC O-34:1		100668000	1537844000	0.973597	114.6
34253	74.8791	908.743	[M+H]+	PC O-46:4		101582100	2338423000	0.867705	535.162
34259	74.8791	944.768	[M+NH4]+	TG 58:10|TG 16:1_22:4_20:5		55061880	929365400	0.933936	1691.37
34267	74.8791	994.784	[M+NH4]+	TG 62:13|TG 18:2_22:5_22:6		125411200	1405987000	0.808423	5843.15
34303	74.8988	960.78	[M+H]+	PC O-50:6		11620050	295207500	0.910964	289.013
34317	74.9315	778.691	[M+NH4]+	TG 45:2|TG 12:0_16:1_17:1		7831129	121705000	0.755012	386.728
34321	74.9315	968.774	[M+NH4]+	TG 60:12|TG 16:0_22:6_22:6		99197650	1031560000	0.955641	2532.63
34362	75.0138	752.676	[M+NH4]+	TG 43:1|TG 13:0_14:0_16:1		8109873	117874600	0.725157	102.742
34537	75.1276	863.694	[M+H]+	SM 46:5;2O		480392900	6398230000	0.872556	3009.2
34593	75.2671	868.742	[M+NH4]+	TG 52:6|TG 14:0_16:1_22:5		84591790	1360123000	0.746147	317.08
34601	75.2671	908.749	[M+H]+	PC O-46:4		77015560	1131643000	0.766225	958.555
34604	75.2671	912.743	[M+H]+	PC 45:2		27539330	547857100	0.71746	367.994
34607	75.2671	958.785	[M+NH4]+	TG 59:10|TG 17:1_20:4_22:5		8877101	173444400	0.788244	283.999
34637	75.2955	750.697	[M+NH4]+	DG 44:2|DG 18:1_26:1		47081750	506806900	0.858409	299.803
34642	75.2955	792.708	[M+NH4]+	TG 46:2|TG 12:0_16:1_18:1		225028200	4200576000	0.731345	256.147
34653	75.2955	967.824	[M+H]+	SM 52:3;3O		43026850	645781900	0.735758	719.457
34658	75.2955	996.804	[M+NH4]+	TG 62:12|TG 18:1_22:5_22:6		131289400	1519662000	0.879498	3480.29
34681	75.3399	766.692	[M+NH4]+	TG 44:1|TG 12:0_14:0_18:1		236805300	3596214000	0.886566	1804.73
34696	75.373	946.788	[M+NH4]+	TG 58:9|TG 18:2_20:3_20:4		274597200	4163961000	0.734975	7695.45
34714	75.4329	894.751	[M+NH4]+	TG 54:7|TG 16:1_16:1_22:5		401112500	6252976000	0.609119	2313.6
34737	75.4545	740.676	[M+NH4]+	TG 42:0|TG 12:0_14:0_16:0		152488100	1434679000	0.617785	1782.34
34741	75.4545	920.768	[M+NH4]+	TG 56:8|TG 16:1_18:2_22:5		345570000	7131905000	0.739521	8870.82
34768	75.474	972.797	[M+NH4]+	TG 60:10|TG 20:3_20:3_20:4		176478100	2304713000	0.516336	3901
34771	75.4798	682.67	[M+NH4]+	DG O-40:1|DG O-24:1_16:0		24856970	244766800	0.902423	587.782
34779	75.5006	724.684	[M+NH4]+	DG 42:1|DG 16:0_26:1		44681960	530698700	0.873559	1417.18
34807	75.5313	926.754	[M+H]+	PC 46:2		50329080	825801100	0.830097	1026.62
34836	75.5651	1050.85	[M+NH4]+	TG 66:13|TG 22:4_22:4_22:5		18938430	411161900	0.88615	999.287
34848	75.6101	754.692	[M+NH4]+	TG 43:0|TG 13:0_14:0_16:0		10527000	128287300	0.794257	112.604
34851	75.6101	832.746	[M+NH4]+	TG 49:3|TG 16:1_16:1_17:1		29510830	568300000	0.943369	943.294
34918	75.7201	980.803	[M+NH4]+	TG 58:8;2O|TG 17:1_22:6_19:1;2O		9506749	125694300	0.839394	444.84
34919	75.7201	980.804	[M+NH4]+	TG 58:8;2O|TG 17:1_22:6_19:1;2O		9506749	123519000	0.658335	180.381
34987	75.8155	858.726	[M+H]+	PC O-42:1		69021340	864971400	0.713813	288.265
34989	75.8155	986.819	[M+NH4]+	TG 61:10|TG 17:1_22:4_22:5		16584870	287424200	0.663669	664.235
35002	75.8238	954.791	[M+NH4]+	TG 56:7;2O|TG 15:0_22:6_19:1;2O		71324420	611245500	0.748368	1844.1
35008	75.8238	1012.83	[M+NH4]+	TG 63:11|TG 19:2_22:4_22:5		6769590	115324600	0.823212	505.743
35038	75.8974	1052.86	[M+NH4]+	TG 66:12|TG 20:3_22:4_24:5		17408830	214883400	0.846476	559.686
35046	75.9181	820.739	[M+NH4]+	TG 48:2|TG 14:0_16:1_18:1		678933900	6934193000	0.831062	4706.54
35058	75.9633	846.755	[M+NH4]+	TG 50:3|TG 16:0_16:1_18:2		552333400	9970873000	0.870848	4567.07
35064	75.9796	948.802	[M+NH4]+	TG 58:8|TG 18:1_18:1_22:6		902215500	14628330000	0.73528	11545.8
35083	76.0139	910.789	[M+NH4]+	TG 55:6|TG 17:1_18:1_20:4		47660580	1008171000	0.727125	612.64
35092	76.0286	794.722	[M+NH4]+	TG 46:1|TG 12:0_16:0_18:1		1035176000	11119150000	0.806144	16294
35133	76.0714	905.76	[M+H]+	SM 49:5;2O		12345590	126898800	0.807617	123.133
35159	76.1419	768.71	[M+NH4]+	TG 44:0|TG 14:0_14:0_16:0		335854800	2871186000	0.834782	518.175
35220	76.2082	752.715	[M+NH4]+	DG 44:1|DG 26:0_18:1		11780180	94915810	0.635237	149.24
35223	76.2082	886.784	[M+NH4]+	TG 53:4|TG 17:1_18:1_18:2		116188500	1136729000	0.774914	1720.22
35252	76.2409	924.804	[M+NH4]+	TG 56:6|TG 16:0_18:1_22:5		861731800	11393020000	0.780524	12688.1
35289	76.279	1028.87	[M+NH4]+	TG 64:10|TG 18:1_22:4_24:5		52893420	492505100	0.654899	797.046
35347	76.3791	1002.85	[M+NH4]+	TG 62:9|TG 16:0_22:4_24:5		142203100	1283811000	0.645179	1505.28
35351	76.3791	1028.89	[M+NH4]+	TG 61:5;2O|TG 18:1_22:4_21:0;2O		4960311	62160100	0.668679	182.228
35378	76.4389	1080.9	[M+NH4]+	TG 68:12|TG 18:1_24:5_26:6		7141502	55201330	0.690676	325.319
35431	76.5055	964.833	[M+NH4]+	TG 59:7|TG 17:0_18:1_24:6		49290120	752257500	0.768966	703.663
35458	76.5441	900.8	[M+NH4]+	TG 54:4|TG 18:1_18:1_18:2		1475377000	16194770000	0.872259	42402.2
35476	76.564	1016.86	[M+NH4]+	TG 63:9|TG 17:1_22:4_24:4		9184466	90212490	0.757059	395.171
35481	76.5817	688.605	[M+NH4]+	CE 20:5		26544260	213523600	0.889308	253.645
35493	76.5881	848.77	[M+NH4]+	TG 50:2|TG 16:0_16:1_18:1		2956850000	29896650000	0.940986	18238.5
35504	76.5935	938.82	[M+NH4]+	TG 57:6|TG 18:1_19:1_20:4		76990180	667782400	0.812786	895.237
35518	76.6132	874.784	[M+NH4]+	TG 52:3|TG 16:1_18:1_18:1		2167767000	34566270000	0.868908	5204.44
35533	76.6683	638.586	[M+NH4]+	CE 16:2		11389570	88394660	0.858838	265.374
35547	76.6977	822.756	[M+NH4]+	TG 48:1|TG 14:0_16:0_18:1		2594913000	27460860000	0.712438	3128.33
35557	76.7035	935.807	[M+H]+	SM 51:4;2O		11043620	61418890	0.840891	278.838
35618	76.7827	714.618	[M+NH4]+	CE 22:6		538190700	4497878000	0.646297	2719.86
35660	76.8401	796.74	[M+NH4]+	TG 46:0|TG 14:0_16:0_16:0		271645800	2039287000	0.761217	3540.63
35686	76.8563	888.804	[M+NH4]+	TG 53:3|TG 16:0_19:1_18:2		370378700	4360333000	0.656907	4863.37
35728	76.8895	862.786	[M+NH4]+	TG 51:2|TG 17:0_16:1_18:1		697195900	8415381000	0.754037	7896.65
35759	76.9576	810.756	[M+NH4]+	TG 47:0|TG 14:0_16:0_17:0		24185320	223533300	0.924448	180.343
35763	76.9576	986.857	[M+NH4]+	TG 58:5;O2|TG 15:0_22:4_9:0;O(FA 12:0)		42950800	411120400	0.910992	1469.28
35774	76.9767	664.604	[M+NH4]+	CE 18:3		17969680	173456800	0.84649	522.831
35786	77.0262	1030.88	[M+NH4]+	TG 64:9|TG 18:0_22:4_24:5		37417970	187641900	0.704214	106.094
35824	77.067	1004.87	[M+NH4]+	TG 62:8|TG 18:1_20:1_24:6		78657220	762692800	0.655382	2673.38
35840	77.0798	1044.9	[M+NH4]+	TG 65:9|TG 19:1_22:4_24:4		3247384	18751710	0.930958	171.265
35864	77.0983	1056.9	[M+NH4]+	TG 66:10|TG 18:1_22:3_26:6		14867790	123445600	0.797309	1136.97
35873	77.1249	902.817	[M+NH4]+	TG 54:3|TG 18:1_18:1_18:1		3587174000	47938580000	0.607022	55872.7
35888	77.136	948.839	[M+NH4]+	TG 55:3;2O|TG 18:1_18:1_19:1;2O		6566588	59465130	0.719572	157.1
35915	77.2008	690.619	[M+NH4]+	CE 20:4		163530200	1540380000	0.71572	474.464
35928	77.2237	742.651	[M+NH4]+	CE 24:6		83485020	753326400	0.819077	430.205
35929	77.2237	876.8	[M+NH4]+	TG 52:2|TG 16:0_18:1_18:1		6004728000	70606670000	0.790958	67523.3
35942	77.2418	1077.93	[M+H]+	SM 60:4;3O		4261095	19569070	0.691114	148.807
35956	77.3149	954.848	[M+NH4]+	TG 58:5|TG 16:0_18:1_24:4		597595600	7084626000	0.727058	13611
35987	77.3507	850.785	[M+NH4]+	TG 50:1|TG 16:0_16:0_18:1		4227697000	43568020000	0.803643	32659.9
36013	77.4367	916.834	[M+NH4]+	TG 55:3|TG 18:1_18:1_19:1		262441800	2466457000	0.633602	5010.57
36034	77.505	824.769	[M+NH4]+	TG 48:0|TG 14:0_16:0_18:0		163167300	1318928000	0.888162	2508.07
36076	77.5452	988.867	[M+NH4]+	TG 58:4;O2|TG 15:0_22:3_9:0;O(FA 12:0)		41957200	538643200	0.870072	612.624
36100	77.551	890.818	[M+NH4]+	TG 53:2|TG 16:0_18:1_19:1		1076309000	11999540000	0.866101	14357.7
36108	77.551	994.882	[M+NH4]+	TG 61:6|TG 18:1_19:1_24:4		33763600	642314100	0.73273	1163.11
36128	77.5755	640.604	[M+NH4]+	CE 16:1		82877540	835355500	0.752825	1299.98
36150	77.5935	860.806	[M+NH4]+	DG 52:3|DG 18:1_34:2		115878700	1346834000	0.958153	3070.06
36153	77.5935	924.839	[M+NH4]+	TG 53:1;2O|TG 16:0_18:1_19:0;2O		22941350	299144600	0.877867	333.056
36163	77.6056	666.62	[M+NH4]+	CE 18:2		226684600	2099921000	0.849082	3116.51
36197	77.6503	369.351	[M+H-H2O]+	ST 27:1;O		882275800	14295320000	0.767626	1001.39
36216	77.6736	864.802	[M+NH4]+	TG 51:1|TG 16:0_17:0_18:1		711287900	7671105000	0.842958	4179.44
36231	77.6838	614.587	[M+NH4]+	CE 14:0		28946600	207941300	0.750905	510.481
36262	77.708	930.849	[M+NH4]+	TG 56:3|TG 18:0_18:1_20:2		1446172000	19418430000	0.711811	13364.4
36288	77.7176	964.869	[M+NH4]+	TG 56:2;2O|TG 17:1_18:1_21:0;2O		68436070	1087299000	0.904438	1285.28
36319	77.7866	744.666	[M+NH4]+	CE 24:5		168296600	1794117000	0.864384	1251.52
36330	77.7866	1008.9	[M+NH4]+	TG 62:6|TG 18:1_20:1_24:4		107109700	905092600	0.62062	3046.21
36348	77.8258	1034.91	[M+NH4]+	TG 64:7|TG 18:1_20:1_26:5		53192810	576148000	0.879485	1651.15
36366	77.8416	904.833	[M+NH4]+	TG 54:2|TG 16:0_18:1_20:1		3872501000	41984190000	0.858448	51807.8
36392	77.8691	938.855	[M+NH4]+	TG 54:1;2O|TG 15:0_18:1_21:0;2O		184485500	1857119000	0.951474	2735.39
36428	77.9538	654.618	[M+NH4]+	CE 17:1		19270340	178789200	0.89362	459.956
36439	77.9695	944.866	[M+NH4]+	TG 57:3|TG 18:1_19:1_20:1		72347900	630354300	0.89846	2024.92
36446	77.984	878.817	[M+NH4]+	TG 52:1|TG 16:0_18:0_18:1		2453994000	27076320000	0.821864	3047.74
36461	78.0143	912.838	[M+NH4]+	TG 52:0;2O|TG 15:0_16:0_21:0;2O		103985200	1160669000	0.790552	976.22
36467	78.0807	956.866	[M+NH4]+	TG 58:4|TG 16:0_18:0_24:4		231034000	1988287000	0.835585	2582.72
36470	78.0996	628.603	[M+NH4]+	CE 15:0		4135713	37207830	0.831335	180.512
36497	78.1541	852.801	[M+NH4]+	TG 50:0|TG 16:0_16:0_18:0		110992800	1244272000	0.705213	209.704
36504	78.181	918.818	[M+NH4]+	TG 54:3;1O|TG 17:0_18:1_19:2;1O		8566010	127090900	0.801693	139.654
36523	78.233	996.894	[M+NH4]+	TG 61:5|TG 18:0_19:1_24:4		18685210	270280700	0.814068	624.226
36582	78.3806	984.904	[M+NH4]+	TG 60:4|TG 18:1_24:1_18:2		85022780	1398776000	0.961518	4583.12
36585	78.3887	668.636	[M+NH4]+	CE 18:1		321153300	3981111000	0.922685	2440.34
36651	78.44	966.883	[M+NH4]+	TG 56:1;2O|TG 15:0_20:1_21:0;2O		75990980	1132211000	0.819553	1707.29
36679	78.457	1010.91	[M+NH4]+	TG 62:5|TG 16:0_20:1_26:4		58399280	518328700	0.673256	1721.77
36692	78.5037	932.866	[M+NH4]+	TG 56:2|TG 18:0_18:1_20:1		740371800	9618399000	0.840946	32170
36714	78.5492	642.62	[M+NH4]+	CE 16:0		53672200	700495400	0.672328	706.44
36752	78.6855	906.849	[M+NH4]+	TG 54:1|TG 16:0_18:0_20:1		702674300	6457115000	0.789335	11477.2
36756	78.6855	972.898	[M+NH4]+	TG 59:3|TG 18:1_19:1_22:1		41557440	384530400	0.766984	1338.63
36759	78.6855	998.911	[M+NH4]+	TG 61:4|TG 18:1_25:1_18:2		12613590	124658300	0.824557	332.461
36774	78.7276	940.87	[M+NH4]+	TG 54:0;2O|TG 16:0_17:0_21:0;2O		88713610	868900000	0.937828	2376.77
36776	78.7333	656.636	[M+NH4]+	CE 17:0		12077230	106079500	0.87816	150.028
36791	78.7701	682.649	[M+NH4]+	SE 28:2/18:0		33366870	361695500	0.894025	529.736
36829	78.7939	946.88	[M+NH4]+	TG 57:2|TG 17:0_18:1_22:1		108730000	975966600	0.813048	3635.62
36907	78.9701	986.914	[M+NH4]+	TG 60:3|TG 16:0_18:1_26:2		161123000	2581489000	0.696311	5284.19
36955	79.174	696.666	[M+NH4]+	CE 20:1		50064060	646069200	0.955659	1881.87
36972	79.184	960.892	[M+NH4]+	TG 58:2|TG 16:0_18:1_24:1		248135200	3373882000	0.743574	6530.58
37007	79.2315	1064.95	[M+NH4]+	TG 66:6|TG 18:1_26:1_22:4		8544519	186541500	0.660426	393.505
37045	79.3785	1000.93	[M+NH4]+	TG 61:3|TG 18:1_19:1_24:1		13275150	256935100	0.833926	538.071
37051	79.4354	670.65	[M+NH4]+	CE 18:0		23489500	308485500	0.908414	237.487
37057	79.4354	1038.94	[M+NH4]+	TG 64:5|TG 16:0_26:1_22:4		10234130	162997900	0.711821	648.332
37083	79.5623	710.68	[M+NH4]+	CE 21:1		5267455	43378070	0.790296	146.584
37134	79.7593	1014.94	[M+NH4]+	TG 62:3|TG 26:0_18:1_18:2		41098240	760602700	0.882037	1407.01
37174	79.8798	988.926	[M+NH4]+	TG 60:2|TG 16:0_18:1_26:1		81777220	1322431000	0.724096	2480.78
37201	80.0648	724.698	[M+NH4]+	CE 22:1		19174420	263447500	0.736878	608.155
37216	80.0956	1028.96	[M+NH4]+	TG 63:3|TG 18:1_19:1_26:1		3189490	59420170	0.759519	120.561
37230	80.1758	962.908	[M+NH4]+	TG 58:1|TG 16:0_24:0_18:1		36636720	446348900	0.883028	1235.65
37267	80.3344	698.681	[M+NH4]+	CE 20:0		2560969	32826570	0.850764	148.377
37297	80.4834	1042.97	[M+NH4]+	TG 64:3|TG 18:1_20:1_26:1		7552513	118659600	0.759727	374.729
37316	80.6771	1016.96	[M+NH4]+	TG 62:2|TG 18:0_18:1_26:1		15532600	270466700	0.523818	935.747
37346	80.9893	752.73	[M+NH4]+	CE 24:1		26954760	414758800	0.891784	334.219
37431	81.0339	876.803	[M+NH4]+	TG 52:2|TG 16:0_18:1_18:1		27641930	325558600	0.572021	234.249
37581	82.2169	780.761	[M+NH4]+	CE 26:1		8394615	117037600	0.934681	231.85
37852	86.9269	760.586	[M+H]+	PC 34:1		760181200	3956033000	0.616152	627.487
37856	86.9269	786.598	[M+H]+	PC 36:2		246525600	1554610000	0.606812	339.204
37906	87.0374	734.568	[M+H]+	PC 32:0|PC 16:0_16:0		164939400	2049747000	0.440478	572.723
37917	87.0428	796.622	[M+H]+	PC O-38:4		30750570	357738900	0.451292	135.433
37924	87.0492	746.606	[M+H]+	PC O-34:1		164694800	2091649000	0.520951	255.781
38985	92.15	488.394	[M+NH4]+	TG 24:0|TG 8:0_8:0_8:0		26680410	417200300	0.871248	137.178
39178	92.3859	516.428	[M+NH4]+	TG 26:0|TG 8:0_8:0_10:0		75485210	1085803000	0.884815	585.763
39218	92.3859	766.562	[M+NH4]+	PG 34:1|PG 16:0_18:1		17865720	255864500	0.828605	123.318
39326	92.5744	544.458	[M+NH4]+	TG 28:0|TG 8:0_10:0_10:0		41331200	470377700	0.907807	229.59
39333	92.5744	678.506	[M+H]+	PC 28:0|PC 14:0_14:0		72045580	1112540000	0.857281	130.619
39338	92.5744	704.524	[M+H]+	PC 30:1		72952550	1129076000	0.783499	112.276
39365	92.6148	730.539	[M+H]+	PC 32:2		57057020	1048826000	0.966276	204.686
39393	92.6267	756.554	[M+H]+	PC 34:3		36454270	591104800	0.686016	120.434
39408	92.6704	675.544	[M+H]+	SM 32:1;2O|SM 18:1;2O/14:0		24581770	324487800	0.667963	344.152
39414	92.6704	766.541	[M+H]+	PE 38:5		33173000	380458700	0.82566	231.649
39418	92.6704	806.568	[M+H]+	PC 38:6		92250720	1288401000	0.918824	159.605
39443	92.718	774.544	[M+H]+	PE P-40:7|PE P-18:1_22:6		21706390	205339500	0.923986	162.011
39476	92.7872	782.57	[M+H]+	PC 36:4		214960100	2297186000	0.667104	1048.39
39488	92.7961	664.527	[M+H]+	LPC 28:0		36078230	323513800	0.70837	298.858
39492	92.7961	689.561	[M+H]+	SM 33:1;2O		16940740	164624100	0.705665	143.299
39509	92.8046	732.552	[M+H]+	PC 32:1		901049100	9792270000	0.894027	1313.84
39523	92.8237	706.537	[M+H]+	PC 30:0		535493300	6852746000	0.987461	1353.45
39584	92.9278	744.555	[M+H]+	PC 33:2		47033380	383756300	0.493845	318.058
39610	92.9592	810.602	[M+H]+	PC 38:4		94671230	1967792000	0.787287	294.643
39645	93.033	786.599	[M+H]+	PC 36:2|PC 18:1_18:1		435434400	5830166000	0.712488	2042.84
39659	93.0733	744.589	[M+H]+	PC O-34:2		44663480	530677600	0.780383	282.268
39679	93.1108	760.587	[M+H]+	PC 34:1		1420582000	15953420000	0.638307	3241.67
39694	93.1178	770.604	[M+H]+	PC O-36:3		49941720	581360300	0.68924	290.649
39772	93.2466	774.601	[M+H]+	PC 35:1		78541830	1099261000	0.818767	310.325
39798	93.2972	706.573	[M+H]+	PC O-31:0		14956140	209680400	0.728127	104.036
39802	93.2972	796.622	[M+H]+	PC O-38:4		73764420	1333092000	0.736601	369.642
39817	93.3092	612.554	[M+NH4]+	DG 34:1|DG 16:0_18:1		44430670	442177400	0.773632	533.023
39822	93.3092	638.571	[M+NH4]+	DG 36:2|DG 18:1_18:1		20731150	215921800	0.860621	481.799
39841	93.337	814.629	[M+H]+	PC 38:2		89554070	1573660000	0.762936	127.872
39858	93.3678	746.606	[M+H]+	PC O-34:1		459050800	8705712000	0.588067	707.525
39891	93.497	720.589	[M+H]+	PC O-32:0		177451600	3764887000	0.797065	208.777
39901	93.5457	616.605	[M+H-H2O]+	Cer 41:2;2O|Cer 17:1;2O/24:1		963986	9506729	0.702426	116.134
39958	93.5857	640.588	[M+NH4]+	DG 36:1|DG 18:0_18:1		27273350	265896600	0.846895	420.124
40005	93.6702	630.618	[M+H-H2O]+	Cer 42:2;2O|Cer 18:1;2O/24:1		14212450	158963200	0.824187	226.206
40008	93.6702	648.63	[M+H]+	Cer 42:2;2O|Cer 18:1;2O/24:1		16132140	200479600	0.841941	250.873
40087	93.8777	774.636	[M+H]+	PC O-36:1		99232640	3282395000	0.740007	203.919
40132	94.0401	813.687	[M+H]+	SM 42:2;2O		60185480	1882940000	0.747973	206.443
40193	94.1267	788.654	[M+H]+	PC O-37:1		7451889	194626100	0.841316	302.522
40220	94.1386	902.824	[M+NH4]+	TG 54:3|TG 16:0_18:1_20:2		5258609	108078800	0.748594	135.217
40263	94.1899	870.693	[M+H]+	PC 42:2		15863430	390455400	0.929401	351.649
40314	94.2865	880.715	[M+H]+	PC O-44:4		113708000	1713391000	0.848713	207.994
40328	94.298	802.67	[M+H]+	PC O-38:1		41866200	1245811000	0.715632	148.619
40430	94.4402	740.677	[M+NH4]+	TG 42:0|TG 12:0_14:0_16:0		9473227	184688000	0.866345	110.837
40453	94.4402	998.814	[M+NH4]+	TG 62:11|TG 18:1_22:4_22:6		6084299	119352700	0.865718	130.297
40479	94.4905	972.805	[M+NH4]+	TG 60:10|TG 16:1_22:4_22:5		8007307	165129500	0.807909	189.831
40579	94.6699	948.803	[M+NH4]+	TG 58:8|TG 18:1_18:2_22:5		54401210	760896500	0.562325	695.243
40598	94.6818	846.755	[M+NH4]+	TG 50:3|TG 16:1_16:1_18:1		35742680	596387400	0.639792	302.993
40723	94.8358	924.804	[M+NH4]+	TG 56:6|TG 16:0_18:1_22:5		55940670	631171600	0.743988	867.325
40740	94.8477	976.833	[M+NH4]+	TG 60:8|TG 18:1_20:3_22:4		22177170	466967100	0.874388	547.768
40744	94.8477	1002.85	[M+NH4]+	TG 62:9|TG 18:1_20:3_24:5		10455910	207772300	0.759961	250.077
40765	94.8709	880.834	[M+NH4]+	TG 52:0|TG 16:0_18:0_18:0		6002510	105383400	0.673056	116.344
40849	94.9326	950.815	[M+NH4]+	TG 58:7|TG 18:1_18:1_22:5		40446400	598730200	0.554064	800.13
40905	95.0138	874.783	[M+NH4]+	TG 52:3|TG 16:1_18:1_18:1		44991000	989059800	0.761522	111.433
40906	95.0138	900.798	[M+NH4]+	TG 54:4|TG 18:1_18:1_18:2		44353980	952706200	0.939398	1335.93
40939	95.0479	734.568	[M+H]+	PC 32:0		38928100	1047088000	0.875297	135.648
40943	95.0479	760.586	[M+H]+	PC 34:1		146706200	2351341000	0.880403	351.876
40998	95.1501	848.769	[M+NH4]+	TG 50:2|TG 16:0_16:1_18:1		47521690	891926700	0.792064	295.558

## Sheet: psc_lipids_positive
ID	RT [min]	m/z	Type	Metabolite name	Comment	Height	Area	Gaussian	S/N
1434	5.57729	460.416	[M+H]+	NAE 28:4		3816834	102253800	0.771154	203.104
1592	5.79787	216.196	[M+H]+	NAE 10:0		8156933	168282900	0.844939	116.621
6717	19.3964	272.258	[M+H]+	NAE 14:0		46994460	1101149000	0.892242	264.923
8219	22.2421	370.295	[M+H]+	CAR 14:1		5079729	66404350	0.850202	122.246
10072	26.1075	468.308	[M+H]+	LPC 14:0		28584660	476680200	0.936523	484.853
10167	26.2483	542.324	[M+H]+	LPC 20:5		11966440	202185200	0.665845	160.602
10323	26.5238	372.31	[M+H]+	CAR 14:0		51195360	1242756000	0.705926	195.621
10407	26.7227	500.276	[M+H]+	LPE 20:5		23754130	418080600	0.981364	420.979
10488	26.8654	708.49	[M+H]+	PC O-32:6		6080952	80311620	0.616505	105.275
10580	27.0859	422.325	[M+H]+	CAR 18:3		50691530	1121116000	0.621766	560.705
10751	27.3201	542.324	[M+H]+	LPC 20:5/0:0		14378510	179965800	0.838113	224.982
11030	27.7643	468.308	[M+H]+	LPC 14:0/0:0		142221400	2018129000	0.641015	2435.26
11168	28.0696	494.317	[M+H]+	LPC 16:1		46625940	614633000	0.78681	899.112
11169	28.0696	494.325	[M+H]+	LPC 16:1		61814470	815003600	0.904968	1555.35
11200	28.1202	398.325	[M+H]+	CAR 16:1		168334700	2678225000	0.834782	1917.05
11403	28.6351	398.326	[M+H]+	CAR 16:1		174168000	3234782000	0.920817	1363.4
11431	28.647	494.323	[M+H]+	LPC 16:1		53568260	715838000	0.806626	1211.01
11901	29.5294	568.339	[M+H]+	LPC 22:6		108669200	1828343000	0.941234	2837.01
11919	29.5827	494.326	[M+H]+	LPC 16:1/0:0		137501700	2541875000	0.89269	3093.03
12173	30.178	494.322	[M+H]+	LPC 16:1/0:0		183975800	2573114000	0.781964	4155.89
12239	30.2189	526.291	[M+H]+	LPE 22:6		846522900	12480360000	0.81214	12277.5
12243	30.2189	544.339	[M+H]+	LPC 20:4		992134300	12581780000	0.732528	16225.8
12366	30.4229	482.324	[M+H]+	LPC 15:0		27523430	429745800	0.898708	369.371
12450	30.5375	520.338	[M+H]+	LPC 18:2		192469800	2865791000	0.649031	2830.46
12499	30.5786	568.34	[M+H]+	LPC 22:6/0:0		238482700	3561361000	0.811867	6167.09
12667	30.9739	502.293	[M+H]+	LPE 20:4		1140441000	18639460000	0.747446	7850.03
12710	31.0029	482.317	[M+H]+	LPC 15:0/0:0		12585080	188889200	0.651392	529.872
12711	31.0029	482.325	[M+H]+	LPC 15:0/0:0		17134320	253257800	0.669266	220.242
12823	31.2551	526.292	[M+H]+	LPE 22:6		71010490	3349541000	0.700399	782.734
12873	31.3504	478.293	[M+H]+	LPE 18:2		18649820	397483800	0.873391	439.919
12964	31.447	544.34	[M+H]+	LPC 20:4/0:0		510088600	8732492000	0.72913	8021.07
13031	31.5745	570.357	[M+H]+	LPC 22:5		89376140	1388099000	0.784516	2081.52
13101	31.7128	412.34	[M+H]+	CAR 17:1		22595290	766785800	0.606782	322.978
13147	31.8257	572.334	[M+H]+	PC 21:4		396409700	5656780000	0.943345	10233.6
13239	32.01	520.338	[M+H]+	LPC 18:2/0:0		384743400	6625021000	0.732428	5633.98
13260	32.0507	370.294	[M+NH4]+	MG 18:3		7932907	229440900	0.745645	188.209
13279	32.0596	356.351	[M+H]+	NAE 20:0		79334580	1550154000	0.698736	295.685
13292	32.0596	508.34	[M+H]+	LPC 17:1		20432030	340583900	0.803276	241.814
13344	32.2007	502.293	[M+H]+	LPE 20:4		109158300	3818604000	0.961104	1071.7
13345	32.2007	502.293	[M+H]+	LPE 20:4		109158300	3818604000	0.80558	489.538
13373	32.2815	494.325	[M+H]+	LPC 16:1/0:0		14495020	401597900	0.781155	283.65
13461	32.4045	528.308	[M+H]+	LPE 22:5		380292600	5982442000	0.88466	6792.19
13606	32.7474	530.289	[M+H]+	PE 21:4		1429264000	23100080000	0.770525	28174
13611	32.7474	544.34	[M+H]+	LPC 20:4		22264300	747694100	0.604807	303.856
13614	32.7474	586.351	[M+H]+	PC 22:4		4314563	54442280	0.887557	128.687
13647	32.7775	510.32	[M+H]+	PC 16:0		7292022	93360140	0.746274	137.637
13693	32.846	570.357	[M+H]+	LPC 22:5		242305600	3638725000	0.82435	5559.16
13940	33.1439	502.293	[M+H]+	LPE 20:4		53874870	2484572000	0.83912	319.534
14064	33.1869	528.307	[M+H]+	LPE 22:5		55368700	2396419000	0.652777	760.624
14132	33.3373	546.357	[M+H]+	LPC 20:3		123742100	2206070000	0.918027	1616.14
14291	33.6932	508.34	[M+H]+	LPC 17:1/0:0		74015280	1669698000	0.845276	854.246
14376	33.9334	570.356	[M+H]+	LPC 22:5		22781160	432230100	0.856161	485.639
14554	34.2936	504.31	[M+H]+	LPE 20:3		31079330	577518400	0.83037	359.108
14587	34.4298	400.343	[M+H]+	CAR 16:0		309694400	9775529000	0.752919	2408.84
14747	34.8241	546.354	[M+H]+	LPC 20:3/0:0		196341300	3297909000	0.919319	2548.05
14774	34.9072	436.282	[M+H]+	LPE O-16:2		2523665	62170120	0.727608	122.132
14791	34.9205	528.308	[M+H]+	LPE 22:5		63276120	1338847000	0.8272	986.767
14825	35.0013	496.341	[M+H]+	LPC 16:0		822904000	13636750000	0.935091	9946.5
14831	35.0013	574.351	[M+H]+	PC 21:3		19550440	284819500	0.860123	680.186
14913	35.2099	570.356	[M+H]+	LPC 22:5/0:0		33013660	637667000	0.955888	740.398
15015	35.3595	778.566	[M+H]+	PC O-37:6		11491960	549288900	0.947523	149.157
15071	35.4958	426.357	[M+H]+	CAR 18:1		96904750	1525712000	0.713891	880.494
15348	36.078	462.298	[M+H]+	LPE O-18:3		9426335	185248300	0.815733	167.533
15380	36.1087	454.293	[M+H]+	LPE 16:0		14838730	217098400	0.8374	219.394
15426	36.1466	532.304	[M+H]+	PE 21:3		40804840	619120500	0.826579	649.318
15535	36.4409	572.371	[M+H]+	LPC 22:4		79248400	1302230000	0.922704	854.769
15554	36.4863	426.357	[M+H]+	CAR 18:1		80962720	2113321000	0.47981	596.06
15594	36.5828	522.355	[M+H]+	LPC 18:1		648165800	11005480000	0.924505	5035.67
15769	36.9763	496.341	[M+H]+	LPC 16:0/0:0		3671731000	61817780000	0.888118	44126.6
15869	37.1651	524.334	[M+H]+	PC 17:0		53593640	1022839000	0.830079	447.553
15872	37.1651	546.355	[M+H]+	LPC 20:3/0:0		17268610	344558300	0.745304	226.435
15938	37.3515	480.309	[M+H]+	LPE 18:1		6709498	108078900	0.617494	143.502
16060	37.5915	530.314	[M+H]+	LPE 22:4		163238300	2834846000	0.906387	3218.37
16061	37.5915	530.323	[M+H]+	LPE 22:4		280548500	4878609000	0.901232	3982.05
16160	37.7587	352.32	[M+H]+	NAE 20:2		156538500	3920090000	0.788711	1471.08
16200	37.7972	480.309	[M+H]+	LPE 18:1		78629160	1434862000	0.973171	1554.86
16260	37.9256	600.365	[M+H]+	PC 23:4		30233450	478036200	0.958938	1282.17
16266	37.9376	572.371	[M+H]+	LPC 22:4/0:0		97910250	1571584000	0.848512	1016.32
16305	38.0366	522.355	[M+H]+	LPC 18:1/0:0		506612200	8627857000	0.922764	3920.58
16320	38.0609	454.293	[M+H]+	LPE 16:0		28689230	556843800	0.869025	554.61
16507	38.3879	496.341	[M+H]+	LPC 16:0/0:0		83279930	1927401000	0.843414	447.886
16531	38.4138	522.355	[M+H]+	LPC 18:1/0:0		1308482000	23202910000	0.883073	10424.1
16535	38.4138	544.337	[M+H]+	LPC 20:4/0:0		24531610	412072400	0.745498	382.058
16551	38.4347	538.352	[M+H]+	PE 21:0		9128732	142357900	0.800514	226.033
16565	38.4429	550.35	[M+H]+	PC 19:1		91452350	1444165000	0.800989	824.207
16584	38.5246	482.288	[M+H]+	PE 17:0		18418050	338257600	0.943804	245.72
16639	38.7601	352.32	[M+H]+	NAE 20:2		23563790	566076800	0.735528	229.869
16805	39.0717	530.323	[M+H]+	LPE 22:4		20679790	580325700	0.885949	233.898
16899	39.1549	480.309	[M+H]+	LPE 18:1		40220690	643064100	0.77993	643.234
16971	39.2076	558.318	[M+H]+	PE 23:4		277588900	4361604000	0.811115	6052.86
16983	39.2076	653.47	[M+H]+	SM 31:5;2O		8355218	292592900	0.688846	182.634
17083	39.422	320.259	[M+H]+	NAE 18:4		17912240	254912900	0.778218	167.376
17207	39.6347	480.31	[M+H]+	LPE 18:1		56171480	688699800	0.568123	995.282
17209	39.6347	496.339	[M+H]+	LPC 16:0/0:0		17107940	411773700	0.443542	159.953
17329	39.8355	508.303	[M+H]+	PE 19:1		80575620	1897459000	0.692488	949.113
17334	39.8355	538.351	[M+H]+	PC 18:0		8693917	177479900	0.692147	215.267
17377	39.8797	522.356	[M+H]+	LPC 18:1/0:0		44286630	1610486000	0.716762	305.521
17554	40.1296	510.355	[M+H]+	LPC 17:0/0:0		49421500	1122543000	0.904793	905.882
17596	40.1885	352.322	[M+H]+	NAE 20:2		11987610	342640100	0.862291	102.085
17648	40.2005	598.388	[M+H]+	LPC 24:5		2848863	86725010	0.717213	194.735
17855	40.5697	548.37	[M+H]+	LPC 20:2/0:0		26219700	608596100	0.901917	336.515
17915	40.6688	438.299	[M+H]+	LPE O-16:1		3615655	78555800	0.810579	113.087
17917	40.6688	480.344	[M+H]+	LPC O-16:1		123683100	2654772000	0.866519	2586.07
18232	41.6791	506.36	[M+H]+	LPC O-18:2		14839350	280659400	0.901336	301.113
18429	42.3753	438.297	[M+H]+	LPE O-16:1		138433400	3133307000	0.965124	1409.24
18439	42.3945	510.356	[M+H]+	LPC 17:0/0:0		188963700	4601706000	0.83821	3526.06
18514	42.6423	354.336	[M+H]+	NAE 20:1		17619000	387656200	0.677196	122.364
18597	42.8898	300.29	[M+H]+	NAE 16:0		36811900	805552600	0.860498	148.694
18681	43.09	438.298	[M+H]+	LPE O-16:1		27439390	805053800	0.940318	558.748
18684	43.09	536.371	[M+H]+	LPC 19:1/0:0		23929860	461029400	0.981791	223.403
18774	43.2511	464.313	[M+H]+	LPE O-18:2		114236500	2135700000	0.9833	1822.45
18806	43.2599	574.386	[M+H]+	LPC 22:3/0:0		9143084	245561100	0.675083	194.755
18959	43.6354	464.313	[M+H]+	LPE O-18:2		138941100	4694207000	0.626172	2167.89
18964	43.6354	468.308	[M+H]+	LPE 17:0		6059492	145261100	0.705986	100.32
18975	43.6885	464.318	[M+H]+	LPE O-18:2		133101000	4511635000	0.729151	1758.37
19046	43.8815	354.336	[M+H]+	NAE 20:1		59829130	1271968000	0.876243	435.549
19123	44.1219	494.361	[M+H]+	LPC O-17:1		8964981	201019600	0.833326	203.744
19140	44.1605	326.305	[M+H]+	NAE 18:1		30450290	626510700	0.709959	225.007
19282	44.5736	600.403	[M+H]+	LPC 24:4		5335086	90507960	0.951297	152.77
19335	44.6796	354.337	[M+H]+	NAE 20:1		27704180	597546900	0.866036	197.401
19390	44.8828	428.373	[M+H]+	CAR 18:0		53255720	1658669000	0.552665	462.022
19650	45.7728	546.354	[M+H]+	LPC 20:3		17192640	282731000	0.84993	226.077
19662	45.8017	524.37	[M+H]+	LPC 18:0		387337200	8692930000	0.797954	3231.3
19713	45.9523	452.313	[M+H]+	LPE O-17:1		8793876	216032700	0.831401	306.442
19886	46.5692	600.403	[M+H]+	LPC 24:4/0:0		18967190	369707700	0.85771	542.381
19920	46.6043	494.361	[M+H]+	LPC O-17:1		6801837	154392800	0.738104	165.091
20026	46.9177	601.439	[M+H]+	SM 27:3;2O		4753267	115887100	0.838274	186.285
20124	47.4231	348.289	[M+H]+	NAE 20:4		122636800	2627961000	0.867333	1517.16
20256	47.9716	586.351	[M+H]+	PE 25:4		3905089	84240850	0.662707	116.474
20390	48.3728	546.351	[M+H]+	LPC 20:3/0:0		76330740	579231200	0.512507	1000.86
20398	48.3773	524.371	[M+H]+	LPC 18:0/0:0		3137167000	26176510000	0.525556	26151.1
20446	48.5742	524.371	[M+H]+	LPC 18:0/0:0		3543569000	51000460000	0.389006	28822.7
20474	48.7297	452.314	[M+H]+	LPE O-17:1		12543330	307394100	0.802362	112.061
20548	48.9464	550.386	[M+H]+	LPC 20:1/0:0		37322220	1367462000	0.824905	333.62
20897	50.0511	524.37	[M+H]+	LPC 18:0/0:0		51490860	1212539000	0.526738	360.505
20974	50.4269	482.325	[M+H]+	LPE 18:0		102073900	3575037000	0.988521	1365.54
21050	50.6121	626.417	[M+H]+	LPC 26:5/0:0		3003087	89078030	0.782095	108.635
21093	50.7865	348.29	[M+H]+	NAE 20:4		26130390	626667100	0.77979	319.581
21232	51.5574	324.29	[M+H]+	NAE 18:2		27879610	642563400	0.921119	403.216
21494	52.6228	538.386	[M+H]+	LPC 19:0/0:0		18630410	568275700	0.710461	440.072
22318	55.3011	538.386	[M+H]+	LPC 19:0/0:0		66130250	1941201000	0.764858	1628.93
22556	56.1308	466.329	[M+H]+	LPE O-18:1		171750700	4892985000	0.776169	1277.46
22592	56.1779	328.321	[M+H]+	NAE 18:0		55145370	1264549000	0.831423	273.476
22599	56.1779	492.346	[M+H]+	LPE O-20:2		7041286	271299300	0.71249	100.124
23555	57.2738	628.433	[M+H]+	LPC 26:4/0:0		45394170	331362300	0.563568	1638.55
23581	57.3455	628.432	[M+H]+	LPC 26:4/0:0		49001950	565527100	0.60898	1752.15
23866	58.0158	362.305	[M+H]+	NAE 21:4		14756390	285495300	0.905761	113.453
24032	58.5001	552.402	[M+H]+	LPC 20:0		8662138	264617300	0.69946	107.479
24170	58.9233	367.334	[M+H-H2O]+	ST 27:2;O		86015210	1866154000	0.609977	395.074
24509	59.8065	654.45	[M+H]+	LPC 28:5/0:0		5977839	149069400	0.792838	215.353
24692	60.3231	578.418	[M+H]+	LPC 22:1/0:0		20044770	451222300	0.895923	566.286
24744	60.4923	552.403	[M+H]+	LPC 20:0/0:0		139702300	3249977000	0.639001	1733.98
24745	60.4923	552.409	[M+H]+	LPC 20:0/0:0		115577300	2667830000	0.881634	1576.21
24764	60.5206	376.343	[M+NH4]+	MG 18:0		103299700	2257223000	0.792308	674.406
25021	61.3425	460.416	[M+H]+	NAE 28:4		26097860	449442200	0.949918	253.329
25022	61.3425	460.416	[M+H]+	NAE 28:4		26097860	449405200	0.573822	267.925
25107	61.7404	352.32	[M+H]+	NAE 20:2		28406010	582833700	0.952045	271.412
25203	62.0497	604.434	[M+H]+	LPC 24:2/0:0		5902483	162232000	0.884205	125.958
25230	62.1967	256.227	[M+H]+	NAE 13:1		22327190	420424500	0.987261	115.837
25310	62.3881	369.352	[M+H-H2O]+	ST 27:1;O		82244580	1730389000	0.501436	124.979
25558	63.4323	404.388	[M+NH4]+	ST 27:1;O		25360230	464161300	0.979105	270.329
25595	63.4637	630.448	[M+H]+	LPC 26:3/0:0		29876400	552653800	0.82296	721.523
25660	63.5588	679.436	[M+H]+	SM 32:7;3O		13518800	270889300	0.898952	283.786
25782	63.7976	364.32	[M+H]+	NAE 21:3		21563250	394524900	0.935192	440.916
25893	64.0746	592.434	[M+H]+	LPC 23:1/0:0		5140416	85746540	0.635421	137.04
25948	64.1892	494.359	[M+H]+	LPE O-20:1		68176290	1190484000	0.758951	1714.71
26021	64.3335	387.363	[M+H]+	ST 27:1;O		257098900	3724791000	0.924151	1971.59
26038	64.3335	566.419	[M+H]+	LPC 21:0/0:0		14745410	226305800	0.863455	219.132
26083	64.3649	722.476	[M+H]+	PC 32:6		17249050	254086400	0.665817	323.671
26200	64.6103	656.466	[M+H]+	LPC 28:4/0:0		10946410	195500800	0.877184	196.007
26209	64.6627	468.442	[M+H-H2O]+	Cer 29:0;3O|Cer 13:0;2O/16:0;O		24616130	696639500	0.771091	117.669
26273	64.7578	494.361	[M+H]+	LPE O-20:1		38766270	821467400	0.838985	608.422
26671	65.1914	404.351	[M+H]+	NAE 24:4		103088000	1437386000	0.892199	1098.88
26812	65.2348	496.34	[M+H]+	LPC 16:0/0:0		13820160	188748200	0.753015	142.494
26824	65.2348	524.37	[M+H]+	LPC 18:0/0:0		17889610	298510800	0.914597	134.289
26996	65.3187	367.335	[M+H-H2O]+	ST 27:2;O		194036300	2277210000	0.5751	893.716
26998	65.3187	385.346	[M+H]+	ST 27:2;O		391823000	4640912000	0.57137	1407.27
27014	65.3187	621.494	[M+H]+	SM 28:0;2O		3519761	34998160	0.821484	115.397
27040	65.3275	684.46	[M+H]+	PC 29:4		4757343	51444100	0.761304	116.059
27052	65.4166	436.414	[M+H]+	NAE 26:2		6762835	55440060	0.549002	133.732
27061	65.4524	702.506	[M+H]+	PC 30:2		16628160	170900800	0.666578	160.336
27155	65.6156	608.463	[M+H]+	LPC 24:0		10872580	75878940	0.704718	160.696
27178	65.6672	580.433	[M+H]+	LPC 22:0		11188600	119558000	0.641874	220.245
27223	65.7345	858.525	[M+NH4]+	BMP 42:11|BMP 20:5_22:6		96471310	979682600	0.591755	1576.12
27232	65.776	385.346	[M+H]+	ST 27:2;O		29572090	553945900	0.683785	161.178
27239	65.776	724.488	[M+H]+	PC 32:5		21281160	435097000	0.750831	560.389
27262	65.8661	696.494	[M+H]+	PC O-31:5		5662630	77076100	0.885927	170.999
27281	65.9096	488.394	[M+NH4]+	TG 24:0|TG 8:0_8:0_8:0		43947460	624252000	0.746576	126.344
27293	65.9096	774.506	[M+H]+	PC 36:8		40589130	569155900	0.844945	282.924
27325	65.9587	682.477	[M+H]+	PC O-30:5		6741140	118483600	0.970431	192.304
27326	65.9587	682.478	[M+H]+	PC O-30:5		6741140	119034100	0.749846	247.277
27350	65.9989	691.538	[M+H]+	SM 32:1;3O		10479260	178860400	0.75566	242.72
27387	66.0832	428.352	[M+H]+	NAE 26:6		26848620	385122600	0.794838	289.033
27478	66.1399	658.482	[M+H]+	LPC 28:3		45599750	612770800	0.574955	416.205
27493	66.1886	659.481	[M+H]+	SM 30:3;3O		17262790	236603700	0.814983	917.77
27530	66.2451	834.526	[M+NH4]+	BMP 40:9|BMP 18:3_22:6		42654900	593997200	0.802063	247.829
27557	66.3209	368.353	[M+H]+	NAE 21:1		79004410	1037849000	0.887326	264.224
27559	66.3209	606.449	[M+H]+	LPC 24:1/0:0		106882000	1706426000	0.720351	3366.46
27577	66.3422	684.496	[M+H]+	PC O-30:4		71963170	878331500	0.944326	1748.67
27611	66.4072	840.578	[M+H]+	PC O-42:10		15437600	417848300	0.675382	309.175
27648	66.416	860.541	[M+NH4]+	BMP 42:10|BMP 20:5_22:5		33981180	327854500	0.917058	526.482
27675	66.4571	792.549	[M+H]+	PC 37:6		9451767	180904200	0.647056	105.31
27734	66.5618	689.522	[M+H]+	SM 32:2;3O		9553969	111230900	0.763335	116.481
27736	66.5618	695.502	[M+H]+	SM 34:5;2O		3782974	62811060	0.852119	162.565
27759	66.5618	884.545	[M+NH4]+	BMP 44:12|BMP 22:6_22:6		522346800	7597641000	0.910267	16382.9
27783	66.5719	626.607	[M+H]+	Cer 39:0;3O|Cer 18:0;2O/21:0;O		2332465	24042950	0.700025	123.758
27854	66.6974	717.557	[M+H]+	SM 34:2;3O		18037500	254133000	0.888843	441.478
27868	66.7445	462.43	[M+H]+	NAE 28:3		40739840	556805200	0.756873	490.626
27881	66.7445	750.506	[M+H]+	PC 34:6		83576070	1319812000	0.847824	489.121
27914	66.7908	724.494	[M+H]+	PC 32:5		33036840	510170000	0.908902	565.333
27960	66.8716	380.353	[M+H]+	NAE 22:2		15092920	377870200	0.708841	154.897
27991	66.9143	632.466	[M+H]+	LPC 26:2/0:0		33753370	575049600	0.952439	587.69
27998	66.9143	760.586	[M+H]+	PC 34:1		15560870	233175400	0.914826	140.634
28004	66.9143	922.547	[M+NH4]+	PI 40:9		3010293	40672240	0.853621	131.246
28021	66.9592	538.346	[M+H]+	PE 21:0		5546066	104985000	0.921588	106.529
28025	66.9592	708.495	[M+H]+	PC O-32:6		30739100	433869500	0.864311	507.196
28036	66.9592	836.542	[M+NH4]+	BMP 40:8|BMP 20:4_20:4		13284840	190014500	0.760465	137.66
28043	66.9592	860.547	[M+NH4]+	BMP 42:10|BMP 20:4_22:6		396798300	5796719000	0.860279	5965.4
28088	67.0437	650.474	[M+H]+	PC 26:0		14580660	206434700	0.778478	484.366
28094	67.0437	738.507	[M+H]+	PC 33:5		8380015	158696200	0.623827	127.354
28098	67.0437	842.593	[M+H]+	PC O-42:9		9948287	270632300	0.722504	183.817
28144	67.1331	886.558	[M+NH4]+	BMP 44:11|BMP 22:5_22:6		267341100	3585590000	0.842317	5788.04
28253	67.3187	710.512	[M+H]+	PC O-32:5		352855300	4409551000	0.872747	11696.1
28276	67.3532	658.482	[M+H]+	LPC 28:3/0:0		12788530	182619800	0.783606	112.29
28319	67.4031	673.529	[M+H]+	SM 32:2;2O		484432900	5472551000	0.909284	8975.67
28322	67.4031	700.492	[M+H]+	PC 30:3		235464500	4399664000	0.649311	3820.82
28335	67.4422	705.553	[M+H]+	SM 33:1;3O		10869480	115359200	0.927857	105.12
28345	67.4844	384.383	[M+H]+	NAE 22:0		43339640	646878700	0.702269	166.812
28371	67.4963	764.52	[M+H]+	PC 35:6|PC 13:1_22:5		8665827	177109500	0.941264	140.298
28385	67.5372	406.367	[M+H]+	NAE 24:3		90396710	953505300	0.773275	1268.95
28427	67.5473	752.523	[M+H]+	PC 34:5		71145990	784611400	0.640277	1124.89
28456	67.5784	590.454	[M+H]+	LPC O-24:2		6353530	73946210	0.818944	137.075
28458	67.5784	726.505	[M+H]+	PC 32:4		680977200	17074280000	0.809366	20568.4
28462	67.5784	784.489	[M+H]+	PE 40:10		6417881	64272790	0.669678	287.196
28490	67.5908	886.558	[M+NH4]+	BMP 44:11|BMP 22:5_22:6		252859400	3387742000	0.707436	5640.25
28504	67.5979	698.513	[M+H]+	PC O-31:4		331649800	3109611000	0.633156	9674.58
28511	67.5979	838.559	[M+NH4]+	BMP 40:7|BMP 18:2_22:5		27091300	292769700	0.634193	194.616
28542	67.6684	924.563	[M+NH4]+	PI 40:8		3566863	38598340	0.778446	239.424
28572	67.7205	748.527	[M+H]+	PC O-35:7		14472380	155669500	0.612129	122.443
28575	67.7205	802.541	[M+H]+	PC 38:8		191130800	3260371000	0.833117	4605.22
28601	67.7637	620.463	[M+H]+	LPC 25:1/0:0		13165690	167268500	0.557008	304.129
28602	67.7637	702.506	[M+H]+	PC 30:2		71781440	1043142000	0.861543	616.011
28605	67.7637	719.571	[M+H]+	SM 34:1;3O		9699747	119987000	0.577336	385.556
28609	67.7637	828.555	[M+H]+	PC 40:9		18797260	323947600	0.61705	776.587
28647	67.8536	582.545	[M+H-H2O]+	Cer 36:0;4O		7684388	136181000	0.727615	197.173
28660	67.8536	788.542	[M+NH4]+	BMP 36:4|BMP 18:2_18:2		7640793	96712400	0.583012	192.971
28679	67.8655	734.511	[M+H]+	PC O-34:7		222467200	2225952000	0.809456	2339.76
28739	67.8927	862.562	[M+NH4]+	BMP 42:9|BMP 20:4_22:5		124806200	1280824000	0.917413	2205.54
28758	67.9144	752.523	[M+H]+	PC 34:5		1523823000	17712720000	0.718214	18981.7
28785	67.9544	717.552	[M+H]+	SM 34:2;3O		4839137	40973980	0.814793	118.441
28790	67.9544	838.639	[M+H]+	PC 40:4		26151320	337243600	0.919953	943.141
28808	67.9663	660.494	[M+H]+	LPC 28:2		92693010	973063700	0.844477	1163.69
28821	67.9663	864.572	[M+NH4]+	BMP 42:8|BMP 20:3_22:5		43268490	555298700	0.931686	551.246
28837	67.9952	636.497	[M+H]+	LPC 26:0		7443749	90571590	0.852479	103.665
28879	68.0365	699.543	[M+H]+	SM 34:3;2O		55604620	673572900	0.668935	1401.35
28892	68.0485	474.418	[M+NH4]+	DG 24:0|DG 12:0_12:0		2455664	27192790	0.624786	203.895
28906	68.0485	950.572	[M+NH4]+	PI 42:9		20038690	165329000	0.841113	1272.66
28917	68.0806	726.509	[M+H]+	PC 32:4		183233000	1952632000	0.776493	3049.38
28918	68.0806	760.491	[M+H]+	PE 38:8		6744670	109308100	0.621802	145.409
28971	68.1693	634.48	[M+H]+	LPC 26:1		9851803	89705560	0.884089	158.675
29000	68.1868	686.513	[M+H]+	PC O-30:3		26942840	290931800	0.953055	329.854
29032	68.2134	842.594	[M+H]+	PC O-42:9		13716430	127725900	0.632581	242.152
29044	68.2404	368.353	[M+H]+	NAE 21:1		751813500	6931607000	0.950786	2516.65
29065	68.2404	838.559	[M+NH4]+	BMP 40:7|BMP 18:1_22:6		166281100	1895636000	0.842058	1348.62
29070	68.2404	900.561	[M+NH4]+	PI 38:6		29384240	250824500	0.817944	1450.03
29088	68.2647	698.513	[M+H]+	PC O-31:4		11114460	94641760	0.747409	294.323
29135	68.3073	661.526	[M+H]+	SM 31:1;2O		136648300	1319334000	0.863602	2148.15
29197	68.3748	802.536	[M+H]+	PC 38:8		90247860	1142561000	0.835326	2120.84
29231	68.4044	876.573	[M+NH4]+	BMP 43:9|BMP 21:3_22:6		8152126	83044610	0.798999	213.048
29232	68.4044	890.59	[M+NH4]+	BMP 44:9|BMP 22:4_22:5		46810010	367476300	0.674568	749.481
29260	68.4618	736.526	[M+H]+	PC O-34:6		119812300	1207144000	0.852137	2084.36
29262	68.4618	740.524	[M+H]+	PC 33:4		194632700	2427045000	0.905142	4209.42
29289	68.4957	706.536	[M+H]+	PC 30:0		17001530	153565400	0.747882	118.112
29303	68.4957	878.568	[M+H]+	PC 44:12		178848200	1543515000	0.740154	1935.93
29314	68.5092	662.511	[M+H]+	LPC 28:1		814663700	6601277000	0.642383	5461.27
29342	68.5418	687.542	[M+H]+	SM 33:2;2O|SM 17:1;2O/16:1		83442330	669038000	0.723605	2726.14
29352	68.5418	814.557	[M+NH4]+	BMP 38:5|BMP 18:1_20:4		26635330	301878300	0.736654	134.874
29358	68.5594	694.481	[M+H]+	PE P-34:5|PE P-18:3_16:2		19957840	150840100	0.555907	451.454
29360	68.5594	754.539	[M+H]+	PC 34:4		296682800	2412582000	0.617899	5169.94
29369	68.5788	926.574	[M+NH4]+	PI 40:7		17702190	136647600	0.71119	880.081
29372	68.5842	712.528	[M+H]+	PC O-32:4		8688358000	66241330000	0.7508	108169
29429	68.6643	738.544	[M+H]+	PC O-34:5		1222248000	9611681000	0.594163	18649.4
29434	68.6643	786.509	[M+H]+	PE 40:9|PE 18:3_22:6		71581460	596254000	0.731308	1293.13
29443	68.6883	691.539	[M+H]+	SM 32:1;3O		26443050	226395000	0.708385	611.76
29491	68.7368	432.383	[M+H]+	NAE 26:4		17810890	137735200	0.823335	180.669
29512	68.7368	866.589	[M+NH4]+	BMP 42:7|BMP 20:3_22:4		11138050	113570100	0.709385	137.377
29532	68.759	668.463	[M+H]+	PE O-32:5		1096842000	9594659000	0.860766	33412.5
29564	68.8274	773.555	[M+H]+	SM 40:8;2O		8178726	68446980	0.799146	157.417
29565	68.8274	778.536	[M+H]+	PC 36:6		480565400	6648187000	0.914954	6464.43
29572	68.8274	900.562	[M+NH4]+	PI 38:6		5214359	37886850	0.921888	257.313
29580	68.8274	952.591	[M+NH4]+	PI 42:8		12936750	89988770	0.797461	1107.58
29608	68.8856	634.481	[M+H]+	LPC 26:1/0:0		48233810	519418600	0.897692	776.863
29610	68.8856	717.552	[M+H]+	SM 34:2;3O		263817200	2266417000	0.753578	6454.2
29617	68.8856	808.51	[M+H]+	PS 38:6		32181220	197512800	0.903853	331.361
29621	68.8856	978.61	[M+NH4]+	PI 44:9		1798359	10254490	0.764123	150.898
29631	68.8931	688.527	[M+H]+	PC O-30:2		841966800	7592945000	0.805366	11140.2
29713	68.9715	670.481	[M+H]+	PE P-32:3|PE P-16:1_16:2		30782660	225961600	0.863767	673.645
29716	68.9715	675.543	[M+H]+	SM 32:1;2O		73835250	746564200	0.899491	1414.75
29738	68.9715	902.577	[M+NH4]+	PI 38:5		275307900	3510533000	0.549072	7067.45
29758	68.9857	716.523	[M+H]+	PC 31:2		98734690	1647271000	0.571789	871.793
29762	68.9857	750.541	[M+H]+	PC O-35:6		38915020	282731200	0.841882	291.648
29772	68.9857	876.559	[M+NH4]+	PI 36:4		32405150	357451900	0.759138	846.879
29784	69.0104	700.528	[M+H]+	PC O-31:3		11452900	116194600	0.876275	188.815
29792	69.0104	780.554	[M+H]+	PC 36:5		804887600	9420773000	0.877122	7220.53
29804	69.0355	490.463	[M+H-H2O]+	Cer 32:2;2O|Cer 18:2;2O/14:0		17863050	129729700	0.789565	131.825
29810	69.0355	734.57	[M+H]+	PC 32:0		5067378	68114510	0.705487	149.983
29836	69.0662	928.59	[M+NH4]+	PI 40:6		9107031	120861500	0.844893	343.745
29849	69.1187	544.34	[M+H]+	LPC 20:4		16386930	122545900	0.705364	173.504
29853	69.1187	788.521	[M+H]+	PE 40:8		19711860	163899200	0.746915	494.743
29875	69.1464	704.523	[M+H]+	PC 30:1		2260103000	15834890000	0.867055	8196.69
29886	69.1727	768.552	[M+H]+	PC 35:4		40398460	473708300	0.585499	252.16
29897	69.1935	754.539	[M+H]+	PC 34:4		2779430000	31184700000	0.728209	49338.4
29906	69.214	730.538	[M+H]+	PC 32:2		1387718000	8772537000	0.886896	28246.7
29920	69.2479	714.544	[M+H]+	PC O-32:3		315083700	1954237000	0.889853	5415.29
29939	69.2952	675.544	[M+H]+	SM 32:1;2O		1888529000	15060220000	0.868101	13879.7
30089	69.5214	756.553	[M+H]+	PC 34:3		2983333000	20320180000	0.955377	43238.4
30098	69.5268	682.479	[M+H]+	PE P-33:4|PE P-13:0_20:4		11474920	60519510	0.934633	328.997
30102	69.5418	712.492	[M+H]+	PE 34:4		47560580	382035500	0.777609	569.522
30115	69.5478	692.524	[M+H]+	PC 29:0		31200480	288980400	0.868922	490.308
30122	69.5478	822.528	[M+H]+	PS 39:6		7025678	36108280	0.736613	141.175
30140	69.588	676.525	[M+H]+	PC O-29:1		19159930	132245200	0.828755	147.38
30145	69.588	738.506	[M+H]+	PE 36:5		138623900	990967200	0.862136	2115.75
30163	69.603	904.593	[M+NH4]+	PI 38:4		13301110	83772020	0.813499	227.112
30180	69.6429	916.59	[M+NH4]+	PI 39:5		3675887	21987620	0.852951	159.177
30208	69.6581	740.557	[M+H]+	PC O-34:4		779770400	5644714000	0.945497	18513.3
30220	69.6581	890.578	[M+NH4]+	PI 37:4		8015632	43226960	0.817095	133.046
30246	69.6744	812.542	[M+H]+	PS 38:4		10633220	97584530	0.888748	262.24
30250	69.688	698.558	[M+H]+	HexCer 34:2;2O|HexCer 18:2;2O/16:0		8839087	50513410	0.920171	346.581
30264	69.7162	780.554	[M+H]+	PC 36:5		896259900	7450103000	0.51847	8040.98
30278	69.7332	628.49	[M+NH4]+	DG 36:7|DG 16:3_20:4		3425414	15186290	0.767819	123.739
30281	69.7332	790.573	[M+H]+	PC O-38:7		18460500	155769100	0.940088	132.561
30285	69.7332	908.614	[M+H]+	PC 46:11		6550468	39375140	0.788731	349.988
30291	69.7392	928.587	[M+NH4]+	PI 40:6		6315924	33655370	0.9052	337.877
30305	69.765	689.561	[M+H]+	SM 33:1;2O|SM 16:0;2O/17:1		61200500	390936700	0.813089	1476.09
30316	69.777	836.542	[M+H]+	PS 40:6		99173680	859634400	0.923987	1007.63
30337	69.8179	714.509	[M+H]+	PE 34:3|PE 16:1_18:2		34842840	215170700	0.650499	491.791
30366	69.8653	677.56	[M+H]+	SM 32:0;2O		138148400	774191500	0.902769	4437.07
30371	69.8653	776.521	[M+H]+	PC 36:7|PC 14:1_22:6		57464930	356868500	0.921631	356.432
30376	69.8653	858.6	[M+H]+	PC 42:8		388937700	2354300000	0.935638	4548.01
30391	69.8712	790.538	[M+H]+	PC 37:7		43823240	352384400	0.717508	167.135
30405	69.886	768.553	[M+H]+	PC 35:4		1422493000	7749041000	0.873465	9814.04
30410	69.8967	744.555	[M+H]+	PC 33:2		1485318000	10436250000	0.904828	29966.2
30444	69.911	816.588	[M+H]+	PC O-40:8		14639010	80425360	0.81704	251.23
30450	69.9312	734.568	[M+H]+	PC 32:0		76261570	381698500	0.912518	857.807
30459	69.9312	820.583	[M+H]+	PC 39:6		293461100	1789833000	0.858142	3139.31
30491	69.9486	698.515	[M+H]+	PE O-34:4		15036180	69687690	0.826105	441.163
30497	69.9605	690.545	[M+H]+	PC O-30:1		476540300	3511994000	0.828404	6471.26
30513	70.0117	756.554	[M+H]+	PC 34:3		1966742000	22734370000	0.686965	28729.9
30520	70.0325	740.558	[M+H]+	PC O-34:4		320561700	1927205000	0.814839	7300
30531	70.052	766.576	[M+H]+	PC O-36:5		151079000	1153544000	0.90776	1424.01
30542	70.0699	806.568	[M+H]+	PC 38:6		1338842000	6580151000	0.629606	3692.54
30544	70.0798	714.545	[M+H]+	PC O-32:3		25203180	199972100	0.827403	268.224
30556	70.1077	715.574	[M+H]+	SM 35:2;2O|SM 21:1;2O/14:1		234121700	1434610000	0.855269	4297.34
30567	70.1122	832.586	[M+H]+	PC 40:7		2158382000	20998570000	0.798727	44587.8
30580	70.1242	816.55	[M+H]+	PE 42:8		19031500	117160000	0.618838	328.412
30616	70.1835	726.506	[M+H]+	PE 35:4		8029126	42746520	0.830023	246.714
30621	70.1932	678.544	[M+H]+	PC O-29:0		13273510	75348100	0.803758	221.867
30622	70.1932	706.537	[M+H]+	PC 30:0		61357200	468067500	0.700002	307.395
30631	70.1992	396.385	[M+H]+	NAE 23:1		46316040	269689500	0.583316	370.27
30664	70.2179	904.594	[M+NH4]+	PI 38:4		25535950	229303200	0.843998	387.017
30674	70.2455	778.537	[M+H]+	PE 39:6		12057870	106016300	0.969667	326.538
30693	70.2639	792.592	[M+H]+	PC O-38:6		68151090	731432600	0.747335	395.084
30750	70.2948	630.51	[M+NH4]+	DG 36:6|DG 16:3_20:3		13752290	70641520	0.820464	218.654
30758	70.2948	754.575	[M+H]+	PC O-35:4		35755750	313465200	0.71467	642.432
30780	70.3007	794.569	[M+H]+	PC 37:5		108691600	823631700	0.815891	723.715
30808	70.3316	492.479	[M+H-H2O]+	Cer 32:1;2O|Cer 18:1;2O/14:0		10160960	48475290	0.833111	155.346
30827	70.3601	732.557	[M+H]+	PC 32:1		1128029000	5963688000	0.612864	4961.31
30841	70.38	758.572	[M+H]+	PC 34:2|PC 16:1_18:1		960894800	6622031000	0.845671	10287.6
30854	70.4865	790.537	[M+H]+	PC 37:7		176329300	1186553000	0.87962	695.3
30865	70.5024	782.57	[M+H]+	PC 36:4		2731311000	16965720000	0.595211	38929.3
30880	70.5081	764.522	[M+H]+	PE 38:6		130269400	587575700	0.965118	1499.72
30883	70.5179	734.569	[M+H]+	PC 32:0		280220400	1464083000	0.643044	5795.55
30931	70.6149	816.589	[M+H]+	PC O-40:8		33698940	238260800	0.825154	587.443
30935	70.6378	784.583	[M+H]+	PC 36:3		3291470000	26328090000	0.864416	31322
30936	70.6378	822.6	[M+H]+	PC 39:5		49172680	351177100	0.754596	974.9
30959	70.6665	790.573	[M+H]+	PC O-38:7		72426220	527814600	0.808928	288.542
30966	70.7066	820.582	[M+H]+	PC 39:6		60856120	431320200	0.704188	662.075
30972	70.7294	703.576	[M+H]+	SM 34:1;2O		2670989000	20465180000	0.883282	17195.3
30981	70.7589	766.541	[M+H]+	PC 35:5|PC 15:1_20:4		356895300	3155658000	0.908125	3560.24
30997	70.7715	729.589	[M+H]+	SM 36:2;2O		202473800	1158147000	0.801954	6520.72
31031	70.778	740.524	[M+H]+	PE 36:4		93971110	560597700	0.86975	2221.07
31046	70.7882	746.567	[M+H]+	PC 33:1		275448400	1734462000	0.775962	1780.9
31052	70.7882	805.622	[M+H]+	SM 42:6;2O|SM 18:1;2O/24:5		7116904	31301840	0.883367	176.108
31053	70.7882	818.606	[M+H]+	PC O-40:7		302016500	1565154000	0.749819	6866.12
31060	70.7994	716.523	[M+H]+	PE 34:2|PE 16:1_18:1		33430600	368101800	0.76656	334.533
31076	70.8054	742.573	[M+H]+	PE O-37:3		17885150	105959700	0.750213	633.643
31087	70.8352	690.541	[M+H]+	PC O-30:1		12058700	62985090	0.756182	139.367
31090	70.8422	700.572	[M+H]+	HexCer 34:1;2O|HexCer 18:1;2O/16:0		8859482	39968280	0.824121	166.662
31099	70.857	936.649	[M+H]+	PC 48:11		6963046	29605520	0.92014	298.39
31135	70.9376	742.54	[M+H]+	PE 36:3|PE 18:1_18:2		115263600	963453800	0.721468	1732.58
31157	70.9594	772.585	[M+H]+	PC 35:2		1600434000	16178390000	0.844175	9140.73
31169	70.9935	778.536	[M+H]+	PE 39:6		25309740	144762200	0.864271	341.885
31172	70.998	748.526	[M+H]+	PC O-35:7		420345800	2162102000	0.848328	1776.55
31176	70.998	766.577	[M+H]+	PC O-36:5		819284400	5510406000	0.870273	8249.49
31179	71.0024	724.527	[M+H]+	PE P-36:4|PE P-14:0_22:4		14755930	78841910	0.803086	381.003
31181	71.0024	796.585	[M+H]+	PC 37:4		880610900	5561972000	0.812842	10916
31187	71.0248	754.538	[M+H]+	PE 37:4		7132039	48384590	0.897046	128.143
31207	71.0626	716.559	[M+H]+	PC O-32:2		79627500	512971600	0.830202	716.946
31221	71.092	794.605	[M+H]+	PC O-38:5		1697553000	11212810000	0.563005	11333.2
31225	71.1001	820.621	[M+H]+	PC O-40:6		150850900	984577400	0.535432	2188.89
31245	71.1248	705.589	[M+H]+	SM 34:0;2O		102682600	674607200	0.82141	993.06
31246	71.1248	744.588	[M+H]+	PC O-34:2		115834400	688578000	0.898201	2335.68
31278	71.177	718.574	[M+H]+	PC O-32:1		156447500	1463604000	0.632509	654.129
31304	71.2134	692.559	[M+H]+	PC O-30:0		218946800	1480795000	0.706768	3375.57
31308	71.2134	746.568	[M+H]+	PC 33:1		627984100	3653458000	0.712798	4056.56
31358	71.2511	780.591	[M+H]+	PC O-37:5		84132980	650787800	0.764233	755.058
31360	71.2511	807.64	[M+H]+	SM 42:5;2O		54573490	349117600	0.714686	755.332
31395	71.295	710.571	[M+NH4]+	DG 42:8|DG 20:3_22:5		5507901	27185160	0.795455	201.058
31397	71.295	717.588	[M+H]+	SM 35:1;2O|SM 18:1;2O/17:0		513968400	3222918000	0.775228	12579.7
31399	71.295	750.544	[M+H]+	PE P-38:5|PE P-16:0_22:5		349861700	3655729000	0.714181	2515.96
31419	71.3225	634.542	[M+NH4]+	DG 36:4|DG 18:2_18:2		9463005	43777000	0.692205	152.413
31432	71.3286	730.576	[M+H]+	PC O-33:2		35845320	207527000	0.725687	754.439
31443	71.3398	734.568	[M+H]+	PC 32:0		451544600	2435092000	0.710102	5098.02
31448	71.3398	824.616	[M+H]+	PC 39:4		162086200	1159226000	0.653009	1384.87
31452	71.3398	846.637	[M+H]+	PC O-42:7		6662813	34117930	0.633188	217.974
31454	71.3398	888.646	[M+H]+	PC 44:7		134751500	660245400	0.808612	1905.31
31485	71.373	786.605	[M+H]+	PC 36:2		5416322000	33979610000	0.663429	38913.3
31522	71.5508	792.554	[M+H]+	PE 40:6		136811200	426897200	0.88298	805.505
31538	71.5829	700.526	[M+H]+	PE P-34:2|PE P-18:1_16:1		7108313	28582090	0.926852	118.439
31572	71.6476	818.608	[M+H]+	PC O-40:7		35575390	243837900	0.675994	761.334
31589	71.6836	744.555	[M+H]+	PE 36:2|PE 18:1_18:1		241624500	2205305000	0.772524	4885.5
31625	71.7646	706.577	[M+H]+	PC O-31:0		56575360	398990600	0.983125	283.438
31629	71.7646	768.553	[M+H]+	PE 38:4		1083141000	7657625000	0.781497	7525.89
31645	71.7705	783.641	[M+H]+	SM 40:3;2O		26122340	257990200	0.83837	468.626
31656	71.7823	718.538	[M+H]+	PE 34:1|PE 16:0_18:1		124998500	1043804000	0.992058	525.262
31658	71.7823	774.6	[M+H]+	PC 35:1		897310000	8414629000	0.872175	6254.35
31678	71.7956	660.555	[M+NH4]+	DG 38:5|DG 18:1_20:4		169285600	1102802000	0.845401	6130.49
31683	71.7956	686.573	[M+NH4]+	DG 40:6|DG 18:2_22:4		37554790	242123500	0.927687	793.124
31717	71.8125	757.62	[M+H]+	SM 38:2;2O		22529940	148205500	0.911153	168.347
31726	71.8296	748.583	[M+H]+	PC 33:0		574106000	4545746000	0.760608	2460.67
31734	71.8359	731.607	[M+H]+	SM 36:1;2O		154044200	926860600	0.907832	2581.32
31749	71.8359	1000.76	[M+NH4]+	TG 60:12;O2|TG 8:0_10:0_20:5;O(FA 22:6)		1985559	10208160	0.854742	148.358
31757	71.854	940.677	[M+H]+	PC 48:9		25152370	216348100	0.745424	2279.86
31760	71.8685	778.572	[M+H]+	PE P-40:5|PE P-18:1_22:4		201809200	1703289000	0.710951	2726.05
31763	71.8685	846.636	[M+H]+	PC O-42:7		6323604	39380640	0.886587	136.482
31764	71.8685	864.65	[M+H]+	PC 42:5|PC 18:1_24:4		552122200	3616524000	0.768589	8683.93
31768	71.8791	800.615	[M+H]+	PC 37:2		528742300	4327076000	0.81476	3412.48
31788	71.9196	744.555	[M+H]+	PC 33:2|PC 15:1_18:1		151229100	845948400	0.862288	1275.61
31807	71.9413	584.524	[M+NH4]+	DG 32:1|DG 14:0_18:1		29533980	161204600	0.912273	592.76
31809	71.9413	610.538	[M+NH4]+	DG 34:2|DG 16:1_18:1		21136130	166318600	0.699145	278.211
31811	71.9413	752.557	[M+H]+	PE P-38:4|PE P-16:0_22:4		331669300	1711547000	0.981546	5311.21
31824	71.9787	558.51	[M+NH4]+	DG 30:0|DG 14:0_16:0		6676799	33857280	0.748252	118.126
31832	71.9787	794.605	[M+H]+	PC O-38:5		323636100	2227407000	0.772741	2161.05
31841	71.9947	534.525	[M+H-H2O]+	Cer 35:1;2O|Cer 18:1;2O/17:0		4798865	26292880	0.917834	166.435
31850	72.0036	774.6	[M+H]+	PC 35:1		3664617000	31836500000	0.928049	25473.3
31863	72.0331	636.555	[M+NH4]+	DG 36:3|DG 18:1_18:2		33127860	234428000	0.922053	439.149
31879	72.0507	848.653	[M+H]+	PC O-42:6		10285910	95361400	0.806874	139.141
31880	72.0507	890.666	[M+H]+	PC 44:6		123392900	1064919000	0.683485	1962.42
31885	72.0571	744.589	[M+H]+	PC O-34:2		906482600	6218422000	0.699635	18311.1
31888	72.0571	835.672	[M+H]+	SM 44:5;2O		62983230	449288900	0.770646	566.073
31908	72.0803	916.682	[M+H]+	PC 46:7		27297420	173069100	0.923013	1182.06
31912	72.0949	772.621	[M+H]+	PC O-36:2		351062400	2888474000	0.727657	2006.01
31941	72.1161	766.576	[M+H]+	PE P-39:4|PE P-17:0_22:4		21131710	154977800	0.800293	207.612
31942	72.1161	852.647	[M+H]+	PC 41:4		26589560	151321900	0.528677	424.088
31946	72.1267	438.431	[M+H]+	NAE 26:1		4373780	20100750	0.677542	132.837
31948	72.1267	728.558	[M+H]+	PE P-36:2|PE P-18:1_18:1		77100530	706783800	0.655074	1478.01
31984	72.1816	732.556	[M+H]+	PE 35:1|PE 17:0_18:1		35207540	381843000	0.638785	154.311
31998	72.2068	642.545	[M+NH4]+	DG O-38:7|DG O-16:1_22:6		7020867	44770660	0.7958	127.441
32001	72.2068	662.572	[M+NH4]+	DG 38:4|DG 18:1_20:3		100914900	727220500	0.867368	1457.33
32025	72.2237	674.57	[M+NH4]+	DG 39:5|DG 19:1_20:4		8018969	59337740	0.861507	189.434
32046	72.2462	702.545	[M+H]+	PE P-34:1|PE P-18:1_16:0		120893100	933001700	0.824951	1173.24
32068	72.2787	688.586	[M+NH4]+	DG 40:5|DG 18:2_22:3		6067427	53982540	0.862186	168.863
32078	72.2787	878.66	[M+H]+	PC 43:5		14572550	136100100	0.619236	200.366
32082	72.2957	624.556	[M+NH4]+	DG 35:2|DG 17:1_18:1		9818284	62324130	0.688357	213.413
32084	72.2957	720.588	[M+H]+	PC O-32:0		441513800	2993134000	0.787541	3752.35
32094	72.2957	900.681	[M+H]+	PC O-46:8		11224810	86709760	0.711873	174.853
32096	72.2957	942.698	[M+H]+	PC 48:8		11837330	92616340	0.682993	813.149
32104	72.3161	796.585	[M+H]+	PE 40:4		373119500	2357348000	0.861494	4634.08
32108	72.3161	814.635	[M+H]+	PC 38:2		1411802000	7786035000	0.605733	1806.53
32122	72.3567	788.653	[M+H]+	PC O-37:1		102828000	519142400	0.694165	9663.56
32131	72.4104	788.616	[M+H]+	PC 36:1		8602719000	105132200000	0.898724	159307
32164	72.4664	846.636	[M+H]+	PC O-42:7		6790372	64725510	0.817863	222.147
32171	72.4845	798.635	[M+H]+	PC O-38:3		18138020	224238000	0.69158	173.579
32197	72.5335	746.568	[M+H]+	PE 36:1|PE 18:0_18:1		469669500	3091097000	0.676453	3036.06
32203	72.558	769.584	[M+H]+	SM 38:4;3O		3764774	29121700	0.683396	133.635
32228	72.597	892.68	[M+H]+	PC 44:5		162795800	1787447000	0.879653	3226.39
32235	72.6195	732.589	[M+H]+	PC O-33:1		18710960	212090800	0.790299	429.617
32248	72.6575	564.498	[M+NH4]+	MG 32:4		10200200	82689540	0.743338	202.904
32249	72.6575	676.586	[M+NH4]+	DG 39:4|DG 17:0_22:4		4347641	32279030	0.84809	124.308
32263	72.6843	650.572	[M+NH4]+	DG 37:3|DG 17:0_20:3		11719720	87065560	0.658991	446.913
32278	72.6843	811.67	[M+H]+	SM 42:3;2O|SM 18:2;2O/24:1		956859800	17118460000	0.860179	845.556
32319	72.6998	848.652	[M+H]+	PC O-42:6		94535240	1242638000	0.823561	1516.47
32328	72.7198	638.571	[M+NH4]+	DG 36:2|DG 18:1_18:1		529349300	3931574000	0.772755	28729.7
32338	72.7258	828.645	[M+H]+	PC 39:2		95068030	1506316000	0.666352	2860.29
32341	72.7258	918.691	[M+H]+	PC 46:6		52231380	638388600	0.76024	2147.04
32349	72.7418	785.652	[M+H]+	SM 40:2;2O		437361600	7514139000	0.542445	12957.6
32371	72.7569	612.558	[M+NH4]+	DG 34:1|DG 16:0_18:1		1297601000	11227150000	0.847247	33423.4
32377	72.7569	632.589	[M+H]+	Cer 41:3;2O|Cer 18:2;2O/23:1		9397922	98318220	0.652473	165.095
32379	72.7569	734.605	[M+H]+	PC O-33:0		100136700	1218179000	0.760702	1154.83
32412	72.7809	837.686	[M+H]+	SM 44:4;2O		103204700	1625222000	0.962094	1998.93
32414	72.7809	866.663	[M+H]+	PC 42:4		511265900	8807727000	0.842044	6480.24
32476	72.8271	586.541	[M+NH4]+	DG 32:0|DG 16:0_16:0		190538700	1645847000	0.720045	3403.14
32504	72.8588	634.613	[M+H]+	Cer 41:2;2O|Cer 17:1;2O/24:1		25111120	236651800	0.815874	1207.69
32523	72.8588	802.633	[M+H]+	PC 37:1		573435400	9578386000	0.88679	6872.46
32534	72.8588	863.698	[M+H]+	SM 46:5;2O		4462183	49355250	0.781253	136.592
32535	72.8588	928.717	[M+H]+	PC O-48:8		2266274	26605950	0.7521	133.733
32549	72.8971	876.682	[M+H]+	PC O-44:6		47592630	811488900	0.821849	2116.26
32599	72.9654	730.575	[M+H]+	PE P-36:1|PE P-18:0_18:1		85310310	858087700	0.829985	1795.53
32605	72.9654	902.699	[M+H]+	PC O-46:7		11274850	226994600	0.732161	196.905
32618	72.9728	716.619	[M+NH4]+	DG 42:5|DG 18:1_24:4		28744190	482811600	0.618963	287.637
32631	73.0179	600.557	[M+NH4]+	DG 33:0|DG 16:0_17:0		11340300	112445500	0.675586	427.87
32670	73.0267	608.597	[M+H]+	Cer 39:1;2O|Cer 17:1;2O/22:0		5183013	48585800	0.782489	298.248
32675	73.0267	628.587	[M+H]+	Cer 38:0;4O		35958700	402807500	0.818051	552.912
32676	73.0267	628.602	[M+H-H2O]+	Cer 42:3;2O|Cer 18:2;2O/24:1		215673500	2249352000	0.675736	7266.98
32680	73.0267	646.612	[M+H]+	Cer 42:3;2O|Cer 18:2;2O/24:1		237126200	2555619000	0.705302	8395.72
32685	73.0267	652.588	[M+NH4]+	DG 37:2|DG 18:1_19:1		16087820	222349500	0.613753	750.045
32691	73.0267	664.587	[M+NH4]+	DG 38:3|DG 16:0_22:3		466118500	4625791000	0.976492	10988.8
32700	73.0267	799.669	[M+H]+	SM 41:2;2O|SM 18:1;2O/23:1		346350700	6017902000	0.587551	2339.26
32703	73.0267	824.655	[M+H]+	PC O-40:4		265442700	3326774000	0.840116	2256
32706	73.0267	892.679	[M+H]+	PC 44:5		124743000	1815855000	0.820271	2439.03
32726	73.0628	742.636	[M+NH4]+	DG 44:6|DG 18:2_26:4		10559490	144553200	0.865244	158.724
32749	73.1044	672.63	[M+H]+	Cer 44:4;2O|Cer 18:2;2O/26:2		8533529	127582100	0.810495	140.888
32767	73.15	602.586	[M+H-H2O]+	Cer 40:2;2O|Cer 16:1;2O/24:1		45503270	729660400	0.716908	2791.42
32770	73.15	620.599	[M+H]+	Cer 40:2;2O|Cer 16:1;2O/24:1		41692860	669539000	0.7104	1890.43
32805	73.1854	594.582	[M+H-H2O]+	Cer 38:0;3O|Cer 20:0;2O/18:0;O		3683786	51844770	0.734054	143.027
32826	73.1854	774.635	[M+H]+	PC O-36:1		185186200	3249631000	0.69175	2929.65
32850	73.224	678.602	[M+NH4]+	DG 39:3|DG 18:1_21:2		2304137	39935220	0.732634	114.908
32852	73.224	792.67	[M+H-H2O]+	HexCer 42:2;2O|HexCer 18:1;2O/24:1		11706550	140484100	0.87905	546.177
32858	73.224	842.662	[M+H]+	PC 40:2		146538300	2550435000	0.959187	3197.69
32880	73.261	576.534	[M+H-H2O]+	Cer 37:2;3O|Cer 18:1;2O/19:1;O		19978070	181925300	0.697932	547.037
32892	73.2729	748.622	[M+H]+	PC O-34:0		329954800	4640441000	0.819845	1408.95
32899	73.2729	864.686	[M+H]+	PC O-43:5		12271840	203012300	0.798616	188.855
32910	73.3121	816.65	[M+H]+	PC 38:1		407331600	5939578000	0.905563	2932.71
32929	73.3459	868.679	[M+H]+	PC 42:3		104766200	2087273000	0.755363	2987.04
32934	73.3459	902.699	[M+H]+	PC O-46:7		15561490	198138100	0.808148	260.336
32935	73.3459	920.709	[M+H]+	PC 46:5		24515620	283305400	0.758244	444.283
32961	73.4355	666.603	[M+NH4]+	DG 38:2|DG 18:1_20:1		12028550	105163400	0.749195	240.33
32966	73.4355	790.631	[M+H]+	PC 36:0		174642500	2498158000	0.658714	1274.36
32978	73.4588	660.626	[M+H]+	Cer 43:3;2O|Cer 18:2;2O/25:1		4050654	65653880	0.66984	146.69
32986	73.4588	839.702	[M+H]+	SM 44:3;2O		48728310	851069100	0.935692	161.636
33001	73.4796	598.576	[M+NH4]+	DG O-34:1|DG O-18:1_16:0		8562646	60304650	0.658166	139.381
33025	73.519	640.588	[M+NH4]+	DG 36:1|DG 18:0_18:1		474493700	3979004000	0.635999	17745.9
33063	73.5769	856.681	[M+H]+	PC 41:2		12265790	204377400	0.91957	163.143
33096	73.5858	744.65	[M+NH4]+	DG 44:5|DG 18:1_26:4		7748756	86514250	0.572767	156.675
33135	73.6519	692.619	[M+NH4]+	DG 40:3|DG 18:1_22:2		6868692	152007500	0.780949	105.253
33155	73.6916	912.705	[M+NH4]+	TG 56:12|TG 16:3_20:4_20:5		6370957	73764590	0.914448	241.935
33158	73.6916	1014.76	[M+NH4]+	TG 64:17|TG 20:5_22:6_22:6		1493594	15417530	0.769484	117.702
33176	73.7832	636.631	[M+H]+	Cer 41:1;2O|Cer 17:1;2O/24:0		18300230	224732700	0.773945	593.315
33197	73.8184	656.634	[M+H-H2O]+	Cer 44:3;2O|Cer 18:2;2O/26:1		13592390	154278600	0.734832	549.104
33199	73.8184	674.645	[M+H]+	Cer 44:3;2O|Cer 18:2;2O/26:1		18095510	214643900	0.782983	427.474
33205	73.8184	878.698	[M+H]+	PC O-44:5		92399810	2047438000	0.649266	1197.52
33233	73.8273	787.671	[M+H]+	SM 40:1;2O		88785600	1820001000	0.647619	173.161
33236	73.8273	827.702	[M+H]+	SM 43:2;2O|SM 19:1;2O/24:1		44484850	541292500	0.899484	1197.93
33243	73.8273	908.71	[M+H]+	PC 45:4		3458149	70002960	0.85276	177.526
33273	73.8715	630.617	[M+H-H2O]+	Cer 42:2;2O|Cer 18:1;2O/24:1		433591900	5571545000	0.879472	13974.5
33276	73.8715	648.629	[M+H]+	Cer 42:2;2O|Cer 18:2;2O/24:0		466132000	6154256000	0.862887	12339.6
33280	73.8715	654.605	[M+NH4]+	DG 37:1|DG 19:0_18:1		12756530	141656300	0.671777	751.649
33284	73.8715	862.696	[M+NH4]+	TG 52:9|TG 16:3_18:3_18:3		9318119	118203400	0.653811	298.954
33288	73.8715	938.723	[M+NH4]+	TG 58:13|TG 16:3_20:5_22:5		12985420	149561700	0.697457	605.107
33309	73.8834	1040.77	[M+NH4]+	TG 66:18|TG 22:6_22:6_22:6		1875852	15438860	0.981119	191.523
33320	73.9183	604.604	[M+H-H2O]+	Cer 40:1;2O|Cer 16:1;2O/24:0		19258140	218289900	0.878594	1522.02
33344	73.9285	990.756	[M+NH4]+	TG 62:15|TG 18:4_22:5_22:6		17928130	210054700	0.519032	1148.67
33351	73.9787	888.708	[M+NH4]+	TG 54:10|TG 16:2_18:3_20:5		18610140	384878100	0.88423	452.822
33352	73.9787	888.708	[M+NH4]+	TG 54:10|TG 16:2_18:3_20:5		18610140	384878100	0.839332	263.599
33411	74.1135	618.62	[M+H-H2O]+	Cer 41:1;2O|Cer 17:1;2O/24:0		7006772	142038900	0.709132	328.55
33416	74.1135	694.633	[M+NH4]+	DG 40:2|DG 22:0_18:2		9636564	145154400	0.76015	424.783
33418	74.1135	894.694	[M+H]+	PC 44:4		48997580	895923500	0.964217	1071.61
33420	74.1135	914.723	[M+NH4]+	TG 56:11|TG 16:3_18:3_22:5		33619190	588379600	0.767474	1228.81
33452	74.1564	827.702	[M+H]+	SM 43:2;2O|SM 19:1;2O/24:1		69117180	1671232000	0.7945	1753.89
33453	74.1564	870.693	[M+H]+	PC 42:2		107569600	2452193000	0.89849	2530.42
33460	74.1564	940.739	[M+NH4]+	TG 58:12|TG 18:3_20:4_20:5		42228540	845111700	0.767007	3827.67
33486	74.1936	668.619	[M+NH4]+	DG 38:1|DG 16:0_22:1		18053540	234600300	0.846475	494.922
33519	74.2025	642.604	[M+NH4]+	DG 36:0|DG 18:0_18:0		12812610	177478600	0.692402	379.225
33521	74.2025	644.632	[M+H-H2O]+	Cer 43:2;2O|Cer 19:1;2O/24:1		9038857	175196400	0.882516	399.56
33522	74.2025	662.645	[M+H]+	Cer 43:2;2O|Cer 19:1;2O/24:1		12108010	254886700	0.912518	174.854
33563	74.247	966.753	[M+NH4]+	TG 60:13|TG 18:3_20:5_22:5		65427230	1214270000	0.832679	2772.98
33634	74.3915	776.659	[M+H]+	PC O-36:0		17066930	572127900	0.828924	1177.85
33658	74.4034	890.722	[M+NH4]+	TG 54:9|TG 18:3_18:3_18:3		64855650	1309215000	0.821862	2838.47
33659	74.4034	890.729	[M+NH4]+	TG 54:9|TG 18:3_18:3_18:3		61257880	1211281000	0.682642	3043.18
33677	74.4464	916.74	[M+NH4]+	TG 56:10|TG 18:2_16:3_22:5		82086620	1354685000	0.709506	3549.1
33755	74.5745	658.65	[M+H-H2O]+	Cer 44:2;2O|Cer 18:1;2O/26:1		8382533	92941390	0.911987	279.365
33757	74.5745	676.661	[M+H]+	Cer 44:2;2O|Cer 18:1;2O/26:1		11538450	141325600	0.869165	517.121
33764	74.5745	884.708	[M+H]+	PC 43:2		8338265	210436600	0.689435	421.986
33786	74.5814	942.754	[M+NH4]+	TG 58:11|TG 16:3_20:3_22:5		134368600	3070015000	0.980318	9261.52
33788	74.5814	968.773	[M+NH4]+	TG 60:12|TG 18:3_20:4_22:5		153261900	2884582000	0.893903	9877.59
33799	74.6125	942.712	[M+NH4]+	TG 57:12;1O|TG 20:3_22:5_15:4;1O		1400889	23764980	0.77754	116.791
33824	74.6244	1020.8	[M+NH4]+	TG 64:14|TG 20:4_22:5_22:5		54501880	611119400	0.518281	3756.16
33845	74.6604	994.783	[M+NH4]+	TG 62:13|TG 20:3_20:5_22:5		111843600	2059191000	0.734265	6815.69
33860	74.6692	965.806	[M+H]+	SM 52:4;3O		1818616	31788250	0.688553	109.986
33883	74.7591	722.666	[M+NH4]+	DG 42:2|DG 18:1_24:1		6588596	94247010	0.873831	264.025
33906	74.7915	1046.82	[M+NH4]+	TG 66:15|TG 20:4_22:5_24:6		31528230	342182200	0.562464	2823.28
33920	74.8158	646.651	[M+H-H2O]+	Cer 43:1;2O|Cer 19:1;2O/24:0		3165749	36181480	0.862346	109.113
33945	74.8229	900.741	[M+NH4]+	TG 52:6;2O|TG 11:0_22:5_19:1;2O		13236160	138552800	0.460826	198.452
33965	74.851	696.652	[M+NH4]+	DG 40:1|DG 16:0_24:1		6903463	82008280	0.901679	432.79
33970	74.851	815.698	[M+H]+	SM 42:1;2O		106718800	3090611000	0.854443	267.536
33977	74.851	918.756	[M+NH4]+	TG 56:9|TG 14:0_20:3_22:6		251975600	3876754000	0.746182	10357.6
33980	74.851	982.787	[M+NH4]+	TG 61:12|TG 17:1_22:5_22:6		15539040	197139500	0.834475	561.06
33998	74.8958	892.737	[M+NH4]+	TG 54:8|TG 16:1_18:3_20:4		236082800	4213361000	0.771541	6603.63
34006	74.8958	1008.8	[M+NH4]+	TG 63:13|TG 19:2_22:5_22:6		1851078	21208630	0.78831	117.43
34030	74.9663	922.718	[M+H]+	PC 46:4		17284500	405854200	0.732105	616.457
34039	74.9863	662.681	[M+H-H2O]+	Cer 44:0;2O|Cer 20:0;2O/24:0		10195280	120528000	0.750128	633.23
34074	75.0267	829.717	[M+H]+	SM 43:1;2O		10381510	212348800	0.870795	472.984
34092	75.0267	1048.83	[M+NH4]+	TG 66:14|TG 22:4_22:5_22:5		30989600	324973200	0.8862	2117.65
34204	75.1899	842.726	[M+NH4]+	TG 50:5|TG 16:1_18:1_16:3		90299400	1731143000	0.559032	1689.99
34209	75.1899	932.77	[M+NH4]+	TG 57:9|TG 17:1_18:3_22:5		46758130	801232300	0.745578	2217.19
34215	75.1899	970.785	[M+NH4]+	TG 60:11|TG 16:0_22:5_22:6		559792300	4560780000	0.558178	32402.1
34225	75.2101	830.699	[M+H]+	PC O-40:1		30587160	760582100	0.829182	388.181
34251	75.2239	894.758	[M+NH4]+	TG 54:7|TG 16:1_18:3_20:3		274380700	4279109000	0.633659	10074.2
34271	75.2364	1074.85	[M+NH4]+	TG 68:15|TG 22:4_22:5_24:6		7116466	83504140	0.667407	384.703
34275	75.2495	944.768	[M+NH4]+	TG 58:10|TG 16:0_20:4_22:6		368333200	2558387000	0.869934	17723.1
34279	75.2669	927.738	[M+H]+	SM 51:8;2O		2971574	16800020	0.830045	210.144
34296	75.3376	1100.86	[M+NH4]+	TG 70:16|TG 22:5_22:5_26:6		2069613	13776890	0.628158	174.197
34329	75.3769	766.691	[M+NH4]+	TG 44:1|TG 12:0_14:0_18:1		9370507	91933420	0.800399	307.822
34338	75.396	792.707	[M+NH4]+	TG 46:2|TG 12:0_16:1_18:1		17711700	249936400	0.88937	104.474
34341	75.396	818.724	[M+NH4]+	TG 48:3|TG 14:0_16:1_18:2		25535410	361800500	0.7134	1232.35
34349	75.4217	908.77	[M+NH4]+	TG 55:7|TG 16:1_17:1_22:5		43249970	582747300	0.650594	1376.78
34358	75.4359	882.759	[M+NH4]+	TG 53:6|TG 17:1_18:2_18:3		34837100	510112200	0.94631	1641.78
34427	75.5419	724.684	[M+NH4]+	DG 42:1|DG 24:0_18:1		3468811	35995560	0.892002	174.504
34455	75.5832	1102.87	[M+NH4]+	TG 70:15|TG 22:5_22:5_26:5		1274082	7499099	0.988854	142.9
34471	75.6022	967.823	[M+H]+	SM 52:3;3O		5047350	55612750	0.767643	239.485
34507	75.7015	1050.85	[M+NH4]+	TG 66:13|TG 22:4_22:4_22:5		19654060	244592800	0.858263	1391.72
34517	75.7096	948.803	[M+NH4]+	TG 58:8|TG 18:1_18:2_22:5		315717500	4060741000	0.620359	13712.3
34534	75.724	832.739	[M+NH4]+	TG 49:3|TG 15:1_16:1_18:1		13225080	150883900	0.814923	790.621
34543	75.724	1038.85	[M+NH4]+	TG 65:12|TG 21:3_22:4_22:5		1402730	10843700	0.863	101.714
34551	75.743	974.801	[M+NH4]+	TG 56:5;3O|TG 18:2_20:3_18:0;3O		177858000	1918038000	0.913175	9213.05
34563	75.7591	922.786	[M+NH4]+	TG 56:7|TG 16:1_18:1_22:5		561319200	8814381000	0.822044	13727.5
34667	75.875	853.724	[M+H]+	SM 45:3;2O		3209487	25549260	0.682688	104.708
34703	75.9066	1026.85	[M+NH4]+	TG 64:11|TG 20:3_22:3_22:5		106367300	832966800	0.937142	7241.33
34769	75.989	1078.88	[M+NH4]+	TG 68:13|TG 20:3_22:5_26:5		13754710	103997000	0.840867	967.655
34802	76.0155	846.755	[M+NH4]+	TG 50:3|TG 14:0_18:1_18:2		136311500	959521000	0.730266	3480.11
34827	76.0904	1104.89	[M+NH4]+	TG 70:14|TG 26:4_22:5_22:5		2956643	23454960	0.767718	217.905
34868	76.1172	872.768	[M+NH4]+	TG 52:4|TG 16:1_18:1_18:2		262917200	2836379000	0.744208	3872.54
34878	76.1172	988.836	[M+NH4]+	TG 61:9|TG 17:1_20:3_24:5		27960240	275616800	0.764616	1817.69
34895	76.1522	1014.85	[M+NH4]+	TG 63:10|TG 17:1_24:4_22:5		7048005	105995500	0.751151	469.276
34900	76.1681	855.734	[M+H]+	SM 45:2;2O		3636148	34594700	0.572175	154.479
34901	76.1681	855.742	[M+H]+	SM 45:2;2O		5096384	74240170	0.484391	119.273
34916	76.1854	898.789	[M+NH4]+	TG 54:5|TG 16:1_18:1_20:3		375275700	4631558000	0.806515	6742.77
34918	76.1854	962.809	[M+NH4]+	TG 59:8|TG 17:0_20:3_22:5		28192880	314625100	0.796704	1355.59
35036	76.3731	924.803	[M+NH4]+	TG 56:6|TG 16:0_18:1_22:5		883809000	12165450000	0.854658	21855
35060	76.4115	860.769	[M+NH4]+	TG 51:3|TG 16:1_17:1_18:1		48863890	646996400	0.754016	982.661
35065	76.4115	950.815	[M+NH4]+	TG 58:7|TG 18:0_18:2_22:5		436004700	4016617000	0.8582	12452.9
35088	76.4389	752.714	[M+H]+	Cer 47:1;4O|Cer 22:0;3O/25:1;(2OH)		13848870	101395800	0.650229	362.692
35091	76.4389	808.75	[M+NH4]+	TG 47:1|TG 15:0_16:0_16:1		9638075	131578100	0.575947	834.79
35094	76.4389	834.755	[M+NH4]+	TG 49:2|TG 16:0_16:1_17:1		33292990	344743600	0.7261	892.322
35101	76.4477	808.74	[M+NH4]+	TG 47:1|TG 15:0_16:0_16:1		17974670	248367100	0.669891	154.042
35148	76.5139	976.832	[M+NH4]+	TG 60:8|TG 18:1_20:3_22:4		298760200	2590493000	0.731723	12889
35171	76.5498	964.832	[M+NH4]+	TG 59:7|TG 19:1_18:2_22:4		25322260	325289200	0.800819	1022.3
35191	76.5777	1106.91	[M+NH4]+	TG 70:13|TG 24:4_24:4_22:5		3052671	36911630	0.803726	419.34
35218	76.5946	1028.89	[M+NH4]+	TG 61:5;O2|TG 16:0_22:4_8:0;O(FA 15:0)		3984195	33814090	0.707775	150.536
35240	76.6769	369.352	[M+H-H2O]+	ST 27:1;O		94226540	685836600	0.747365	238.002
35247	76.6769	990.845	[M+NH4]+	TG 61:8|TG 18:1_21:3_22:4		15632710	202134000	0.699104	1102.12
35267	76.6919	1016.86	[M+NH4]+	TG 63:9|TG 17:1_20:3_26:5		7008691	89826820	0.753805	606.63
35286	76.6977	848.769	[M+NH4]+	TG 50:2|TG 16:0_16:1_18:1		323758600	4172364000	0.69257	10342.3
35291	76.6977	874.789	[M+NH4]+	TG 52:3|TG 16:0_18:1_18:2		496280000	4815785000	0.819203	14251.1
35303	76.6977	938.819	[M+NH4]+	TG 57:6|TG 17:0_18:1_22:5		85117210	787992100	0.815583	6176.44
35336	76.7435	788.616	[M+H]+	PC 36:1		52068940	409569200	0.524645	367.984
35364	76.7984	766.726	[M+NH4]+	DG 45:1|DG 27:0_18:1		3486454	30791940	0.842243	111.734
35365	76.7984	766.731	[M+NH4]+	DG 45:1|DG 27:0_18:1		3409448	30662160	0.822261	282.393
35366	76.7984	822.755	[M+NH4]+	TG 48:1|TG 14:0_16:0_18:1		140506500	1558412000	0.880619	5695.49
35371	76.7984	900.805	[M+NH4]+	TG 54:4|TG 16:0_18:1_20:3		603564400	6061559000	0.852628	10064.1
35441	76.8958	926.814	[M+NH4]+	TG 56:5|TG 16:0_18:1_22:4		648341000	6067321000	0.896054	29856.9
35480	76.937	836.772	[M+NH4]+	TG 49:1|TG 15:0_16:0_18:1		13071650	83306230	0.690297	441.83
35495	76.9819	1056.89	[M+NH4]+	TG 66:10|TG 18:2_22:4_26:4		19965550	275635300	0.775033	1525.44
35510	77.0217	862.784	[M+NH4]+	TG 51:2|TG 16:0_17:1_18:1		93342980	1364994000	0.887646	2980.02
35516	77.0217	952.835	[M+NH4]+	TG 58:6|TG 18:0_18:1_22:5		344262900	4105170000	0.880175	17070.9
35521	77.0217	1108.93	[M+NH4]+	TG 70:12|TG 20:3_24:4_26:5		2150232	21538580	0.926824	246.186
35532	77.0305	978.848	[M+NH4]+	TG 60:7|TG 18:0_18:1_24:6		164457800	1954143000	0.779398	4167.44
35555	77.0672	940.835	[M+NH4]+	TG 57:5|TG 17:0_18:1_22:4		33814620	360964900	0.659583	1560.47
35605	77.1655	914.815	[M+NH4]+	TG 55:4|TG 17:0_18:1_20:3		80795870	889707200	0.840213	3925.78
35621	77.1933	716.633	[M+NH4]+	CE 22:5		183297800	1215384000	0.82573	4531.48
35629	77.1933	966.846	[M+NH4]+	TG 59:6|TG 18:1_19:1_22:4		23168290	466800000	0.934571	915.811
35633	77.1933	1018.88	[M+NH4]+	TG 63:8|TG 17:1_20:3_26:4		6130421	105574500	0.790877	704.011
35702	77.2895	369.351	[M+H-H2O]+	ST 27:1;O		404282900	4136245000	0.756447	998.366
35713	77.2994	690.618	[M+NH4]+	CE 20:4		324088100	2751784000	0.863727	4439.12
35722	77.3051	742.65	[M+NH4]+	CE 24:6		14956510	114403700	0.886215	536.407
35724	77.3051	876.799	[M+NH4]+	TG 52:2|TG 16:0_18:1_18:1		605496000	7589778000	0.782518	16812.8
35742	77.345	1032.9	[M+NH4]+	TG 64:8|TG 18:1_20:3_26:4		15939540	210392100	0.92972	627.617
35777	77.4581	850.784	[M+NH4]+	TG 50:1|TG 16:0_16:0_18:1		324030000	3431887000	0.944366	3343.56
35784	77.4581	928.831	[M+NH4]+	TG 56:4|TG 18:0_18:1_20:3		283670700	3032749000	0.948212	14839.3
35791	77.4581	1110.94	[M+NH4]+	TG 70:11|TG 20:3_24:4_26:4		1336925	9803278	0.681612	149.342
35812	77.5097	1084.93	[M+NH4]+	TG 68:10|TG 18:2_24:4_26:4		5060793	64875080	0.913215	496.479
35857	77.6183	824.768	[M+NH4]+	TG 48:0|TG 16:0_16:0_16:0		87354600	815512400	0.74829	2009.44
35865	77.6183	1058.91	[M+NH4]+	TG 66:9|TG 18:1_22:4_26:4		11638510	143097200	0.651292	373.606
35876	77.6271	678.619	[M+NH4]+	CE 19:3		2189442	15546240	0.800954	132.448
35877	77.6271	916.82	[M+NH4]+	TG 55:3|TG 18:0_18:1_19:2		11196420	195227600	0.684379	262.962
35885	77.6422	640.604	[M+NH4]+	CE 16:1		41849670	429812900	0.729193	1566.61
35890	77.6422	890.817	[M+NH4]+	TG 53:2|TG 17:0_18:1_18:1		84151140	1209026000	0.861396	4178.42
35903	77.6681	916.832	[M+NH4]+	TG 55:3|TG 18:0_18:1_19:2		21268960	434244800	0.665992	1503.78
35913	77.6976	666.619	[M+NH4]+	SE 28:2/17:1		118290900	1084107000	0.973703	3427.6
35953	77.7255	838.784	[M+NH4]+	TG 49:0|TG 15:0_16:0_18:0		8036542	81993520	0.897069	278.406
35963	77.7508	692.632	[M+NH4]+	CE 20:3		248843100	2187349000	0.732867	3833.36
35970	77.7508	942.849	[M+NH4]+	TG 57:4|TG 18:0_18:1_21:3		18830410	448847800	0.806954	1300.32
35971	77.7508	968.866	[M+NH4]+	TG 59:5|TG 17:0_18:1_24:4		11480680	282934300	0.858693	895.025
35991	77.7698	954.847	[M+NH4]+	TG 58:5|TG 18:0_18:1_22:4		58706330	543141800	0.58387	3599.12
35999	77.7817	614.587	[M+NH4]+	CE 14:0		3218020	26996170	0.793619	129.363
36014	77.8007	1020.9	[M+NH4]+	TG 63:7|TG 18:1_23:1_22:5		3281742	47740200	0.760783	217.204
36061	77.9223	744.665	[M+NH4]+	CE 24:5		23469550	289400700	0.853135	843.888
36101	78.0053	904.832	[M+NH4]+	TG 54:2|TG 18:0_18:1_18:1		256586200	3852339000	0.729562	6459.83
36119	78.0468	938.852	[M+NH4]+	SE 29:2/36:5		5335596	74248070	0.599688	235.24
36132	78.0818	654.62	[M+NH4]+	CE 17:1		17861780	194683500	0.758254	1052.46
36138	78.0818	982.881	[M+NH4]+	TG 60:5|TG 16:1_22:1_22:3		49677740	1181966000	0.714547	2440.74
36147	78.0818	1034.91	[M+NH4]+	TG 64:7|TG 18:1_24:1_22:5		16182070	219425700	0.886929	932.764
36150	78.0818	1086.95	[M+NH4]+	TG 68:9|TG 18:1_24:4_26:4		3164303	40867000	0.57752	241.094
36169	78.1468	878.815	[M+NH4]+	TG 52:1|TG 16:0_18:0_18:1		308391000	3827297000	0.910593	6638.39
36217	78.2125	930.848	[M+NH4]+	TG 56:3|TG 16:0_18:0_22:3		48598050	573347800	0.750606	2797.31
36229	78.2625	892.832	[M+NH4]+	TG 53:1|TG 17:0_18:0_18:1		9561417	116251900	0.729682	640.572
36234	78.2625	996.893	[M+NH4]+	TG 61:5|TG 17:0_18:1_26:4		3232246	66646800	0.955733	167.058
36250	78.2876	918.848	[M+NH4]+	TG 55:2|TG 16:0_19:0_20:2		12975400	221467100	0.768786	854
36255	78.2876	970.877	[M+NH4]+	TG 59:4|TG 17:0_18:1_24:3		4067159	101613800	0.859719	350.156
36257	78.2876	1022.91	[M+NH4]+	TG 63:6|TG 18:1_19:1_26:4		1965804	35088220	0.909132	130.412
36326	78.4932	668.635	[M+NH4]+	CE 18:1		116436300	1637463000	0.923467	3193.02
36373	78.5502	369.352	[M+H-H2O]+	ST 27:1;O		377720200	7536170000	0.888094	896.582
36423	78.6005	772.697	[M+NH4]+	CE 26:5		45767800	468789000	0.895606	109.687
36483	78.6005	958.882	[M+NH4]+	TG 58:3|TG 16:1_20:1_22:1		18622540	387911100	0.78304	1977.88
36495	78.6005	984.896	[M+NH4]+	TG 60:4|TG 18:1_24:1_18:2		17925610	517534900	0.73303	1028.47
36504	78.6005	1010.91	[M+NH4]+	TG 62:5|TG 16:0_24:1_22:4		20389550	459933600	0.62205	1409.69
36529	78.6119	932.866	[M+NH4]+	TG 56:2|TG 18:0_18:1_20:1		32754900	531138300	0.717812	1245.16
36556	78.6742	1062.94	[M+NH4]+	TG 66:7|TG 18:1_26:2_22:4		6531133	190857900	0.745943	604.571
36596	78.8587	682.652	[M+NH4]+	SE 28:2/18:0		4982367	123841500	0.821133	124.815
36604	78.8587	906.848	[M+NH4]+	TG 54:1|TG 16:0_18:0_20:1		57548450	910569700	0.881354	2519.01
36609	78.8587	972.897	[M+NH4]+	TG 59:3|TG 16:0_25:1_18:2		2457538	58901900	0.927809	136.151
36611	78.8587	998.91	[M+NH4]+	TG 61:4|TG 18:1_25:1_18:2		1723554	57478980	0.915873	126.308
36629	78.9638	946.878	[M+NH4]+	TG 57:2|TG 16:0_18:1_23:1		2967743	59048820	0.733523	119.736
36630	78.9638	946.878	[M+NH4]+	TG 57:2|TG 16:0_18:1_23:1		2967743	59048820	0.840688	283.023
36649	79.0548	880.832	[M+NH4]+	TG 52:0|TG 16:0_18:0_18:0		106371900	1676944000	0.806852	3272.78
36712	79.2268	986.914	[M+NH4]+	TG 60:3|TG 16:0_18:1_26:2		9288148	219631400	0.822695	782.201
36713	79.2268	986.915	[M+NH4]+	TG 60:3|TG 16:0_18:1_26:2		9288148	219631400	0.810033	448.494
36721	79.2756	722.68	[M+NH4]+	CE 22:2		2521751	35041520	0.762064	101.054
36735	79.3103	696.666	[M+NH4]+	CE 20:1		6760120	97383900	0.836857	423.726
36736	79.3103	696.674	[M+NH4]+	CE 20:1		5055012	72259180	0.843032	344.939
36740	79.3103	748.696	[M+NH4]+	CE 24:3		5399740	83556830	0.76189	258.476
36745	79.3103	774.713	[M+NH4]+	CE 26:4		20432860	285681300	0.617543	324.769
36761	79.3502	960.898	[M+NH4]+	TG 58:2|TG 16:0_18:1_24:1		12150990	229910200	0.91727	1096.86
36784	79.3734	1064.96	[M+NH4]+	TG 66:6|TG 18:1_26:1_22:4		3265948	65601370	0.87648	175.095
36809	79.4194	1012.93	[M+NH4]+	TG 62:4|TG 24:0_18:1_20:3		7542504	123064100	0.731049	397.113
36823	79.5519	670.649	[M+NH4]+	CE 18:0		13681580	205686000	0.793984	425.591
36832	79.5969	934.88	[M+NH4]+	TG 56:1|TG 18:0_20:0_18:1		5750938	98728660	0.942879	434.769
36876	79.7386	974.908	[M+NH4]+	TG 59:2|TG 16:0_18:1_25:1		2309985	46584480	0.854706	204.797
36883	79.8057	908.865	[M+NH4]+	TG 54:0|TG 18:0_18:0_18:0		51991560	748498200	0.6492	1896.99
36926	80.0528	988.924	[M+NH4]+	TG 60:2|TG 16:0_18:1_26:1		8635214	159347900	0.682029	541.727
36934	80.0916	802.746	[M+NH4]+	CE 28:4		1668895	20235030	0.81578	101.115
36996	80.3683	962.915	[M+NH4]+	TG 58:1|TG 16:0_24:0_18:1		4209525	67808010	0.702734	301.082
37075	81.0004	1016.95	[M+NH4]+	TG 62:2|TG 26:0_18:1_18:1		1674423	32532810	0.801042	162.465
37111	81.285	990.941	[M+NH4]+	TG 60:1|TG 16:0_26:0_18:1		1610975	24651840	0.833466	129.839
37480	86.817	908.865	[M+NH4]+	TG 54:0|TG 18:0_18:0_18:0		3005890	39518130	0.684572	111.329
37518	86.8362	768.557	[M+H]+	PE 38:4		5663986	85866780	0.567913	161.428
37613	86.9101	788.616	[M+H]+	PC 36:1		50747280	1663477000	0.683198	552.402
37681	86.9888	760.586	[M+H]+	PC 34:1		120704600	2334750000	0.748802	1354.66
38160	90.7475	788.616	[M+H]+	PC 36:1		21195230	484216200	0.894145	213.511
39127	92.3842	516.427	[M+NH4]+	TG 26:0|TG 8:0_8:0_10:0		56320410	875322400	0.924112	491.898
39324	92.6284	544.457	[M+NH4]+	TG 28:0|TG 8:0_10:0_10:0		45925940	679341600	0.802256	486.055
39340	92.6284	730.537	[M+H]+	PC 32:2		22828190	465887300	0.75718	473.388
39374	92.6789	766.539	[M+H]+	PC 35:5|PC 15:1_20:4		17208070	323221200	0.655543	170.713
39384	92.7306	675.544	[M+H]+	SM 32:1;2O		6673472	122232400	0.916225	130.237
39391	92.7306	756.554	[M+H]+	PC 34:3		27049230	585539900	0.855623	385.65
39442	92.8274	572.488	[M+NH4]+	TG 30:0|TG 10:0_10:0_10:0		12289810	161200600	0.920733	150.564
39450	92.8274	663.455	[M+H]+	SM 32:7;2O		63706200	944376800	0.762677	323.962
39458	92.8274	750.545	[M+H]+	PE P-38:5|PE P-18:1_20:4		36268450	538151200	0.89104	269.085
39464	92.8274	782.57	[M+H]+	PC 36:4		93729300	1667409000	0.742798	1313.58
39465	92.8274	808.586	[M+H]+	PC 38:5		142825300	2478499000	0.97711	1445.88
39506	92.8607	689.561	[M+H]+	SM 33:1;2O		5822907	94000820	0.673204	136.921
39523	92.8607	834.601	[M+H]+	PC 40:6		23038210	620738500	0.820711	129.684
39565	92.9573	706.537	[M+H]+	PC 30:0		30736590	580187500	0.792527	149.513
39569	92.9573	744.554	[M+H]+	PC 33:2		19156720	432587000	0.724251	372.084
39573	92.9573	768.553	[M+H]+	PE 38:4		37966230	701127100	0.788512	260.936
39607	92.999	796.584	[M+H]+	PC 37:4		14952700	346261700	0.866723	372.901
39620	93.0078	520.508	[M+H-H2O]+	Cer 34:1;2O|Cer 18:1;2O/16:0		4955390	51850890	0.895235	136.343
39634	93.0078	703.575	[M+H]+	SM 34:1;2O		63404600	1035399000	0.857842	387.618
39642	93.0078	746.572	[M+H]+	PC 33:1		45527700	830165000	0.457779	281.472
39645	93.0078	752.558	[M+H]+	PC O-35:5		15959550	335918300	0.824378	253.116
39648	93.0078	766.575	[M+H]+	PE O-39:5		11758340	198341100	0.792263	116.606
39652	93.0078	778.572	[M+H]+	PC O-37:6		10890300	196558700	0.913807	145.028
39675	93.0595	810.602	[M+H]+	PC 38:4		116497000	3067564000	0.875202	471.964
39704	93.1563	786.598	[M+H]+	PC 36:2|PC 18:1_18:1		113692200	3074651000	0.764785	723.813
39715	93.2047	760.587	[M+H]+	PC 34:1		298264800	7222939000	0.657536	3120.99
39768	93.3116	638.571	[M+NH4]+	DG 36:2|DG 18:1_18:1		5393297	86858900	0.806423	291.964
39772	93.3116	662.572	[M+NH4]+	DG 38:4|DG 18:1_20:3		14682090	223306000	0.964049	210.76
39776	93.3116	734.568	[M+H]+	PC 32:0|PC 16:0_16:0		62654490	1429489000	0.885127	627.215
39801	93.3544	612.558	[M+NH4]+	DG 34:1|DG 16:0_18:1		8807832	134811400	0.842099	300.009
39804	93.3544	628.55	[M+NH4]+	TG 34:0|TG 8:0_12:0_14:0		4137470	80522080	0.763023	131.235
39810	93.3544	812.615	[M+H]+	PC 38:3		28864920	1135706000	0.690229	415.466
39834	93.4135	774.6	[M+H]+	PC 35:1		25068470	667482400	0.745677	153.862
39838	93.4135	838.64	[M+H]+	PC 40:4		10235460	284922000	0.832574	348.203
39921	93.6135	614.572	[M+NH4]+	DG 34:0|DG 16:0_18:0		4817624	91393200	0.567452	125.32
39925	93.6135	640.588	[M+NH4]+	DG 36:1|DG 18:0_18:1		4711959	81617350	0.766866	172.255
39927	93.6135	656.583	[M+NH4]+	TG 36:0|TG 10:0_12:0_14:0		5524428	128627900	0.775598	218.901
39935	93.6135	788.652	[M+H]+	PC O-37:1		1251106	30346860	0.885008	117.576
39986	93.7678	762.598	[M+H]+	PC 34:0		27818810	1086976000	0.777995	161.07
40222	94.2182	726.662	[M+NH4]+	TG 41:0|TG 12:0_14:0_15:0		2261329	61083870	0.869782	161.835
40223	94.2182	726.667	[M+NH4]+	TG 41:0|TG 12:0_14:0_15:0		1606504	46119960	0.800071	197.425
40229	94.2182	813.685	[M+H]+	SM 42:2;2O		25851270	889279800	0.868135	252.251
40235	94.2182	944.766	[M+NH4]+	TG 58:10|TG 16:1_20:4_22:5		4784811	106304400	0.840316	231.114
40237	94.2182	996.802	[M+NH4]+	TG 62:12|TG 20:3_20:4_22:5		3773590	80428400	0.837542	222.605
40385	94.4203	740.675	[M+NH4]+	TG 42:0|TG 12:0_14:0_16:0		6716878	167979900	0.610798	256.204
40389	94.4203	766.69	[M+NH4]+	TG 44:1|TG 14:0_16:0_14:1		3222548	72078960	0.98196	104.732
40399	94.4203	920.773	[M+NH4]+	TG 56:8|TG 18:2_18:3_20:3		11174240	232880400	0.834709	398.135
40435	94.4641	792.706	[M+NH4]+	TG 46:2|TG 14:0_14:1_18:1		3571372	73098660	0.892832	166.625
40438	94.4641	818.723	[M+NH4]+	TG 48:3|TG 14:0_16:1_18:2		2167675	37870260	0.795156	117.174
40440	94.4641	852.799	[M+NH4]+	TG 50:0|TG 16:0_16:0_18:0		4097223	215391000	0.713691	108.454
40480	94.5101	934.785	[M+NH4]+	TG 57:8|TG 17:1_18:1_22:6		1818476	32967970	0.868003	137.612
40522	94.6072	754.69	[M+NH4]+	TG 43:0|TG 12:0_15:0_16:0		7164157	177187900	0.487317	185.907
40526	94.6072	870.751	[M+NH4]+	TG 52:5|TG 16:1_18:1_18:3		8602484	168551800	0.735098	204.942
40529	94.6072	896.771	[M+NH4]+	TG 54:6|TG 16:1_18:1_20:4		16044170	352922800	0.861011	478.798
40562	94.6191	1000.83	[M+NH4]+	TG 62:10|TG 18:1_22:4_22:5		6513070	102008600	0.6973	258.727
40575	94.6413	974.814	[M+NH4]+	TG 60:9|TG 20:3_20:3_20:3		18508290	424502300	0.984461	1200.2
40578	94.6413	1026.85	[M+NH4]+	TG 64:11|TG 20:3_22:4_22:4		2588609	57303940	0.741246	149.309
40621	94.6891	910.784	[M+NH4]+	TG 55:6|TG 17:1_18:2_20:3		3856036	71806800	0.802762	112.602
40624	94.6891	948.801	[M+NH4]+	TG 58:8|TG 18:1_20:3_20:4		25480280	559300200	0.668467	1418.57
40670	94.7293	846.754	[M+NH4]+	TG 50:3|TG 14:0_18:1_18:2		7123578	136164400	0.569749	145.195
40674	94.7293	884.769	[M+NH4]+	TG 53:5|TG 16:1_17:1_20:3		2625712	52104190	0.80573	133.384
40698	94.7554	822.749	[M+NH4]+	TG 48:1|TG 16:0_16:0_16:1		1980763	52869860	0.551057	113.06
40702	94.7554	852.798	[M+NH4]+	TG 50:0|TG 16:0_16:0_18:0		4390783	119659100	0.652878	133.503
40704	94.7554	872.772	[M+NH4]+	TG 52:4|TG 16:0_16:0_20:4		11065160	228391500	0.586117	269.053
40708	94.7554	880.831	[M+NH4]+	TG 52:0|TG 16:0_18:0_18:0		5148607	129669200	0.651685	160.912
40746	94.7982	768.708	[M+NH4]+	TG 44:0|TG 14:0_14:0_16:0		12362840	328491600	0.586934	402.048
40785	94.8449	976.831	[M+NH4]+	TG 60:8|TG 18:1_20:3_22:4		10872380	234411300	0.945197	688.826
40797	94.8568	752.747	[M+H]+	Cer 48:0;3O|Cer 26:0;2O/22:0;O		1632417	20360500	0.818382	121.333
40833	94.879	924.801	[M+NH4]+	TG 56:6|TG 16:0_18:1_22:5		36977440	722481000	0.765755	1185.91
40905	94.941	782.725	[M+NH4]+	TG 45:0|TG 14:0_15:0_16:0		10099280	260520200	0.757106	399.916
40958	94.953	796.739	[M+NH4]+	TG 46:0|TG 14:0_15:0_17:0		4189986	143811500	0.677801	108.045
40974	94.953	898.788	[M+NH4]+	TG 54:5|TG 16:0_18:1_20:4		22176090	294354000	0.667014	757.481
40979	94.953	938.818	[M+NH4]+	TG 57:6|TG 17:1_18:1_22:4		1868261	32199330	0.64782	157.977
41024	94.9946	760.585	[M+H]+	PC 34:1		43037590	1024815000	0.84104	487.204
41040	94.9946	788.615	[M+H]+	PC 36:1		27225120	632760600	0.851484	303.57
41043	94.9946	796.75	[M+NH4]+	TG 46:0|TG 14:0_15:0_17:0		2114866	54957650	0.696195	117.533

## Sheet: SK-N-SH_lipids_positive
ID	RT [min]	m/z	Type	Metabolite name	Comment	Height	Area	Gaussian	S/N
1800	5.78557	216.196	[M+H]+	NAE 10:0		11325900	188239000	0.689947	163.607
5559	17.7874	344.28	[M+H]+	CAR 12:0		184793700	3080335000	0.695562	1270.24
6452	20.0017	272.258	[M+H]+	NAE 14:0		38368180	989426200	0.791713	258.954
7238	21.4112	370.295	[M+H]+	CAR 14:1		114341700	2085991000	0.640882	1553.51
7716	22.3959	370.295	[M+H]+	CAR 14:1		378945700	5927243000	0.51928	5052.37
7852	22.7097	382.295	[M+H]+	CAR 15:2		4430136	93132040	0.736149	127.014
9082	25.1959	370.294	[M+H]+	CAR 14:1		17725060	564930200	0.843914	144.012
9152	25.3286	384.311	[M+H]+	CAR 15:1		29649350	572172700	0.566628	459.224
9153	25.3286	384.311	[M+H]+	CAR 15:1		29647020	572030300	0.610793	201.561
9601	26.1063	492.31	[M+H]+	LPC 16:2		47295140	738651600	0.752571	553.203
9652	26.1946	468.309	[M+H]+	LPC 14:0		85838210	1294842000	0.68106	1233.64
9743	26.2923	542.324	[M+H]+	LPC 20:5		22065210	315329000	0.755265	315.576
9899	26.6291	450.26	[M+H]+	LPE 16:2		4362006	63556500	0.798821	125.664
9912	26.6379	372.31	[M+H]+	CAR 14:0		814708700	17608900000	0.70638	3086.07
9996	26.7783	500.277	[M+H]+	LPE 20:5		92084660	1085153000	0.734767	1321.39
10265	27.1713	422.325	[M+H]+	CAR 18:3		57701940	1189407000	0.720094	988.827
10733	28.1558	372.311	[M+H]+	CAR 14:0		47372710	2888683000	0.703025	142.987
10735	28.1558	494.324	[M+H]+	LPC 16:1		77650250	1021981000	0.819918	1693.26
11021	28.6832	398.326	[M+H]+	CAR 16:1		1049284000	17877140000	0.859441	3957.69
11043	28.7085	494.323	[M+H]+	LPC 16:1		83802280	1124644000	0.904868	914.536
11115	28.8731	496.305	[M+H]+	PC 15:0		53811060	801631000	0.898544	544.904
11193	29.107	398.326	[M+H]+	CAR 16:1		586378800	19176860000	0.676035	2415.18
11445	29.5365	568.34	[M+H]+	LPC 22:6		196941400	3206384000	0.854999	4477.76
11863	30.1795	494.323	[M+H]+	LPC 16:1/0:0		122741700	1562133000	0.868792	2390.93
11906	30.2167	526.292	[M+H]+	LPE 22:6		1384867000	19537520000	0.801722	22795.4
11910	30.2167	544.34	[M+H]+	LPC 20:4		1044320000	12163130000	0.799908	12461.3
11977	30.3093	386.326	[M+H]+	CAR 15:0		61322580	1406046000	0.737803	423.655
11978	30.3093	386.326	[M+H]+	CAR 15:0		61322580	1414534000	0.654473	319.565
12050	30.4348	482.316	[M+H]+	LPC 15:0		10569480	146835900	0.917338	321.286
12051	30.4348	482.323	[M+H]+	LPC 15:0		15178500	212065000	0.930191	224.009
12105	30.5141	590.426	[M+H]+	PC O-23:2		30275780	459579200	0.69511	566.248
12126	30.5709	520.34	[M+H]+	LPC 18:2		52312270	787526300	0.904527	848.992
12150	30.6171	454.373	[M+H]+	NAE 28:7		10475580	186632400	0.691835	106.666
12199	30.7051	494.323	[M+H]+	LPC 16:1		57585390	1592550000	0.716447	1035.38
12352	31.0032	502.294	[M+H]+	LPE 20:4		1399786000	22290230000	0.678427	7271.37
12419	31.0934	398.326	[M+H]+	CAR 16:1		59356980	1678678000	0.607041	176.611
12510	31.2303	526.293	[M+H]+	LPE 22:6		118591200	3901342000	0.762977	794.048
12584	31.3594	478.294	[M+H]+	LPE 18:2		7236893	116139000	0.919666	121.011
12619	31.4132	544.34	[M+H]+	LPC 20:4		70313070	2641573000	0.635078	501.47
12693	31.6119	570.357	[M+H]+	LPC 22:5		109413400	1820274000	0.912224	3228
12775	31.7776	572.336	[M+H]+	PC 21:4		956023000	11511130000	0.848268	13774.4
12819	31.7995	412.342	[M+H]+	CAR 17:1		96061340	2552713000	0.563852	958.674
12872	31.9437	526.293	[M+H]+	LPE 22:6		60656360	2486791000	0.651232	552.457
12887	31.9556	370.295	[M+NH4]+	MG 18:3		17219580	572355400	0.893069	123.195
12908	31.9901	520.34	[M+H]+	LPC 18:2/0:0		89704500	2080321000	0.694559	1392.2
12966	32.1357	508.341	[M+H]+	LPC 17:1		18474890	406423300	0.735734	164.088
12989	32.1855	502.294	[M+H]+	LPE 20:4		130443800	5055305000	0.895945	442.267
13119	32.3938	528.309	[M+H]+	LPE 22:5		395809700	5687037000	0.964016	6861.21
13248	32.6611	356.352	[M+H]+	NAE 20:0		34841150	670527900	0.879624	112.692
13286	32.7011	530.289	[M+H]+	PE 21:4		2067564000	36931830000	0.79242	35867.8
13332	32.7673	510.32	[M+H]+	PC 16:0		11455630	175758700	0.932956	145.73
13359	32.8073	494.324	[M+H]+	LPC 16:1		10570390	410087200	0.577942	182.836
13361	32.8073	544.341	[M+H]+	LPC 20:4		23911920	844546000	0.793705	242.595
13380	32.8329	570.357	[M+H]+	LPC 22:5		31711430	730223700	0.696263	840.619
13408	32.8448	520.34	[M+H]+	LPC 18:2		15417920	405571900	0.725001	134.607
13448	32.8842	450.358	[M+H]+	CAR 20:3		29614010	643817300	0.757563	354.635
13455	32.8842	526.292	[M+H]+	LPE 22:6		51308700	1941902000	0.634652	433.838
13515	32.9337	502.294	[M+H]+	LPE 20:4		106483600	3404817000	0.641883	586.568
13599	33.0389	412.341	[M+H]+	CAR 17:1		31158350	1220460000	0.81016	257.687
13715	33.2616	528.308	[M+H]+	LPE 22:5		42364310	1557874000	0.85679	350.815
13990	33.745	508.341	[M+H]+	LPC 17:1		19758220	517316800	0.798784	170
14046	33.9072	570.356	[M+H]+	LPC 22:5		49696780	773695300	0.650203	1368.86
14290	34.2954	504.308	[M+H]+	LPE 20:3		23175640	351747900	0.893256	219.667
14348	34.5135	400.341	[M+H]+	CAR 16:0		2062237000	46700060000	0.735565	7381.94
14499	34.8074	546.356	[M+H]+	LPC 20:3/0:0		22553590	424271600	0.958545	203.134
14556	34.9692	574.351	[M+H]+	PC 21:3		44021500	605194300	0.852353	1399.29
14573	35.0166	496.339	[M+H]+	LPC 16:0		670660400	10436750000	0.822894	6868.83
14780	35.3954	400.344	[M+H]+	CAR 16:0		710246300	18144610000	0.750442	2471.84
14847	35.5517	426.358	[M+H]+	CAR 18:1		492343300	5757683000	0.579757	2519.27
14873	35.5929	554.323	[M+H]+	LPE 24:6		13874230	221830300	0.92405	157.833
14925	35.6816	546.355	[M+H]+	LPC 20:3		40686520	707188000	0.909439	391.89
15055	35.9283	426.358	[M+H]+	CAR 18:1		2045816000	54058960000	0.693057	8083.7
15067	35.9344	496.339	[M+H]+	LPC 16:0		51705120	975442700	0.627628	197.484
15179	36.0921	532.304	[M+H]+	PE 21:3		34079410	480484500	0.812491	466.119
15192	36.1272	454.293	[M+H]+	LPE 16:0		18163380	301349700	0.908694	363.219
15270	36.3985	400.341	[M+H]+	CAR 16:0		124720900	2411899000	0.698124	252.218
15273	36.3985	572.371	[M+H]+	LPC 22:4		128018300	1805189000	0.861121	1071.13
15352	36.5658	522.355	[M+H]+	LPC 18:1		879102000	14305480000	0.856614	8918.18
15362	36.577	544.337	[M+H]+	LPC 20:4		13806940	250388900	0.85429	106.279
15445	36.7855	504.308	[M+H]+	LPE 20:3		25612980	447335700	0.665	242.689
15484	36.9828	496.34	[M+H]+	LPC 16:0/0:0		2033150000	34650490000	0.954227	20515.5
15488	36.9828	518.322	[M+H]+	LPC 18:3/0:0		34748560	550669100	0.718706	422.231
15524	37.0482	400.341	[M+H]+	CAR 16:0		71084700	924087000	0.484898	153.064
15594	37.1431	524.334	[M+H]+	PC 17:0		175479100	2742870000	0.938954	1882.46
15662	37.3166	480.309	[M+H]+	LPE 18:1		7834430	111178100	0.961576	112.653
15696	37.3489	434.34	[M+H]+	Elaidylphosphocholine		35309020	748069300	0.751219	306.789
15789	37.5188	530.324	[M+H]+	LPE 22:4		244468100	4128163000	0.788074	2014.21
15871	37.6957	352.321	[M+H]+	NAE 20:2		82208540	1789808000	0.937111	723.101
15879	37.6957	426.357	[M+H]+	CAR 18:1		167350800	2111731000	0.628208	340.252
15941	37.7471	480.309	[M+H]+	LPE 18:1		92561910	1417034000	0.700255	1273.09
15945	37.7471	496.341	[M+H]+	LPC 16:0/0:0		182645600	3840946000	0.864712	1205.37
15978	37.8423	600.365	[M+H]+	PC 23:4		54758150	926374500	0.908083	1967.77
16014	37.9593	522.355	[M+H]+	LPC 18:1/0:0		171653600	3515524000	0.923412	1225.57
16048	38.0213	454.293	[M+H]+	LPE 16:0		18007160	392142900	0.841314	203.723
16052	38.0301	550.349	[M+H]+	PC 19:1		21667530	285077600	0.836677	100.492
16142	38.1714	560.371	[M+H]+	LPC 21:3		4469524	88455620	0.660756	164.229
16153	38.2575	434.34	[M+H]+	Elaidylphosphocholine		26587670	621867300	0.855872	199.911
16194	38.3844	522.355	[M+H]+	LPC 18:1/0:0		354898000	7085636000	0.866645	3116.75
16244	38.5097	482.288	[M+H]+	PE 17:0		45264060	756898000	0.749491	668.02
16299	38.6589	352.321	[M+H]+	NAE 20:2		14766030	303694700	0.87796	116.705
16469	38.9753	653.47	[M+H]+	SM 31:5;2O		7887771	196747500	0.578895	177.668
16630	39.1494	558.318	[M+H]+	PE 23:4		247014200	4164270000	0.813865	3386.89
16728	39.3327	414.358	[M+H]+	CAR 17:0		30227730	408665500	0.670374	151.525
16757	39.3929	508.304	[M+H]+	PE 19:1		8663889	71622050	0.577862	228.721
16843	39.5111	496.339	[M+H]+	LPC 16:0/0:0		19981750	456393900	0.432708	159.197
16976	39.816	508.303	[M+H]+	PE 19:1		108766900	2733966000	0.74575	1034.18
17013	39.8572	538.352	[M+H]+	PC 18:0		6595341	144087300	0.931469	194.663
17044	39.9063	598.389	[M+H]+	LPC 24:5		5914427	132077200	0.906621	213.835
17114	40.0012	522.355	[M+H]+	LPC 18:1/0:0		23146780	774065400	0.903201	179.783
17224	40.0988	510.356	[M+H]+	LPC 17:0		20589870	398935400	0.845978	257.547
17313	40.2954	440.374	[M+H]+	CAR 19:1		14876840	351481000	0.751601	187.857
17501	40.611	480.345	[M+H]+	LPC O-16:1		54437440	1158403000	0.874412	689.058
17665	41.1795	556.34	[M+H]+	LPE 24:5		10277190	278080800	0.660138	198.918
17735	41.3404	438.297	[M+H]+	LPE O-16:1		11117550	274031000	0.842704	182.733
18025	42.1665	691.476	[M+H]+	SM 34:7;2O		10130080	279884400	0.740971	222.374
18040	42.2037	438.297	[M+H]+	LPE O-16:1		67609130	1566541000	0.651705	1117.6
18057	42.2125	510.355	[M+H]+	LPC 17:0/0:0		85027390	2319902000	0.596931	1070.93
18297	42.8136	300.29	[M+H]+	NAE 16:0		49914340	1200200000	0.877101	151.47
18341	42.9648	438.297	[M+H]+	LPE O-16:1		13933280	581718500	0.81989	324.412
18413	43.1748	574.387	[M+H]+	LPC 22:3		14495520	326844200	0.796966	347.824
18443	43.255	464.314	[M+H]+	LPE O-18:2		18455760	317526500	0.755482	378.278
18444	43.255	464.318	[M+H]+	LPE O-18:2		17634020	303177800	0.930439	386.033
18471	43.3073	399.327	[M+H]+	VAE 7:0		31776620	757682800	0.889764	142.606
18594	43.6241	464.313	[M+H]+	LPE O-18:2		24002160	971003400	0.678897	503.415
18632	43.777	354.337	[M+H]+	NAE 20:1		26006560	569641300	0.927769	121.135
18782	43.9902	326.306	[M+H]+	NAE 18:1		54668060	1015076000	0.803948	331.82
18783	43.9902	326.309	[M+H]+	NAE 18:1		54303380	1008961000	0.853384	428.304
19015	44.5714	602.382	[M+H]+	PC 23:3		9321733	165349100	0.780677	226.757
19026	44.5906	532.339	[M+H]+	LPE 22:3		27702120	716699500	0.624582	376.353
19094	44.8896	428.373	[M+H]+	CAR 18:0		386680100	8349231000	0.528759	3349.86
19194	45.0139	711.506	[M+H]+	SM 34:5;3O		7264222	128352400	0.918163	223.573
19278	45.4219	454.389	[M+H]+	CAR 20:1		144023800	2829575000	0.809049	1804.32
19330	45.6181	667.481	[M+H]+	SM 32:5;2O		11765000	213921700	0.780828	308.033
19331	45.6181	667.481	[M+H]+	SM 32:5;2O		11765000	214072600	0.539173	423.118
19339	45.6435	524.371	[M+H]+	LPC 18:0		241929800	5312144000	0.891115	2591.33
19503	46.2043	398.326	[M+H]+	CAR 16:1		26113410	570001000	0.618632	118.326
19531	46.2755	560.335	[M+H]+	PE 23:3		45649720	1078519000	0.848998	1685.09
19704	46.7224	601.441	[M+H]+	SM 27:3;2O		12790670	259021200	0.689793	382.65
19781	46.9361	348.289	[M+H]+	NAE 20:4		26960190	535881000	0.865331	189.249
20047	48.0404	374.326	[M+NH4]+	MG 18:1		87664740	1131733000	0.955402	932.781
20102	48.1163	524.372	[M+H]+	LPC 18:0/0:0		2730228000	21259180000	0.621689	24826.7
20114	48.1223	546.352	[M+H]+	LPC 20:3/0:0		49418480	359304700	0.574385	515.465
20136	48.1845	524.371	[M+H]+	LPC 18:0/0:0		2622397000	56487960000	0.413204	28061.2
20169	48.2297	348.311	[M+NH4]+	MG 16:0		37000940	423080500	0.531023	244.365
20266	48.7094	550.386	[M+H]+	LPC 20:1/0:0		21811450	760354000	0.816602	101.16
20628	50.0218	482.323	[M+H]+	LPE 18:0		38409800	1377330000	0.69996	565.009
21133	52.3165	538.387	[M+H]+	LPC 19:0/0:0		13313560	399635700	0.835478	390.821
21778	54.271	466.329	[M+H]+	LPE O-18:1		25644570	854193800	0.835302	127.439
21927	54.8985	538.387	[M+H]+	LPC 19:0/0:0		51100900	1077208000	0.794971	1528.67
22038	55.2312	538.388	[M+H]+	LPC 19:0/0:0		37774030	1000511000	0.646227	1116.01
22234	55.4055	466.33	[M+H]+	LPE O-18:1		378512800	10277880000	0.844745	1920.74
22461	55.6576	747.535	[M+H]+	SM 38:7;2O		5891757	110338200	0.915639	120.471
22521	55.7795	328.321	[M+H]+	NAE 18:0		69222890	1577338000	0.979976	416.885
22530	55.7914	350.303	[M+H]+	NAE 20:3		9586900	258970700	0.811767	168.881
22919	56.5412	387.362	[M+H]+	ST 27:1;O		18129640	314938300	0.770914	145.468
23146	56.6513	681.495	[M+H]+	SM 33:5;2O		19215090	303104700	0.884292	248.525
23223	56.9637	391.284	[M+H]+	Dioctyl phthalate (also known as the production of plastic)		6533624000	127543400000	0.928277	17663.8
23247	57.0427	659.481	[M+H]+	SM 30:3;3O		22126520	175038400	0.747904	431.455
23255	57.0547	413.266	[M+Na]+	Dioctyl phthalate (also known as the production of plastic)		151263200	1778331000	0.456394	688.444
23276	57.0732	482.421	[M+H]+	CAR 22:1		42151480	278059900	0.506275	237.011
23317	57.2325	482.421	[M+H]+	CAR 22:1		64910670	1459199000	0.694716	289.879
23401	57.4387	456.404	[M+H]+	CAR 20:0		84331540	3098565000	0.881588	686.597
23829	58.5436	385.346	[M+H]+	ST 27:2;O		26958950	661307300	0.767579	110.602
24304	59.8792	578.419	[M+H]+	LPC 22:1/0:0		9682536	220891400	0.864105	200.598
24374	60.0384	552.404	[M+H]+	LPC 20:0/0:0		91159090	2027335000	0.796952	1393.2
24684	60.911	460.414	[M+H]+	NAE 28:4		14467400	214119300	0.964012	127.305
24760	61.2922	385.346	[M+H]+	ST 27:2;O		110673000	2593757000	0.756799	463.431
24809	61.4733	369.352	[M+H-H2O]+	ST 27:1;O		85436240	1968428000	0.679426	223.71
25007	62.2236	352.321	[M+H]+	NAE 20:2		46115200	921159200	0.967883	427.068
25040	62.3495	679.437	[M+H]+	SM 32:7;3O		25998580	529342500	0.79337	350.819
25156	62.8433	619.482	[M+H]+	SM 28:1;2O		3646654	71152560	0.904934	106.971
25192	63.0209	404.389	[M+NH4]+	ST 27:1;O		25900710	492625300	0.83718	209.217
25265	63.16	630.448	[M+H]+	LPC 26:3/0:0		4726750	81790300	0.742738	198.326
25515	63.8335	494.36	[M+H]+	LPE O-20:1		110004600	2109478000	0.665908	2399.07
25570	63.8974	340.321	[M+H]+	NAE 19:1		51854910	1061785000	0.756065	354.333
25605	63.9864	387.362	[M+H]+	ST 27:1;O		240576100	4053225000	0.77391	1926.22
25617	63.9864	566.418	[M+H]+	LPC 21:0/0:0		6010853	104020500	0.923914	221.615
25785	64.381	494.36	[M+H]+	LPE O-20:1		35386400	850979600	0.743825	417.719
26192	64.7525	678.506	[M+H]+	PC 28:0		17417540	273984000	0.763222	124.765
26282	64.7625	524.372	[M+H]+	LPC 18:0/0:0		13882970	258527300	0.6438	144.702
26346	64.8027	404.352	[M+H]+	NAE 24:4		27716390	508051400	0.617588	223.935
26563	65.0293	385.346	[M+H]+	ST 27:2;O		186365700	2692186000	0.907499	791.599
26703	65.2863	484.436	[M+H]+	CAR 22:0		39698340	388661800	0.583724	293.651
26715	65.323	708.497	[M+H]+	PC O-32:6		9547838	57206730	0.879842	104.565
26737	65.3874	858.53	[M+NH4]+	BMP 42:11|BMP 20:5_22:6		44259840	279038400	0.738522	1675.23
26752	65.4181	580.436	[M+H]+	LPC 22:0		6095747	56597400	0.691581	117.673
26790	65.5283	385.347	[M+H]+	ST 27:2;O		35045300	610856100	0.751386	238.646
26853	65.6498	620.464	[M+H]+	LPC 25:1		4181968	57527500	0.83971	104.933
26894	65.6936	488.396	[M+NH4]+	TG 24:0|TG 8:0_8:0_8:0		40814590	639055700	0.756669	287.334
26915	65.6936	760.587	[M+H]+	PC 34:1		6561109	117354600	0.762226	106.553
26948	65.7436	691.541	[M+H]+	SM 32:1;3O		7071322	123909000	0.992865	130.206
27013	65.8773	428.352	[M+H]+	NAE 26:6		26298480	376516700	0.763263	198.024
27079	65.9595	658.482	[M+H]+	LPC 28:3		12300170	182030400	0.850271	138.881
27080	65.9595	659.482	[M+H]+	SM 30:3;3O		5253658	82552230	0.80258	207.398
27081	65.9595	659.485	[M+H]+	SM 30:3;3O		5402437	84906950	0.676576	108.03
27087	65.9595	808.51	[M+NH4]+	BMP 38:8|BMP 16:2_22:6		58196990	767335700	0.804881	424.291
27135	66.1002	368.353	[M+H]+	NAE 21:1		140082800	2100076000	0.902949	321.271
27139	66.1002	606.449	[M+H]+	LPC 24:1/0:0		37745590	674129200	0.948894	609.958
27157	66.1059	684.497	[M+H]+	PC O-30:4		19640030	246736200	0.893687	542.119
27165	66.1059	846.529	[M+NH4]+	BMP 41:10|BMP 19:4_22:6		12657630	125902300	0.794705	320.393
27197	66.1932	884.547	[M+NH4]+	BMP 44:12|BMP 22:6_22:6		441595800	6666798000	0.771747	21901
27245	66.2659	580.435	[M+H]+	LPC 22:0/0:0		46352430	692562200	0.67288	741.443
27283	66.3111	832.706	[M+NH4]+	ASG 27:1;O;Hex;FA 18:0		2116504	30981890	0.667543	102.733
27303	66.3608	626.608	[M+H]+	Cer 39:0;3O|Cer 18:0;2O/21:0;O		3472223	41222040	0.801664	140.677
27321	66.3608	710.513	[M+H]+	PC O-32:5		2663657	32116830	0.725066	119.282
27389	66.4804	584.561	[M+NH4]+	MG 33:1		2998305	36654540	0.835201	102.767
27395	66.4804	640.434	[M+H]+	PE O-30:5		7353647	89187440	0.831501	201.477
27397	66.4804	717.553	[M+H]+	SM 34:2;3O		11821580	159334600	0.817617	163.93
27421	66.5241	707.469	[M+H]+	SM 34:7;3O		15026030	229222300	0.899861	104.017
27526	66.6451	480.405	[M+NH4]+	MG 26:4		14564570	183858300	0.778681	188.731
27584	66.7322	708.495	[M+H]+	PC O-32:6		7958988	100214400	0.82454	122.021
27588	66.7322	760.587	[M+H]+	PC 34:1		11399270	196223600	0.818487	101.473
27594	66.7322	804.584	[M+H]+	PC O-39:7		7234717	135176600	0.918067	174.727
27601	66.7656	380.352	[M+H]+	NAE 22:2		31654320	453763200	0.865899	710.403
27616	66.7656	804.583	[M+H]+	PC O-39:7		7179902	132727900	0.769958	340.603
27621	66.7656	886.558	[M+NH4]+	BMP 44:11|BMP 22:5_22:6		146139000	1847690000	0.814596	4611.76
27622	66.7656	886.559	[M+NH4]+	BMP 44:11|BMP 22:5_22:6		146139000	1847690000	0.738041	4801.66
27662	66.8482	650.475	[M+H]+	PC 26:0|PC 12:0_14:0		210954900	2981256000	0.814201	5212.96
27669	66.8482	722.509	[M+H]+	PC O-33:6		16360910	200352400	0.822761	236.862
27685	66.8932	647.511	[M+H]+	SM 30:1;2O		114771600	1647787000	0.837226	2999.55
27766	66.984	860.541	[M+NH4]+	BMP 42:10|BMP 20:4_22:6		100875500	1386352000	0.764868	1120.09
27834	67.0795	848.537	[M+NH4]+	BMP 41:9|BMP 19:3_22:6		4559694	84497210	0.858166	217.736
27839	67.1205	367.336	[M+H-H2O]+	ST 27:2;O		17801970	295182500	0.811334	112.405
27847	67.1205	678.452	[M+H]+	PC O-30:7		8067269	85488610	0.848386	323.81
27853	67.1205	710.513	[M+H]+	PC O-32:5		80040580	1039069000	0.9855	3476.89
27868	67.1607	622.481	[M+H]+	LPC 25:0		22868460	324223300	0.834401	545.356
27909	67.2155	673.53	[M+H]+	SM 32:2;2O		505556700	5904104000	0.925494	11555.1
27913	67.2155	700.493	[M+H]+	PC 30:3		228659000	4855306000	0.588095	3329.22
27921	67.2155	824.545	[M+H]+	PC O-41:11		19483070	237019400	0.643592	387.899
27943	67.254	886.559	[M+NH4]+	BMP 44:11|BMP 22:5_22:6		317102000	4508234000	0.698957	10236.5
28015	67.4128	384.384	[M+H]+	NAE 22:0		109231400	1459271000	0.775282	718.115
28040	67.4222	818.597	[M+H]+	PC O-40:7		10018380	221884400	0.608342	231.324
28061	67.4458	698.514	[M+H]+	PC O-31:4		69839370	684206200	0.851866	1692.89
28073	67.4458	882.529	[M+H]+	PS 44:11		15734210	154091800	0.901435	694.739
28086	67.4605	626.489	[M+H-H2O]+	HexCer 30:1;2O|HexCer 18:1;2O/12:0		2964167	41715840	0.700182	115.743
28118	67.5125	382.367	[M+H]+	NAE 22:1		27892560	428634500	0.900281	131.622
28130	67.5125	658.479	[M+H]+	LPC 28:3		3773241	46219340	0.780193	152.695
28185	67.5887	850.56	[M+NH4]+	BMP 41:8|BMP 19:2_22:6		11879220	182067700	0.585408	381.625
28187	67.5887	862.557	[M+NH4]+	BMP 42:9|BMP 20:4_22:5		102474200	2292081000	0.811907	2776.92
28210	67.6311	673.53	[M+H]+	SM 32:2;2O		57415720	947667300	0.899356	1292.98
28215	67.6311	726.506	[M+H]+	PC 32:4		287298800	6005693000	0.860346	2719.98
28228	67.6311	874.543	[M+NH4]+	PI 36:5		13795500	227596400	0.908462	444.724
28235	67.6311	924.558	[M+NH4]+	PI 40:8		7529858	104404600	0.823489	392.627
28251	67.6737	647.504	[M+H]+	SM 30:1;2O		4397096	72898910	0.775632	114.978
28257	67.6737	788.544	[M+NH4]+	BMP 36:4|BMP 18:2_18:2		12426490	244390800	0.891788	354.546
28297	67.7158	582.546	[M+H]+	Cer 36:1;3O|Cer 19:0;2O/17:1;O		3396662	59854220	0.643077	104.644
28308	67.7158	950.572	[M+NH4]+	PI 42:9		2544602	26556750	0.957538	151.962
28376	67.818	548.412	[M+H]+	LPE O-24:2		3871812	63934750	0.870362	163.709
28423	67.8617	699.545	[M+H]+	SM 34:3;2O		18735460	283507400	0.860147	800.311
28466	67.9055	900.563	[M+NH4]+	PI 38:6		19184570	414173700	0.736459	1070.64
28479	67.9473	782.571	[M+H]+	PC 36:4		22586420	338774100	0.804408	354.315
28480	67.9473	782.571	[M+H]+	PC 36:4		22586420	338493500	0.823025	250.188
28513	67.9879	876.573	[M+NH4]+	BMP 43:9|BMP 21:3_22:6		31291880	362426100	0.726978	1458.13
28531	68.0282	752.525	[M+H]+	PC 34:5		272004300	6654756000	0.634619	6135.44
28558	68.0712	368.353	[M+H]+	NAE 21:1		1019615000	12942080000	0.887397	2364.66
28560	68.0712	384.383	[M+H]+	NAE 22:0		165204700	2136635000	0.85093	563.171
28619	68.1414	828.556	[M+H]+	PC 40:9		75177860	1441190000	0.806285	3196.49
28622	68.1414	864.573	[M+NH4]+	BMP 42:8|BMP 20:4_22:4		70967840	1292789000	0.861513	1178.02
28637	68.1502	661.527	[M+H]+	SM 31:1;2O		80520630	930794400	0.900049	1594.32
28644	68.1502	778.536	[M+H]+	PC 36:6		299755300	2988103000	0.784473	4105.29
28658	68.1786	692.464	[M+H]+	PC O-31:7		188186500	1660455000	0.89965	1710
28666	68.1786	788.617	[M+H]+	PC 36:1		18253110	503862700	0.95097	391.269
28679	68.187	516.425	[M+NH4]+	TG 26:0|TG 8:0_8:0_10:0		105205300	974216900	0.627805	1007.33
28689	68.187	710.513	[M+H]+	PC O-32:5		170202700	1665303000	0.85096	7570.32
28703	68.187	926.573	[M+NH4]+	PI 40:7		6759773	69235810	0.627	421.028
28748	68.2586	854.569	[M+H]+	PC 42:10		19973370	184857600	0.894342	576.05
28788	68.2658	840.574	[M+NH4]+	BMP 40:6|BMP 20:2_20:4		58295190	683219200	0.633126	754.096
28823	68.3137	498.452	[M+H-H2O]+	Cer 30:0;4O		24413250	239449800	0.619305	208.398
28831	68.3137	736.527	[M+H]+	PC O-34:6		30847390	326416400	0.938876	488.661
28833	68.3137	740.525	[M+H]+	PC 33:4		67155630	1028129000	0.677726	1630.77
28861	68.3487	719.57	[M+H]+	SM 34:1;3O		30885540	293769700	0.861984	396.943
28863	68.3487	746.566	[M+H]+	PC 33:1		5786498	95332830	0.749134	153.472
28870	68.3487	878.567	[M+H]+	PC 44:12|PC 22:6_22:6		182352400	1592369000	0.675251	3031.65
28883	68.3753	662.511	[M+H]+	LPC 28:1		169293600	1567376000	0.922568	1168.15
28893	68.3753	773.53	[M+H]+	SM 39:9;3O		27440200	301733300	0.905683	246.175
28895	68.3753	790.557	[M+NH4]+	BMP 36:3|BMP 18:1_18:2		52047290	565239300	0.933747	366.35
28974	68.4662	712.53	[M+H]+	PC O-32:4		2284094000	17911440000	0.837866	76837.8
28993	68.4662	914.574	[M+NH4]+	PI 39:6		6127458	43799040	0.92593	322.492
29008	68.4905	649.519	[M+H]+	SM 30:0;2O		48718980	334572300	0.888033	1115.07
29021	68.4994	687.543	[M+H]+	SM 33:2;2O		60962020	827570900	0.609412	2249.81
29075	68.5481	738.545	[M+H]+	PC O-34:5		454019300	2945684000	0.936011	6177.13
29120	68.5722	876.559	[M+NH4]+	PI 36:4		65268570	559931100	0.803254	2058.62
29140	68.581	902.578	[M+NH4]+	PI 38:5		227058200	1442507000	0.737745	6934.17
29168	68.6212	754.54	[M+H]+	PC 34:4		447038900	4173243000	0.856888	7908.08
29178	68.6356	678.507	[M+H]+	PC 28:0		26843730	205577400	0.875907	947.506
29202	68.6764	634.482	[M+H]+	LPC 26:1/0:0		27432130	230772600	0.774696	379.671
29208	68.6764	728.521	[M+H]+	PC 32:3		2862882000	35132740000	0.70491	34933.6
29235	68.7109	717.552	[M+H]+	SM 34:2;3O		157251200	1120159000	0.736577	3982.59
29253	68.7424	688.526	[M+H]+	PC O-30:2		93688030	932539700	0.86971	912.111
29324	68.7887	892.607	[M+NH4]+	BMP 44:8|BMP 22:4_22:4		3357436	21578620	0.906593	125.564
29350	68.8379	728.521	[M+H]+	PC 32:3		2979715000	31435860000	0.884199	30248.7
29392	68.8717	766.536	[M+H]+	PC 35:5		41308400	464725100	0.734734	631.935
29397	68.8717	928.589	[M+NH4]+	PI 40:6		9566124	109926000	0.787478	608.949
29410	68.9134	490.461	[M+H-H2O]+	Cer 32:2;2O|Cer 18:2;2O/14:0		27646380	176302600	0.947893	359.652
29412	68.9134	508.472	[M+H]+	Cer 32:2;2O|Cer 18:2;2O/14:0		12623750	75535330	0.932774	208.062
29427	68.945	526.293	[M+H]+	LPE 22:6		7453053	86382300	0.809943	118.114
29446	69.0038	544.341	[M+H]+	LPC 20:4		13254320	98333980	0.908374	148.302
29452	69.0083	686.476	[M+H]+	PE 32:3|PE 16:1_16:2		8298243	72467420	0.855472	274.567
29454	69.0083	704.524	[M+H]+	PC 30:1		5158448000	32911010000	0.947441	22680.1
29459	69.0083	736.489	[M+H]+	PE 36:6		37142200	235363600	0.925893	707.851
29493	69.0676	796.607	[M+H]+	PC O-38:4		32102590	168401600	0.836609	664.544
29503	69.0812	730.54	[M+H]+	PC 32:2|PC 16:1_16:1		2205375000	11843150000	0.828583	32029.9
29506	69.0812	830.568	[M+H]+	PC 40:8		378831900	4092495000	0.701062	11557.6
29511	69.0857	762.507	[M+H]+	PE 38:7|PE 16:1_22:6		92088470	696700700	0.644408	495.042
29519	69.1088	714.541	[M+H]+	PC O-32:3		79423220	536724400	0.862501	1812.45
29548	69.1655	700.528	[M+H]+	PC O-31:3		11906690	78483100	0.863884	173.49
29553	69.1655	818.66	[M+H]+	PC 38:0		5403711	47440690	0.83017	235.862
29597	69.2628	701.558	[M+H]+	SM 34:2;2O		1285648000	8856340000	0.878883	12087.5
29613	69.2768	916.59	[M+NH4]+	PI 39:5		3095356	16002430	0.724115	182.552
29627	69.2956	840.591	[M+H]+	PC O-42:10		15505270	81053190	0.787302	461.315
29639	69.3338	662.477	[M+H]+	PE 30:1|PE 14:0_16:1		13178170	81090610	0.910537	381.74
29698	69.3926	712.494	[M+H]+	PE 34:4|PE 16:2_18:2		48430580	318869100	0.692925	1632.23
29700	69.3926	742.536	[M+H]+	PC 33:3		395135600	3692599000	0.91282	5597.66
29714	69.4115	756.554	[M+H]+	PC 34:3		1623950000	11941130000	0.700726	20056.9
29731	69.4212	654.53	[M+H-H2O]+	HexCer 32:1;2O|HexCer 18:1;2O/14:0		9843463	55284550	0.790067	261.261
29734	69.4212	672.54	[M+H]+	HexCer 32:1;2O|HexCer 18:1;2O/14:0		18522670	99051960	0.743178	257.616
29747	69.4271	738.508	[M+H]+	PE 36:5|PE 16:1_20:4		142895000	887355700	0.773536	1951.7
29750	69.4271	836.542	[M+H]+	PS 40:6		186498200	1278340000	0.83954	2355.64
29777	69.4739	814.537	[M+H]+	PE 42:9		20793570	121273600	0.825585	912.298
29795	69.5163	740.558	[M+H]+	PC O-34:4		159878300	953888500	0.868019	3904.4
29853	69.5279	766.562	[M+NH4]+	PG 34:1|PG 16:0_18:1		121437300	1100622000	0.755862	1177.13
29868	69.5396	766.556	[M+NH4]+	PG 34:1|PG 16:0_18:1		114886600	1131881000	0.980221	1873.17
29874	69.5596	698.558	[M+H]+	HexCer 34:2;2O|HexCer 18:2;2O/16:0		19646270	116100600	0.651327	691.788
29880	69.5657	764.556	[M+H]+	PC O-36:6		78863880	473503000	0.915642	1053.01
29889	69.5746	780.555	[M+H]+	PC 36:5		1919255000	18420310000	0.698156	22767.4
29898	69.5883	790.574	[M+H]+	PC O-38:7		54647940	482334600	0.835203	363.99
29925	69.615	704.524	[M+H]+	PC 30:1		2241723000	16240240000	0.679495	9295.75
29959	69.6741	814.575	[M+H]+	PC O-40:9		19996500	197382800	0.769284	213.808
29972	69.6981	662.513	[M+H]+	LPC 28:1		42446000	271450500	0.755711	298.063
29984	69.7122	677.561	[M+H]+	SM 32:0;2O		78019860	476591600	0.854943	2279.18
29997	69.7211	764.523	[M+H]+	PE 38:6		73721590	520613800	0.635879	1213.64
30009	69.7312	738.541	[M+H]+	PC O-34:5		84201680	537454300	0.634948	1100.71
30017	69.7371	776.522	[M+H]+	PC 36:7|PC 14:1_22:6		39547900	245639500	0.929618	591.846
30023	69.7432	712.529	[M+H]+	PC O-32:4		50194770	282460200	0.735823	1575.6
30044	69.7635	744.556	[M+H]+	PC 33:2		1376572000	9387574000	0.950861	28381.2
30052	69.7816	764.558	[M+H]+	PE O-39:6		74013640	456416500	0.859568	886.62
30067	69.7972	734.57	[M+H]+	PC 32:0		64021790	349407800	0.801056	588.443
30089	69.8061	816.591	[M+H]+	PC O-40:8		41896990	384285800	0.881748	539.389
30101	69.812	696.497	[M+H]+	PE P-34:4|PE P-14:0_20:4		4514724	16958350	0.858802	165.926
30104	69.812	820.584	[M+H]+	PC 39:6		145919000	1178008000	0.831923	1058.71
30134	69.8463	664.527	[M+H]+	LPC 28:0		2409840000	13395180000	0.928038	13733.1
30172	69.8881	382.367	[M+H]+	NAE 22:1		23598730	103455100	0.794295	191.797
30177	69.8964	772.529	[M+H]+	PC O-37:9		5984876	32372300	0.904231	224.121
30193	69.9158	766.576	[M+H]+	PC O-36:5		108903200	617651800	0.95333	978.81
30223	69.9983	802.572	[M+H]+	PC O-39:8		6719700	36887320	0.763751	134.717
30225	70.0044	770.568	[M+H]+	PC 35:3		155353300	987950500	0.585574	1654.48
30250	70.0792	396.383	[M+H]+	NAE 23:1		61777870	342679400	0.709812	442.27
30267	70.0955	752.524	[M+H]+	PC 34:5|PC 14:1_20:4		33739570	255977100	0.746859	758.246
30282	70.1202	722.51	[M+H]+	PE P-36:5|PE P-16:1_20:4		21123520	153186700	0.770856	239.797
30289	70.1202	842.606	[M+H]+	PC O-42:9		5290204	47550990	0.655378	107.283
30346	70.1718	716.56	[M+H]+	PC O-32:2		67168140	697332700	0.805142	479.655
30374	70.1718	846.598	[M+H]+	PC 41:7		13878770	166208500	0.959726	342.927
30386	70.2081	702.542	[M+H]+	PC O-31:2		32518500	218238600	0.632871	298.082
30406	70.2239	369.351	[M+H-H2O]+	ST 27:1;O		108137300	701142300	0.609853	283.566
30409	70.2239	492.478	[M+H-H2O]+	Cer 32:1;2O|Cer 18:1;2O/14:0		21017460	118987200	0.52586	315.553
30415	70.2239	792.592	[M+H]+	PC O-38:6		134310100	1216676000	0.620699	1698.24
30425	70.2371	732.552	[M+H]+	PC 32:1		3679564000	24958230000	0.767512	32566.1
30434	70.2432	758.567	[M+H]+	PC 34:2		1602339000	9816645000	0.805456	27009
30454	70.3127	536.503	[M+H]+	Cer 34:2;2O|Cer 18:2;2O/16:0		4597684	22730030	0.87592	195.754
30465	70.3504	782.57	[M+H]+	PC 36:4		1660087000	10257640000	0.69407	30403.6
30490	70.3793	790.538	[M+H]+	PC 37:7|PC 15:1_22:6		202859100	953806700	0.766376	1426.38
30498	70.3837	764.522	[M+H]+	PE 38:6		197965500	758030800	0.72987	4458.53
30535	70.4863	816.591	[M+H]+	PC O-40:8		79546110	300062100	0.618136	1077.23
30543	70.5452	703.577	[M+H]+	SM 34:1;2O		1064446000	9328309000	0.827627	15745.6
30548	70.5452	790.575	[M+H]+	PC O-38:7		159503800	1152911000	0.858441	1130.85
30592	70.6036	690.508	[M+H]+	PE 32:1|PE 14:0_18:1		40650040	278822000	0.671113	416.108
30594	70.6036	714.545	[M+H]+	PC O-32:3		86344740	540581700	0.965101	1996.68
30598	70.6173	729.59	[M+H]+	SM 36:2;2O		248798400	1557301000	0.983619	10999.4
30605	70.6173	792.549	[M+H]+	PE 40:6		46180160	347304800	0.837772	718.528
30613	70.6236	740.525	[M+H]+	PC 33:4		155339200	1047265000	0.798497	3795.92
30628	70.6474	710.512	[M+H]+	PE P-35:4|PE P-15:0_20:4		6849528	38116880	0.887603	306.732
30674	70.6795	818.608	[M+H]+	PC O-40:7		1026415000	5885494000	0.791611	27632.1
30700	70.7056	520.51	[M+H-H2O]+	Cer 34:1;2O|Cer 18:1;2O/16:0		4144303	15433450	0.896521	127.225
30701	70.7056	700.573	[M+H]+	HexCer 34:1;2O|HexCer 18:1;2O/16:0		26241490	125039000	0.739338	561.704
30710	70.7169	886.635	[M+H]+	PC 44:8|PC 22:4_22:4		21022330	114530600	0.836811	707.424
30748	70.7907	848.618	[M+H]+	PC 41:6		11241090	109791200	0.906738	117.442
30765	70.8261	742.536	[M+H]+	PE 36:3|PE 18:1_18:2		25737290	293009100	0.636066	386.427
30780	70.8619	766.577	[M+H]+	PC O-36:5		907470100	6218191000	0.748196	8745.45
30809	70.9017	778.537	[M+H]+	PE 39:6		11645550	70648430	0.784503	164.106
30860	70.972	705.59	[M+H]+	SM 34:0;2O		53310990	267508100	0.959749	597.351
30864	70.972	794.607	[M+H]+	PC O-38:5		2394206000	16583600000	0.706568	38296.4
30867	70.972	798.6	[M+H]+	PC 37:3		160497000	889887400	0.58665	1602.66
30872	70.972	820.623	[M+H]+	PC O-40:6		360906800	1909193000	0.938623	2713.17
30880	70.9829	912.647	[M+H]+	PC 46:9		6779068	41219910	0.926678	360.945
30893	71.0173	440.445	[M+H]+	NAE 26:0		19368520	86188980	0.943852	159.466
30914	71.0579	834.602	[M+H]+	PC 40:6		1373784000	9335783000	0.93166	7327.2
30923	71.0623	972.734	[M+NH4]+	TG 58:12;O2|TG 8:0_8:0_20:5;O(FA 22:6)		3008614	15331010	0.887059	145.667
30961	71.1208	582.51	[M+NH4]+	DG 32:2|DG 16:1_16:1		4236124	27579130	0.830057	135.423
30965	71.1208	750.542	[M+H]+	PE P-38:5|PE P-16:0_22:5		67817170	686876900	0.968399	573.354
30976	71.1305	754.575	[M+H]+	PC O-35:4		7375593	37130590	0.81935	132.7
31017	71.1722	730.577	[M+H]+	PC O-33:2		42159780	259089700	0.845838	623.716
31019	71.1722	744.589	[M+H]+	PC O-34:2		1020986000	7117447000	0.761267	21100.1
31037	71.1823	734.569	[M+H]+	PC 32:0		445754100	2197746000	0.738271	4011.91
31042	71.1888	704.559	[M+H]+	PC O-31:1		52957320	232489400	0.729867	169.092
31053	71.1888	862.629	[M+H]+	PC 42:6		111961700	767886000	0.701063	3029.65
31058	71.1955	782.607	[M+H]+	PC O-37:4		45244870	252541500	0.64626	842.875
31065	71.1955	846.64	[M+H]+	PC O-42:7		35120450	135722100	0.767709	948.006
31082	71.2627	760.586	[M+H]+	PC 34:1		4304625000	36523160000	0.755407	64777.9
31096	71.3304	810.605	[M+H]+	PC 38:4		193196700	1474325000	0.901524	839.979
31120	71.4456	792.555	[M+H]+	PE 40:6|PE 18:0_22:6		121858100	438771600	0.923621	1575.82
31134	71.4844	700.527	[M+H]+	PE P-34:2|PE P-18:1_16:1		10337220	43579710	0.903778	150.621
31141	71.4908	734.569	[M+H]+	PC 32:0		3734904000	25184910000	0.891165	34326.4
31166	71.5189	818.608	[M+H]+	PC O-40:7		184306600	1191571000	0.790413	4993.55
31171	71.5233	758.607	[M+H]+	PC O-35:2		38152580	209859800	0.891833	690.795
31195	71.5512	744.556	[M+H]+	PE 36:2|PE 18:1_18:1		301074000	2828086000	0.710397	6237.81
31233	71.6267	774.601	[M+H]+	PC 35:1		691808000	5722126000	0.845039	11785.1
31237	71.6267	804.589	[M+H]+	PC O-39:7		6081926	41202170	0.73047	147.959
31259	71.6646	718.539	[M+H]+	PE 34:1|PE 16:0_18:1		259373500	2092507000	0.566839	1923.86
31262	71.6646	748.585	[M+H]+	PC 33:0		544369700	4541966000	0.766144	3159.42
31266	71.6646	757.622	[M+H]+	SM 38:2;2O		59202400	337967400	0.85985	535.51
31274	71.6699	731.608	[M+H]+	SM 36:1;2O		311874700	1731680000	0.957351	9901.61
31275	71.6699	738.546	[M+H]+	PE P-37:4|PE P-17:0_20:4		99391640	468977800	0.855926	1348.66
31279	71.6699	752.559	[M+H]+	PE P-38:4|PE P-18:1_20:3		26640430	111353400	0.857738	452.599
31286	71.6787	686.569	[M+NH4]+	DG 40:6|DG 18:1_22:5		6640189	35626260	0.817519	123.684
31290	71.6917	660.556	[M+NH4]+	DG 38:5|DG 18:1_20:4		69748110	514956800	0.950528	1675.86
31296	71.6917	850.632	[M+H]+	PC 41:5		16251700	145022800	0.840763	297.411
31303	71.7094	796.623	[M+H]+	PC O-38:4		1062991000	7224303000	0.848369	36202.2
31311	71.7094	876.647	[M+H]+	PC 43:6		6086207	39929780	0.669919	284.385
31313	71.7206	634.543	[M+NH4]+	DG 36:4|DG 16:0_20:4		32721110	232912100	0.927683	452.873
31322	71.7206	864.646	[M+H]+	PC 42:5		87645320	529304400	0.883638	1454.86
31327	71.7328	718.576	[M+H]+	PC O-32:1		28387880	173053100	0.946714	392.649
31328	71.7328	800.616	[M+H]+	PC 37:2		783595000	5652757000	0.677519	9982.74
31339	71.7392	1000.76	[M+NH4]+	TG 60:12;O2|TG 8:0_10:0_20:5;O(FA 22:6)		4055434	20242190	0.812318	224.5
31352	71.792	760.588	[M+H]+	PC 34:1		492316900	3229199000	0.761078	6330.31
31368	71.8127	584.525	[M+NH4]+	DG 32:1|DG 14:0_18:1		66622630	514214400	0.894452	2283.49
31373	71.8127	794.606	[M+H]+	PC O-38:5		1128127000	6411153000	0.974765	17876.6
31390	71.8253	534.524	[M+H-H2O]+	Cer 35:1;2O|Cer 18:1;2O/17:0		5554935	19957140	0.775746	292.959
31392	71.8253	558.51	[M+NH4]+	DG 30:0|DG 14:0_16:0		39892190	173060400	0.896773	954.742
31397	71.8253	610.54	[M+NH4]+	DG 34:2|DG 16:1_18:1		35072460	344696600	0.839778	559.006
31430	71.8568	848.653	[M+H]+	PC O-42:6		45384600	338411900	0.75452	434.602
31435	71.8627	826.632	[M+H]+	PC 39:3		67273430	453511700	0.799588	1007.73
31456	71.8716	748.585	[M+H]+	PC 33:0		720996200	3760756000	0.616338	4183.71
31483	71.9093	772.622	[M+H]+	PC O-36:2		925157600	6680289000	0.716946	12668.9
31494	71.9261	784.62	[M+H]+	PC O-37:3		55112320	456775200	0.749954	688.245
31506	71.9476	746.607	[M+H]+	PC O-34:1		6697769000	68221590000	0.727466	70871.8
31516	71.9869	766.577	[M+H]+	PE P-39:4|PE P-17:0_22:4		14391360	118964800	0.748118	130.969
31520	71.998	728.558	[M+H]+	PE P-36:2|PE P-18:1_18:1		51623210	473288000	0.659813	1144.73
31526	72.0126	852.648	[M+H]+	PC 41:4		17468210	130143200	0.728555	640.929
31539	72.038	668.563	[M+NH4]+	DG O-40:8|DG O-18:2_22:6		6242922	34797400	0.785166	303.536
31540	72.038	744.59	[M+H]+	PC O-34:2		95537850	724913300	0.691493	1838.7
31543	72.038	846.64	[M+H]+	PC O-42:7		15435920	108177500	0.993074	416.662
31548	72.0515	732.552	[M+H]+	PC 32:1|PC 16:0_16:1		29086710	223498800	0.92345	233.612
31578	72.0783	642.547	[M+NH4]+	DG O-38:7|DG O-16:1_22:6		18652810	85165690	0.881141	328.947
31581	72.0783	662.574	[M+NH4]+	DG 38:4|DG 18:1_20:3		30616200	159932300	0.943111	431.838
31585	72.0783	720.59	[M+H]+	PC O-32:0		3917584000	26000690000	0.900088	23966
31598	72.0939	702.543	[M+H]+	PE P-34:1|PE P-18:1_16:0		125056300	1003545000	0.829377	1145.64
31607	72.0939	916.677	[M+H]+	PC 46:7		6670997	52762140	0.853846	425.716
31618	72.1154	900.683	[M+H]+	PC O-46:8		3590353	16264140	0.740341	261.842
31626	72.133	810.636	[M+H]+	PC O-39:4		45435350	280184700	0.827012	265.91
31631	72.1469	814.63	[M+H]+	PC 38:2		1808733000	10292180000	0.818666	10678.8
31639	72.1557	732.59	[M+H]+	PC O-33:1		40354720	232909200	0.587494	364.659
31647	72.1628	796.586	[M+H]+	PE 40:4		168416100	832680400	0.783126	5648.54
31653	72.1803	780.592	[M+H]+	PE P-40:4|PE P-18:2_22:2		30025210	180844600	0.851937	292.441
31685	72.3067	566.549	[M+H]+	Cer 36:1;2O|Cer 18:1;2O/18:0		11630090	42842620	0.841231	428.792
31686	72.3067	574.558	[M+H-H2O]+	Cer 38:2;2O|Cer 18:2;2O/20:0		5115464	17578650	0.785865	151.157
31702	72.3159	548.503	[M+H-H2O]+	Cer 35:2;3O|Cer 18:1;2O/17:1;O		1620833000	7774224000	0.683037	68532.7
31736	72.3418	846.639	[M+H]+	PC O-42:7		17944360	182805800	0.854148	484.372
31754	72.3824	618.545	[M+NH4]+	DG O-36:5|DG O-16:1_20:4		11021290	63680120	0.856552	192.914
31756	72.3824	785.649	[M+H]+	SM 40:2;2O|SM 16:1;2O/24:1		57637040	415661600	0.684509	1228.37
31762	72.3824	1028.8	[M+NH4]+	TG 62:12;O2|TG 10:0_10:0_20:5;O(FA 22:6)		2660256	15244580	0.745561	207.036
31769	72.3968	746.569	[M+H]+	PE 36:1|PE 18:0_18:1		490865700	3843847000	0.70433	5187.23
31784	72.4098	811.672	[M+H]+	SM 42:3;2O|SM 18:2;2O/24:1		365585000	6809987000	0.637389	588.703
31820	72.4931	814.63	[M+H]+	PC 38:2		173277600	2382584000	0.76012	1830.7
31857	72.5436	676.587	[M+NH4]+	DG 39:4|DG 18:1_21:3		11491150	91897190	0.67995	222.101
31860	72.5436	760.622	[M+H]+	PC O-35:1		273267000	3666825000	0.955655	4117.3
31863	72.5436	796.623	[M+H]+	PC O-38:4		143676500	1526398000	0.870072	4780.73
31875	72.5758	688.588	[M+NH4]+	DG 40:5|DG 18:1_22:4		130689800	1001085000	0.70831	3010.65
31905	72.5877	650.573	[M+NH4]+	DG 37:3|DG 17:0_20:3		19221740	152403400	0.750678	1141.49
31915	72.5877	776.614	[M+H]+	PC 35:0		121093500	1458787000	0.89292	706.722
31940	72.6161	638.572	[M+NH4]+	DG 36:2|DG 18:1_18:1		916977900	8569031000	0.990246	52413.8
31993	72.6408	837.687	[M+H]+	SM 44:4;2O		8795770	129711200	0.75829	150.179
32012	72.6462	854.665	[M+H]+	PC 41:3		9126304	82862580	0.845596	265.84
32020	72.6693	714.605	[M+NH4]+	DG 42:6|DG 20:3_22:3		4610188	43199740	0.65595	106.609
32054	72.7067	806.607	[M+H]+	PE P-42:5|PE P-20:1_22:4		31016700	460097100	0.788036	509.757
32131	72.7434	780.591	[M+H]+	PE P-40:4|PE P-18:0_22:4		55056560	599340000	0.735697	627.831
32167	72.8141	876.682	[M+H]+	PC O-44:6		52996430	815929500	0.815281	2061.43
32182	72.8229	772.621	[M+H]+	PC O-36:2		912679500	9402368000	0.808122	2998.59
32189	72.8229	888.683	[M+H]+	PC O-45:7		8176261	74419660	0.616898	226.502
32190	72.8229	902.7	[M+H]+	PC O-46:7		12598420	165306000	0.87565	340.02
32207	72.8472	730.576	[M+H]+	PE P-36:1|PE P-18:0_18:1		123049300	1074181000	0.886198	1840.03
32221	72.8897	600.558	[M+NH4]+	DG 33:0|DG 16:0_17:0		8626797	75562530	0.830287	174.786
32226	72.8897	670.576	[M+NH4]+	DG O-40:7|DG O-18:1_22:6		30832160	224358400	0.799799	852.91
32230	72.8897	690.602	[M+NH4]+	DG 40:4|DG 18:1_22:3		30516300	296858900	0.79376	386.352
32232	72.8897	799.672	[M+H]+	SM 41:2;2O		155853500	1395330000	0.462541	1247.49
32234	72.8897	812.652	[M+H]+	PC O-39:3		52440050	569370800	0.828906	837.659
32235	72.8897	824.65	[M+H]+	PC O-40:4		381711700	4011720000	0.861219	13119.2
32236	72.8897	824.651	[M+H]+	PC O-40:4		381711700	4011720000	0.708535	3149.23
32251	72.8986	746.607	[M+H]+	PC O-34:1		228154400	2538893000	0.893675	2198.54
32255	72.8986	1020.74	[M+H]+	PC 54:11		2890895	21072970	0.749789	175.938
32267	72.9332	602.587	[M+H-H2O]+	Cer 40:2;2O|Cer 16:1;2O/24:1		27866520	189211500	0.588337	1404.73
32272	72.9332	620.597	[M+H]+	Cer 40:2;2O|Cer 16:1;2O/24:1		25060020	172010900	0.56207	1937.8
32274	72.9332	628.603	[M+H-H2O]+	Cer 42:3;2O|Cer 18:2;2O/24:1		210076400	1736196000	0.847586	6142.81
32276	72.9332	646.614	[M+H]+	Cer 42:3;2O|Cer 18:2;2O/24:1		229039700	1892260000	0.717069	9482.93
32280	72.9332	664.588	[M+NH4]+	DG 38:3|DG 18:1_20:2		132337600	1094691000	0.720479	2895.6
32287	72.9452	652.588	[M+NH4]+	DG 37:2|DG 18:1_19:1		12582790	124405000	0.801712	588.444
32290	72.9452	774.637	[M+H]+	PC O-36:1		1400021000	17758140000	0.895051	32820.1
32347	73.0256	748.623	[M+H]+	PC O-34:0		2564296000	29779020000	0.674872	14853
32353	73.0256	842.663	[M+H]+	PC 40:2		170328100	3066272000	0.723843	3425.94
32393	73.064	900.683	[M+H]+	PC O-46:8		4406317	36531780	0.832861	326.432
32400	73.0699	576.571	[M+H-H2O]+	Cer 38:1;2O|Cer 16:1;2O/22:0		26883800	180463100	0.657612	1297.06
32402	73.0699	594.582	[M+H]+	Cer 38:1;2O|Cer 16:1;2O/22:0		19774320	130802000	0.848553	1317.42
32409	73.0699	792.67	[M+H-H2O]+	HexCer 42:2;2O|HexCer 18:1;2O/24:1		22230690	170238200	0.822625	128.101
32410	73.0699	810.679	[M+H]+	HexCer 42:2;2O|HexCer 18:1;2O/24:1		83564230	691544300	0.764896	495.097
32427	73.0779	1070.85	[M+NH4]+	TG 65:12;O2|TG 8:0_22:6_20:5;O(FA 15:0)		2838272	16898860	0.396646	126.025
32434	73.0863	616.602	[M+H-H2O]+	Cer 41:2;2O|Cer 17:1;2O/24:1		3090792	20044320	0.644209	267.581
32436	73.0863	782.607	[M+H]+	PE P-40:3|PE P-18:0_22:3		59083420	540229000	0.641166	1090.71
32444	73.0863	864.682	[M+H]+	PC O-43:5		19726190	280571100	0.603197	300.447
32474	73.1544	646.578	[M+NH4]+	DG O-38:5|DG O-18:1_20:4		55290050	397793100	0.729333	2262.41
32475	73.1544	646.578	[M+NH4]+	DG O-38:5|DG O-18:1_20:4		55290050	397793100	0.816001	579.357
32496	73.1884	894.696	[M+H]+	PC 44:4		45611670	629602000	0.945689	1597.13
32512	73.1972	868.681	[M+H]+	PC 42:3		67211920	1202601000	0.855319	2428.68
32514	73.1972	874.668	[M+H]+	PC O-44:7		11877170	104464700	0.855863	382.883
32539	73.2368	790.632	[M+H]+	PC 36:0		156161100	2150552000	0.732951	660.279
32550	73.2368	920.71	[M+H]+	PC 46:5		9855258	135440700	0.775508	368.688
32556	73.2775	813.687	[M+H]+	SM 42:2;2O|SM 18:1;2O/24:1		1090559000	25068550000	0.601393	19381.1
32579	73.3118	660.627	[M+H]+	Cer 43:3;2O|Cer 18:2;2O/25:1		5324465	62609610	0.807109	127.933
32580	73.3118	666.603	[M+NH4]+	DG 38:2|DG 18:1_20:1		53748750	578365400	0.791147	1381.79
32596	73.3207	624.593	[M+NH4]+	DG O-36:2|DG O-18:1_18:1		13120130	179193600	0.70393	817.623
32621	73.3449	598.577	[M+NH4]+	DG O-34:1|DG O-18:1_16:0		90700940	888475600	0.887956	1541.99
32673	73.4175	590.587	[M+H-H2O]+	Cer 39:1;2O|Cer 17:1;2O/22:0		6224896	60198980	0.684134	338.438
32679	73.4175	972.742	[M+H]+	PC 50:7		10406160	230319200	0.687051	503.831
32711	73.4475	572.56	[M+NH4]+	DG O-32:0|DG O-16:0_16:0		11955100	117656100	0.699159	178.066
32717	73.4475	856.682	[M+H]+	PC 41:2		10551600	231783000	0.702056	194.486
32736	73.4727	614.573	[M+NH4]+	DG 34:0|DG 16:0_18:0		207669400	2166365000	0.970586	8130.33
32740	73.4727	718.634	[M+NH4]+	DG 42:4|DG 18:1_24:3		10306140	169419800	0.609215	244.758
32799	73.5581	787.667	[M+H]+	SM 40:1;2O		88913250	1899105000	0.964747	460.485
32806	73.5581	904.716	[M+H]+	PC O-46:6		28610620	747508800	0.731964	744.638
32807	73.5581	904.729	[M+H]+	PC O-46:6		13989040	360535100	0.712834	439.873
32817	73.6029	674.608	[M+NH4]+	DG O-40:5|DG O-20:1_20:4		25924530	473821000	0.950365	873.855
32819	73.6029	680.619	[M+NH4]+	DG 39:2|DG 18:1_21:1		2698983	42456350	0.694044	158.679
32821	73.6029	878.699	[M+H]+	PC O-44:5		161881900	3720892000	0.857792	2167.76
32824	73.6029	918.691	[M+H]+	PC 46:6		5225252	78719630	0.759181	252.165
32843	73.6411	656.635	[M+H-H2O]+	Cer 44:3;2O|Cer 18:2;2O/26:1		11408230	161743400	0.855774	397.024
32868	73.6857	630.618	[M+H-H2O]+	Cer 42:2;2O|Cer 18:1;2O/24:1		577479700	8514623000	0.910373	26943.2
32874	73.6857	654.602	[M+NH4]+	DG 37:1|DG 19:0_18:1		10905110	160448800	0.92916	561.172
32884	73.6857	916.715	[M+H]+	PC O-47:7		2160135	35934220	0.915115	137.851
32887	73.6857	1024.78	[M+H]+	PC 54:9		2109985	30884000	0.667473	137.084
32898	73.7309	676.625	[M+H]+	Cer 43:3;3O|Cer 18:2;2O/25:1;O		26512990	402350200	0.917717	510.978
32917	73.7742	604.601	[M+H-H2O]+	Cer 40:1;2O|Cer 16:1;2O/24:0		58478190	702112300	0.935276	1712.99
32919	73.7742	622.614	[M+H]+	Cer 40:1;2O|Cer 18:1;2O/22:0		53535420	675312800	0.887219	1636.64
32922	73.7742	852.682	[M+H]+	PC O-42:4		165062100	3418432000	0.613869	5824.31
32938	73.8322	828.684	[M+H]+	PC O-40:2		82268140	2151904000	0.867173	2852.69
32966	73.8773	802.67	[M+H]+	PC O-38:1		219215200	5234673000	0.632178	3295.33
32998	73.9201	870.693	[M+H]+	PC 42:2		92878460	1955926000	0.852917	2335.82
33030	73.9753	684.615	[M+NH4]+	TG 38:0|TG 10:0_12:0_16:0		6281946	90456750	0.663308	205.486
33031	73.9753	694.635	[M+NH4]+	DG 40:2|DG 18:1_22:1		17811850	250031900	0.923808	251.782
33055	74.0243	644.633	[M+H-H2O]+	Cer 43:2;2O|Cer 19:1;2O/24:1		12212580	196193500	0.738519	482.575
33058	74.0243	660.664	[M+H-H2O]+	Cer 44:1;2O|Cer 18:0;2O/26:1		13599140	188129000	0.832665	1037.16
33060	74.0243	662.645	[M+H]+	Cer 43:2;2O|Cer 18:1;2O/25:1		15574840	269289800	0.615773	215.624
33062	74.0243	668.62	[M+NH4]+	DG 38:1|DG 18:0_20:1		39372670	496186400	0.894831	1089.95
33070	74.0243	844.68	[M+H]+	PC 40:1		82525370	1912588000	0.673368	3877.27
33104	74.0331	626.608	[M+NH4]+	DG O-36:1|DG O-18:0_18:1		18644280	256828100	0.586267	755.372
33109	74.0331	776.655	[M+H]+	PC O-36:0		90494270	2433313000	0.676688	521.031
33126	74.0751	618.617	[M+H-H2O]+	Cer 41:1;2O|Cer 17:1;2O/24:0		17859190	300562000	0.96718	1071.8
33156	74.1181	974.758	[M+H]+	PC 50:6|PC 18:1_32:5		14641880	392382300	0.726834	1085.16
33180	74.1619	600.592	[M+NH4]+	DG O-34:0|DG O-18:0_16:0		15479070	208605400	0.823201	495.619
33215	74.2103	866.783	[M+NH4]+	TG 50:1;1O|TG 16:0_18:1_16:0;1O		5222646	104624600	0.618577	300.367
33233	74.2474	940.74	[M+NH4]+	TG 58:12|TG 14:0_22:6_22:6		4342550	64160040	0.757476	370.059
33250	74.2893	638.643	[M+H]+	Cer 41:0;2O|Cer 17:0;2O/24:0		1842953	36272000	0.770665	108.513
33272	74.2893	992.771	[M+NH4]+	TG 62:14|TG 20:4_20:4_22:6		2041170	27801530	0.88828	109.026
33288	74.3338	658.651	[M+H-H2O]+	Cer 44:2;2O|Cer 18:1;2O/26:1		15470940	241473700	0.739833	378.523
33290	74.3338	676.661	[M+H]+	Cer 44:2;2O|Cer 18:1;2O/26:1		20614130	333122500	0.913969	870.067
33292	74.3338	678.64	[M+NH4]+	DG O-40:3|DG O-24:3_16:0		11520680	216483400	0.829549	692.62
33336	74.426	884.707	[M+H]+	PC 43:2		5416768	114896400	0.753221	245.746
33356	74.4724	632.635	[M+H-H2O]+	Cer 42:1;2O|Cer 18:1;2O/24:0		114048800	1498076000	0.844485	6378.08
33362	74.4724	841.713	[M+H]+	SM 44:2;2O		23622840	467967300	0.626287	701.579
33363	74.4724	890.723	[M+NH4]+	TG 54:9|TG 16:1_16:2_22:6		10493370	229974000	0.83147	356.488
33388	74.5183	916.74	[M+NH4]+	TG 56:10|TG 16:1_20:4_20:5		9303752	164444700	0.869215	308.505
33404	74.5688	722.666	[M+NH4]+	DG 42:2|DG 18:1_24:1		11000970	163898100	0.76021	368.009
33413	74.5688	994.811	[M+NH4]+	TG 59:8;2O|TG 18:1_22:6_19:1;2O		6827601	161916100	0.76855	364.914
33460	74.6967	738.659	[M+NH4]+	TG 42:1|TG 12:0_14:0_16:1		21499060	323950000	0.816928	793.942
33467	74.6967	1046.81	[M+NH4]+	TG 66:15|TG 22:4_22:5_22:6		1886780	17192600	0.730958	125.712
33488	74.7086	654.642	[M+NH4]+	DG O-38:1|DG O-22:1_16:0		17212230	174495300	0.710903	884.668
33492	74.7086	680.658	[M+NH4]+	DG O-40:2|DG O-24:2_16:0		10695670	123797900	0.766467	202.162
33497	74.7086	696.649	[M+NH4]+	DG 40:1|DG 16:0_24:1		26910850	275694300	0.856203	982.665
33507	74.7086	764.678	[M+NH4]+	TG 44:2|TG 12:0_14:1_18:1		34726460	650685400	0.655592	351.758
33512	74.7086	815.701	[M+H]+	SM 42:1;2O		140709700	1911252000	0.769071	700.748
33513	74.7086	828.684	[M+H]+	PC O-40:2		37407580	670288200	0.758338	1337.1
33521	74.7086	906.733	[M+H]+	PC O-46:5		23335450	270957400	0.906471	1356.91
33527	74.7086	939.789	[M+H]+	SM 50:3;3O		1985374	30403420	0.635773	125.471
33585	74.7383	856.717	[M+H]+	PC O-42:2		113369000	1781872000	0.747787	2840.51
33590	74.7383	880.715	[M+H]+	PC O-44:4		91911770	1715450000	0.430514	824.328
33596	74.7383	898.726	[M+H]+	PC 44:2		51991270	777330900	0.527921	1413.44
33605	74.7383	980.827	[M+NH4]+	ASG 28:1;O;Hex;FA 28:3		2135966	31363860	0.579589	101.166
33621	74.7676	830.698	[M+H]+	PC O-40:1		173001900	3892370000	0.592018	3140.26
33626	74.7676	892.738	[M+NH4]+	TG 54:8|TG 16:1_16:2_22:5		79615730	1088242000	0.77585	2539.21
33634	74.7676	918.753	[M+NH4]+	TG 56:9|TG 16:1_18:2_22:6		39951540	915224600	0.444601	2416.7
33652	74.7764	662.682	[M+H-H2O]+	Cer 44:0;2O|Cer 20:0;2O/24:0		15370680	168459900	0.793844	984.852
33660	74.7764	994.785	[M+NH4]+	TG 62:13|TG 18:1_22:6_22:6		26967240	295809200	0.557087	1029.07
33672	74.8046	726.66	[M+NH4]+	TG 41:0|TG 12:0_14:0_15:0		2240824	46000970	0.619664	123.848
33673	74.8046	726.668	[M+NH4]+	TG 41:0|TG 12:0_14:0_15:0		1950509	38909240	0.672477	141.155
33720	74.885	752.675	[M+NH4]+	TG 43:1|TG 13:0_14:0_16:1		5240897	107894800	0.934369	172.371
33746	74.9304	778.692	[M+NH4]+	TG 45:2|TG 12:0_16:1_17:1		6576719	163775900	0.860239	339.779
33875	75.1433	678.679	[M+H]+	Cer 44:1;2O|Cer 18:1;2O/26:0		2083285	20841560	0.817838	129.253
33890	75.1686	804.683	[M+H]+	PC O-38:0		34445620	604688400	0.637017	1185.71
33891	75.1686	868.741	[M+NH4]+	TG 52:6|TG 14:0_16:1_22:5		79357760	1225122000	0.539229	2134.77
33910	75.2089	750.696	[M+NH4]+	DG 44:2|DG 18:1_26:1		4948750	41288220	0.942481	172.355
33932	75.2208	612.595	[M+NH4]+	DG O-35:1|DG O-19:0_16:1		2346466	19133310	0.469273	232.42
33937	75.2208	842.722	[M+NH4]+	TG 50:5|TG 16:1_16:2_18:2		67895890	1552944000	0.475206	1499.28
33953	75.2389	766.692	[M+NH4]+	TG 44:1|TG 12:0_14:0_18:1		106101600	1526550000	0.745133	2028.28
34011	75.3615	682.672	[M+NH4]+	DG O-40:1|DG O-24:1_16:0		7979915	83472510	0.803669	315.223
34014	75.3615	724.681	[M+NH4]+	DG 42:1|DG 16:0_26:1		11923950	129757000	0.917507	624.813
34026	75.3851	894.753	[M+NH4]+	TG 54:7|TG 14:1_18:2_22:4		237403200	4214627000	0.634022	9032.45
34028	75.3851	920.77	[M+NH4]+	TG 56:8|TG 16:1_18:1_22:6		179738400	3614357000	0.639768	9880.03
34046	75.4195	946.788	[M+NH4]+	TG 58:9|TG 18:2_20:3_20:4		124679100	1997208000	0.706713	4992.88
34048	75.4195	967.824	[M+H]+	SM 52:3;3O		5621528	82835700	0.854394	238.119
34062	75.4293	698.668	[M+NH4]+	DG 40:0|DG 16:0_24:0		4371476	33753700	0.727553	162.195
34065	75.4293	754.693	[M+NH4]+	TG 43:0|TG 12:0_15:0_16:0		6926362	69679900	0.628737	137.062
34113	75.467	844.739	[M+NH4]+	TG 50:4|TG 16:1_18:1_16:2		210540900	2889449000	0.588817	14131.5
34137	75.5236	972.805	[M+NH4]+	TG 60:10|TG 18:1_20:4_22:5		93571730	1826775000	0.699642	5651.16
34147	75.5493	780.71	[M+NH4]+	TG 45:1|TG 14:0_15:0_16:1		21173540	409014900	0.937714	254.06
34169	75.5778	1024.83	[M+NH4]+	TG 64:12|TG 18:1_22:5_24:6		11293230	228339300	0.607486	617.421
34190	75.5879	818.724	[M+NH4]+	TG 48:3|TG 14:1_16:1_18:1		189375200	4924598000	0.661671	8265.77
34193	75.5879	832.739	[M+NH4]+	TG 49:3|TG 16:1_16:1_17:1		32049860	598117600	0.840642	1548.99
34194	75.5879	832.741	[M+NH4]+	TG 49:3|TG 16:1_16:1_17:1		33831920	626872200	0.616192	1720.91
34201	75.5879	896.767	[M+NH4]+	TG 54:6|TG 16:1_18:1_20:4		269414200	4374936000	0.762618	5632.63
34207	75.5879	960.801	[M+NH4]+	TG 59:9|TG 16:1_21:3_22:5		10416520	189904400	0.670919	583.933
34308	75.8101	858.758	[M+NH4]+	TG 51:4|TG 16:1_17:1_18:2		37323460	597554000	0.866229	1221.88
34321	75.8435	820.74	[M+NH4]+	TG 48:2|TG 14:0_16:1_18:1		412642000	7296258000	0.609292	9375.38
34324	75.8435	846.756	[M+NH4]+	TG 50:3|TG 16:1_16:1_18:1		352658000	6726950000	0.620394	13192.7
34326	75.8435	910.788	[M+NH4]+	TG 55:6|TG 18:1_16:2_21:3		44300160	820670700	0.775511	2011.97
34329	75.8435	936.805	[M+NH4]+	TG 57:7|TG 17:1_18:1_22:5		21366600	440238000	0.861641	1233.57
34332	75.8435	948.804	[M+NH4]+	TG 58:8|TG 18:1_18:1_22:6		321423200	5088382000	0.581208	14821.9
34355	75.8858	794.723	[M+NH4]+	TG 46:1|TG 12:0_16:0_18:1		315623000	4307998000	0.809884	7581.53
34392	75.9377	872.77	[M+NH4]+	TG 52:4|TG 16:1_18:1_18:2		210901800	3108381000	0.609302	3557.28
34396	75.9377	988.831	[M+NH4]+	TG 61:9|TG 18:1_21:3_22:5		6393794	68330240	0.759351	259.08
34410	75.9598	956.81	[M+NH4]+	TG 56:6;2O|TG 15:0_22:5_19:1;2O		10148100	88012780	0.808197	492.83
34417	75.9852	768.71	[M+NH4]+	TG 44:0|TG 13:0_15:0_16:0		110054600	897015200	0.900241	3754.46
34432	76.0299	878.761	[M+NH4]+	TG 50:3;2O|TG 15:0_16:2_19:1;2O		8788823	95092870	0.817659	118.582
34445	76.07	962.817	[M+NH4]+	TG 59:8|TG 18:1_19:1_22:6		16461200	304877600	0.79777	1354.23
34494	76.1341	782.726	[M+NH4]+	TG 45:0|TG 14:0_15:0_16:0		8606357	81049660	0.977488	179.326
34513	76.1691	834.738	[M+NH4]+	TG 49:2|TG 15:0_16:1_18:1		22605660	404186100	0.613927	100.228
34514	76.1691	834.755	[M+NH4]+	TG 49:2|TG 15:0_16:1_18:1		82716870	1557199000	0.769904	2222.48
34519	76.1691	924.803	[M+NH4]+	TG 56:6|TG 16:1_18:1_22:4		519215500	5675738000	0.97114	15182.6
34550	76.2283	808.74	[M+NH4]+	TG 47:1|TG 14:0_15:0_18:1		50890430	762844000	0.726943	1081.06
34628	76.3587	860.769	[M+NH4]+	TG 51:3|TG 14:0_16:0_21:3		44508720	405235200	0.631055	751.061
34638	76.3587	1028.86	[M+NH4]+	TG 64:10|TG 18:1_22:4_24:5		11441170	135669000	0.842672	565.694
34644	76.3676	630.617	[M+H-H2O]+	Cer 42:2;2O|Cer 18:2;2O/24:0		4434845	21165440	0.58504	207.095
34645	76.3676	636.57	[M+NH4]+	CE 16:3		13686290	110335300	0.73016	544.607
34649	76.3676	703.575	[M+H]+	SM 34:1;2O		18815620	163956300	0.604632	199.049
34668	76.3676	774.636	[M+H]+	PC O-36:1		18558200	114932100	0.609999	399.248
34674	76.3676	796.621	[M+H]+	PC O-38:4		7748161	58061380	0.696014	105.424
34693	76.4034	912.803	[M+NH4]+	TG 55:5|TG 16:1_18:1_21:3		73334180	818316900	0.808967	2385.47
34695	76.4034	964.831	[M+NH4]+	TG 59:7|TG 18:1_20:3_21:3		15631650	168258000	0.845299	516.663
34699	76.4269	369.351	[M+H-H2O]+	ST 27:1;O		108508900	927349600	0.921779	195.932
34727	76.4629	857.757	[M+H]+	SM 45:1;2O		4770723	55827690	0.569493	318.51
34728	76.4629	874.783	[M+NH4]+	TG 52:3|TG 16:0_18:1_18:2		855067500	14500150000	0.826893	24900.2
34736	76.4629	938.819	[M+NH4]+	TG 57:6|TG 17:1_18:1_22:4		42280060	743443000	0.738366	2409.19
34784	76.56	822.755	[M+NH4]+	TG 48:1|TG 14:0_16:0_18:1		896648400	8982341000	0.764114	28610
34807	76.5769	856.777	[M+NH4]+	TG 48:0;2O|TG 14:0_15:0_19:0;2O		8176521	78076980	0.80303	158.16
34809	76.5769	900.799	[M+NH4]+	TG 54:4|TG 16:0_18:1_20:3		424877900	3913709000	0.804311	8387.24
34888	76.6956	888.803	[M+NH4]+	TG 53:3|TG 17:1_18:1_18:1		95534340	789953500	0.608845	4530.65
34894	76.6956	978.848	[M+NH4]+	TG 60:7|TG 18:1_20:2_22:4		74779590	685107400	0.724991	2001.86
34922	76.7987	638.587	[M+NH4]+	CE 16:2		7809116	80004270	0.820907	441.033
34926	76.7987	810.756	[M+NH4]+	TG 47:0|TG 14:0_16:0_17:0		15722130	121431500	0.893232	689.049
34927	76.7987	862.785	[M+NH4]+	TG 51:2|TG 16:0_17:1_18:1		249154000	3111748000	0.868864	7300.37
35010	76.8804	836.773	[M+NH4]+	TG 49:1|TG 15:0_16:0_18:1		129670800	1486004000	0.837938	1479.29
35104	76.9553	914.816	[M+NH4]+	TG 55:4|TG 16:0_18:1_21:3		134306600	1320907000	0.906962	5489.19
35108	76.9553	922.787	[M+NH4]+	TG 56:7|TG 16:0_18:1_22:6		3499404	16426780	0.747061	191.13
35112	76.9553	966.847	[M+NH4]+	TG 59:6|TG 18:1_20:2_21:3		22948350	268640300	0.899924	957.299
35116	76.9553	1004.87	[M+NH4]+	TG 62:8|TG 18:1_22:3_22:4		36130110	319966800	0.918825	2637.67
35117	76.9553	1004.9	[M+NH4]+	TG 59:3;2O|TG 18:1_22:1_19:1;2O		1723398	14706290	0.620016	102.394
35128	76.9677	716.635	[M+NH4]+	CE 22:5		268616600	1773361000	0.962548	7419.89
35158	76.988	902.817	[M+NH4]+	TG 54:3|TG 18:1_18:1_18:1		1376355000	15796920000	0.822829	55386.5
35194	77.0268	922.82	[M+NH4]+	TG 53:2;2O|TG 16:0_18:1_19:1;2O		3555884	32402480	0.694228	199.198
35195	77.0268	928.833	[M+NH4]+	TG 56:4|TG 18:1_18:1_20:2		206960600	3021569000	0.847703	10926.7
35201	77.0401	369.352	[M+H-H2O]+	ST 27:1;O		485668300	5291398000	0.854191	1117.22
35205	77.0401	690.62	[M+NH4]+	CE 20:4		259765400	2018400000	0.807933	3446.38
35218	77.0634	742.652	[M+NH4]+	CE 24:6		57352720	403031100	0.807692	730.428
35223	77.0704	652.606	[M+NH4]+	CE 17:2		2126069	13572740	0.887134	106.254
35225	77.0704	876.801	[M+NH4]+	TG 52:2|TG 16:0_18:1_18:1		2128759000	24750640000	0.802269	69780.2
35241	77.1307	910.821	[M+NH4]+	TG 52:1;2O|TG 15:0_18:1_19:0;2O		34351560	339135700	0.79589	1213.64
35259	77.1792	954.849	[M+NH4]+	TG 58:5|TG 18:1_18:1_22:3		169629600	1826609000	0.657807	5926.67
35266	77.2014	850.785	[M+NH4]+	TG 50:1|TG 16:0_16:0_18:1		1141020000	12510720000	0.846887	35240.9
35303	77.252	980.864	[M+NH4]+	TG 60:6|TG 18:1_20:1_22:4		47966380	630707900	0.721426	1767.28
35327	77.3382	824.769	[M+NH4]+	TG 48:0|TG 16:0_16:0_16:0		231145300	1999561000	0.895659	9259.42
35355	77.3704	678.619	[M+NH4]+	CE 19:3		11388430	86700500	0.816558	404.529
35359	77.3704	988.867	[M+NH4]+	TG 58:4;2O|TG 17:0_22:4_19:0;2O		5409842	50435090	0.894839	381.398
35385	77.4359	640.604	[M+NH4]+	CE 16:1		87374000	1001219000	0.919495	3687.51
35390	77.4359	890.818	[M+NH4]+	TG 53:2|TG 17:0_18:1_18:1		155309300	2357487000	0.857925	9890.71
35415	77.4668	666.619	[M+NH4]+	CE 18:2		138034800	1417241000	0.98252	3582.21
35430	77.4842	838.785	[M+NH4]+	TG 49:0|TG 16:0_16:0_17:0		14518330	136965200	0.693486	393.156
35435	77.4842	968.868	[M+NH4]+	TG 59:5|TG 18:1_19:1_22:3		13293660	148610400	0.81502	891.329
35495	77.5365	614.588	[M+NH4]+	CE 14:0		26867010	227784800	0.78244	1052.14
35497	77.5365	864.802	[M+NH4]+	TG 51:1|TG 16:0_17:0_18:1		170746200	2010320000	0.801906	3686.12
35519	77.5555	834.79	[M+NH4]+	DG 50:2|DG 16:0_34:2		45671770	713755800	0.806729	1257.81
35534	77.6001	718.648	[M+NH4]+	CE 22:4		316269400	2485362000	0.809807	7454.44
35539	77.6001	942.85	[M+NH4]+	TG 57:4|TG 18:0_18:1_21:3		51484300	749254000	0.7292	4186.75
35543	77.6001	1032.9	[M+NH4]+	TG 64:8|TG 18:1_24:1_22:6		4433540	48034360	0.686593	281.602
35549	77.6089	930.849	[M+NH4]+	TG 56:3|TG 18:0_18:1_20:2		186251800	3326647000	0.67512	5577.98
35585	77.6932	744.665	[M+NH4]+	CE 24:5		76316560	653876800	0.882065	2546.39
35596	77.7096	770.68	[M+NH4]+	CE 26:6		27439070	227747300	0.881481	160.552
35599	77.7096	916.832	[M+NH4]+	TG 55:3|TG 16:0_18:0_21:3		25477610	226100500	0.91493	1356.47
35612	77.7517	904.834	[M+NH4]+	TG 54:2|TG 16:0_18:1_20:1		753285100	7838162000	0.881209	28347.8
35626	77.7627	982.879	[M+NH4]+	TG 60:5|TG 18:1_20:1_22:3		33457620	477167300	0.962216	1465.61
35650	77.7997	938.854	[M+NH4]+	TG 54:1;2O|TG 17:0_18:1_19:0;2O		26388300	250606400	0.79889	1219.35
35654	77.8128	1008.9	[M+NH4]+	TG 62:6|TG 20:1_20:2_22:3		11633320	137674400	0.84119	590.84
35659	77.8185	654.618	[M+NH4]+	CE 17:1		21475820	230792900	0.857479	1105.14
35666	77.8614	680.636	[M+NH4]+	SE 28:2/18:1		11466770	117164700	0.763558	217.18
35671	77.8747	878.817	[M+NH4]+	TG 52:1|TG 16:0_18:0_18:1		814684300	8235556000	0.805196	26658.1
35695	77.9333	956.866	[M+NH4]+	TG 58:4|TG 18:0_18:1_22:3		103900100	1354428000	0.657719	3759.45
35815	78.1369	866.818	[M+NH4]+	TG 51:0|TG 16:0_17:0_18:0		6452865	59425800	0.78063	105.869
35859	78.2008	668.636	[M+NH4]+	CE 18:1		322357200	3795688000	0.732347	8969.45
35904	78.2134	369.352	[M+H-H2O]+	ST 27:1;O		1008658000	14964090000	0.65782	2458.13
35969	78.2134	813.687	[M+H]+	SM 42:2;2O|SM 18:1;2O/24:1		15665080	172585200	0.582414	234.761
36022	78.2134	950.815	[M+NH4]+	TG 58:7|TG 18:1_18:1_22:5		5829790	60286860	0.570415	198.351
36023	78.2134	952.835	[M+NH4]+	TG 58:6|TG 18:0_18:1_22:5		9256147	75793130	0.623057	414.599
36028	78.2134	978.848	[M+NH4]+	TG 60:7|TG 18:1_20:1_22:5		2963748	27664240	0.487171	136.5
36054	78.2889	746.679	[M+NH4]+	CE 24:4		26901370	391775500	0.551772	726.82
36055	78.2889	746.68	[M+NH4]+	CE 24:4		27525800	395140600	0.761539	1646.55
36070	78.3359	772.697	[M+NH4]+	CE 26:5		69554260	760153300	0.940481	227.945
36082	78.3359	944.865	[M+NH4]+	TG 57:3|TG 18:0_18:0_21:3		6869268	92416480	0.859369	592.802
36104	78.3933	932.866	[M+NH4]+	TG 56:2|TG 18:0_18:1_20:1		100769400	1470738000	0.607906	5958.91
36108	78.3933	1010.91	[M+NH4]+	TG 62:5|TG 18:1_22:1_22:3		7567967	196293000	0.725729	344.003
36119	78.4042	966.883	[M+NH4]+	TG 56:1;O2|TG 15:0_17:0_8:0;O(FA 16:0)		8082201	158351300	0.68651	466.125
36121	78.4042	984.897	[M+NH4]+	TG 60:4|TG 20:1_22:1_18:2		15513880	382294400	0.91143	757.938
36151	78.5574	656.636	[M+NH4]+	CE 17:0		5840710	70705360	0.834795	203.266
36154	78.5574	906.85	[M+NH4]+	TG 54:1|TG 16:0_18:0_20:1		136892000	1902829000	0.72031	5446.24
36164	78.5677	708.675	[M+NH4]+	CE 21:2		2360531	27979350	0.82908	114.975
36172	78.6053	682.649	[M+NH4]+	SE 28:2/18:0		12307430	272804800	0.740057	333.165
36192	78.6766	972.893	[M+NH4]+	TG 59:3|TG 17:1_18:1_24:1		2603671	58206520	0.853421	130.754
36198	78.6885	958.883	[M+NH4]+	TG 58:3|TG 16:0_20:0_22:3		16199080	218826700	0.948732	1233.61
36212	78.7137	880.833	[M+NH4]+	TG 52:0|TG 16:0_18:0_18:0		298365000	3331019000	0.948113	1397.56
36217	78.7137	946.879	[M+NH4]+	TG 57:2|TG 18:0_18:1_21:1		6975945	108589600	0.94689	279.009
36247	78.7498	850.785	[M+NH4]+	TG 50:1|TG 16:0_16:0_18:1		9061794	134265500	0.466952	228.847
36287	78.7706	746.606	[M+H]+	PC O-34:1		26101960	565989100	0.907377	164.268
36324	78.7895	760.587	[M+H]+	PC 34:1		251773200	4223859000	0.843211	2390.53
36331	78.7895	786.599	[M+H]+	PC 36:2		61258720	1007710000	0.811899	572.888
36369	78.8286	920.862	[M+NH4]+	TG 55:1|TG 17:0_18:0_20:1		7232422	107797500	0.771847	414.997
36374	78.8405	986.908	[M+NH4]+	TG 60:3|TG 18:0_24:1_18:2		18286090	381881000	0.622102	783.883
36415	78.9781	696.666	[M+NH4]+	CE 20:1		29219870	417247600	0.844294	1062.46
36418	78.9781	722.681	[M+NH4]+	CE 22:2		14520200	197246100	0.824955	484.759
36448	79.0088	960.893	[M+NH4]+	TG 58:2|TG 24:0_16:1_18:1		28521800	504365200	0.764418	1939.75
36489	79.1254	812.751	[M+H-H2O]+	Cer 53:4;4O		7494554	84777310	0.907913	361.331
36521	79.1423	1012.93	[M+NH4]+	TG 62:4|TG 24:0_18:1_20:3		5247184	85453050	0.927879	240.634
36524	79.175	369.351	[M+H-H2O]+	ST 27:1;O		134919000	2056706000	0.808842	233.177
36550	79.2355	1000.93	[M+NH4]+	TG 61:3|TG 18:1_19:1_24:1		2734092	44796470	0.723805	143.572
36598	79.3633	974.909	[M+NH4]+	TG 59:2|TG 16:0_18:1_25:1		4886083	73872830	0.966321	231.018
36622	79.4285	908.867	[M+NH4]+	TG 54:0|TG 14:0_16:0_24:0		87839460	1112573000	0.857797	2780.52
36651	79.5447	1014.94	[M+NH4]+	TG 62:3|TG 24:0_18:1_20:2		8917765	138190700	0.596926	523.357
36680	79.7231	988.925	[M+NH4]+	TG 60:2|TG 24:0_18:1_18:1		18754530	289887500	0.829557	1328.89
36684	79.7381	750.711	[M+NH4]+	CE 24:2		11192160	150351800	0.896541	388.147
36705	79.8184	724.698	[M+NH4]+	CE 22:1		12892640	163784200	0.738174	675.572
36754	79.9684	962.902	[M+NH4]+	TG 58:1|TG 16:0_24:0_18:1		6923413	101400300	0.75023	585.929
36755	79.9684	962.909	[M+NH4]+	TG 58:1|TG 16:0_24:0_18:1		8711109	127217800	0.864228	605.903
36779	80.1227	698.681	[M+NH4]+	CE 20:0		4194706	36521130	0.87112	155.637
36792	80.1868	936.892	[M+NH4]+	TG 56:0|TG 18:0_18:0_20:0		4293732	68553240	0.839018	161.59
36845	80.547	1016.96	[M+NH4]+	TG 62:2|TG 18:0_18:1_26:1		4258992	59643940	0.87674	242.738
36854	80.6531	778.743	[M+NH4]+	CE 26:2		6663041	104848000	0.482607	130.681
36876	80.7053	752.729	[M+NH4]+	CE 24:1		23281670	340826000	0.782414	763.336
36885	80.7972	990.942	[M+NH4]+	TG 60:1|TG 16:0_26:0_18:1		4328287	60081980	0.659858	273.616
37057	81.8301	780.761	[M+NH4]+	CE 26:1		5831415	83582680	0.783502	134.498
37112	82.912	1163.09	[M+NH4]+	TG 70:1;O2|TG 16:0_18:0_18:0;O(FA 18:0)		1745708	10936000	0.61751	110.69
37320	86.5605	852.799	[M+NH4]+	TG 50:0|TG 16:0_16:0_18:0		8878540	197651700	0.619176	137.78
37343	86.5826	752.558	[M+H]+	PE P-38:4|PE P-18:0_20:4		6656615	194588300	0.656213	147.261
37349	86.5826	908.867	[M+NH4]+	TG 54:0|TG 18:0_18:0_18:0		3982127	102631800	0.641583	119.989
37547	86.962	703.576	[M+H]+	SM 34:1;2O		11438020	321535900	0.901334	165.321
37586	86.9809	760.587	[M+H]+	PC 34:1		253150000	7371938000	0.7582	3779.66
37618	87.0028	774.601	[M+H]+	PC 35:1		9627241	236760400	0.830278	160.264
37626	87.0086	786.599	[M+H]+	PC 36:2|PC 18:1_18:1		76529100	2249028000	0.740386	1439.18
37644	87.0366	746.607	[M+H]+	PC O-34:1		21263090	334316200	0.666484	220.607
38515	91.9198	732.556	[M+H]+	PC 32:1		18216190	707011900	0.667464	159.908
38628	92.1294	488.396	[M+NH4]+	TG 24:0|TG 8:0_8:0_8:0		26690320	484941000	0.843522	187.611
38655	92.1294	902.578	[M+NH4]+	PI 38:5		3691868	57273920	0.77795	112.89
38780	92.3334	516.428	[M+NH4]+	TG 26:0|TG 8:0_8:0_10:0		61969680	942531900	0.837533	598.971
38907	92.4286	804.555	[M+H]+	PC 38:7		4352985	74642430	0.808645	105.898
38985	92.5847	544.458	[M+NH4]+	TG 28:0|TG 8:0_10:0_10:0		40514890	543294100	0.892101	359.67
38998	92.5847	704.524	[M+H]+	PC 30:1		37690220	669427600	0.667053	118.711
39049	92.67	730.539	[M+H]+	PC 32:2		82106220	1583526000	0.816033	1202.91
39053	92.67	756.555	[M+H]+	PC 34:3		48090020	807035600	0.891571	597.284
39114	92.7462	782.571	[M+H]+	PC 36:4		65032170	1154402000	0.889735	1186.23
39147	92.8424	706.537	[M+H]+	PC 30:0		86134830	1629368000	0.75791	570.18
39187	92.8629	818.609	[M+H]+	PC O-40:7		6203840	144400400	0.53719	145.869
39207	92.9111	768.554	[M+H]+	PC 35:4		23618700	527150900	0.427595	218.654
39210	92.9111	792.592	[M+H]+	PC O-38:6		14868940	305553100	0.843284	185.473
39233	92.9574	746.568	[M+H]+	PC 33:1		30895630	555957500	0.742431	296.506
39236	92.9574	772.585	[M+H]+	PC 35:2		18889800	381622800	0.943994	245.718
39252	93.0119	768.588	[M+H]+	PC O-36:4		15008970	263947400	0.858636	483.509
39254	93.0119	778.573	[M+H]+	PC O-37:6		7610028	191222800	0.639574	104.51
39272	93.0597	752.558	[M+H]+	PE P-38:4|PE P-16:0_22:4		20298050	445794800	0.502352	441.671
39277	93.0981	584.525	[M+NH4]+	DG 32:1|DG 16:0_16:1		4162836	51454360	0.661968	142.681
39284	93.0981	718.576	[M+H]+	PC O-32:1		14479760	209664900	0.704389	317.932
39304	93.1172	760.587	[M+H]+	PC 34:1		858827400	12379470000	0.487901	12204.5
39325	93.1304	734.569	[M+H]+	PC 32:0		191009900	2683362000	0.622441	1650.85
39364	93.2161	780.592	[M+H]+	PE P-40:4|PE P-18:0_22:4		8842725	157034200	0.504537	103.563
39398	93.2275	812.616	[M+H]+	PC 38:3		27735550	705156700	0.893048	468.019
39446	93.2647	638.571	[M+NH4]+	DG 36:2|DG 18:1_18:1		15169760	163006700	0.623742	867.093
39460	93.2647	774.6	[M+H]+	PC 35:1		33231770	667666600	0.876084	534.23
39480	93.2755	612.555	[M+NH4]+	DG 34:1|DG 16:0_18:1		26030080	306195900	0.722233	434.154
39487	93.2755	796.622	[M+H]+	PC O-38:4		15415040	429102900	0.460401	499.248
39499	93.3209	744.592	[M+H]+	PC O-34:2		14278590	308864900	0.83054	245.728
39515	93.3756	664.588	[M+NH4]+	DG 38:3|DG 18:0_20:3		2956476	58569600	0.851218	112.278
39533	93.4203	746.606	[M+H]+	PC O-34:1		61724020	2066228000	0.684006	612.214
39607	93.5812	640.588	[M+NH4]+	DG 36:1|DG 18:0_18:1		4898949	92792980	0.789051	209.239
39608	93.5812	640.588	[M+NH4]+	DG 36:1|DG 18:0_18:1		4898949	92392870	0.796351	194.163
39635	93.6794	630.618	[M+H-H2O]+	Cer 42:2;2O|Cer 18:1;2O/24:1		3132203	49710760	0.842649	146.265
39639	93.6794	648.629	[M+H]+	Cer 42:2;2O|Cer 18:1;2O/24:1		4995941	83958390	0.897573	147.621
39673	93.739	824.655	[M+H]+	PC O-40:4		5781393	245967900	0.760717	230.141
39736	93.8346	634.651	[M+H-H2O]+	Cer 42:0;2O|Cer 18:0;2O/24:0		2302228	37418110	0.647114	111.132
39739	93.8346	642.603	[M+NH4]+	DG 36:0|DG 18:0_18:0		4005648	68025590	0.574404	107.692
39793	93.9848	774.636	[M+H]+	PC O-36:1		13533620	520066200	0.9084	313.083
39836	94.0672	813.686	[M+H]+	SM 42:2;2O		18278450	699575600	0.717504	313.36
39897	94.2036	726.662	[M+NH4]+	TG 41:0|TG 12:0_14:0_15:0		2201018	55330650	0.924676	122.811
39898	94.2036	726.667	[M+NH4]+	TG 41:0|TG 12:0_14:0_15:0		1919435	45796240	0.728253	140.533
40011	94.3677	740.677	[M+NH4]+	TG 42:0|TG 12:0_14:0_16:0		7385717	170459100	0.796118	202.464
40021	94.3677	920.769	[M+NH4]+	TG 56:8|TG 16:1_18:1_22:6		3396410	57157680	0.760646	195.451
40032	94.407	612.597	[M+NH4]+	DG O-35:1|DG O-19:0_16:1		1195941	16520760	0.612935	107.408
40089	94.497	818.722	[M+NH4]+	TG 48:3|TG 14:1_16:1_18:1		5360242	103694400	0.612364	145.229
40096	94.497	972.804	[M+NH4]+	TG 60:10|TG 18:1_20:4_22:5		2353464	44306140	0.849497	142.142
40172	94.5529	896.772	[M+NH4]+	TG 54:6|TG 16:1_18:1_20:4		8226225	129007000	0.754224	172.639
40242	94.6341	948.802	[M+NH4]+	TG 58:8|TG 18:1_18:1_22:6		11467620	166117900	0.863779	528.951
40244	94.6341	974.815	[M+NH4]+	TG 60:9|TG 18:1_20:4_22:4		3397192	80636170	0.731155	171.409
40252	94.6625	846.754	[M+NH4]+	TG 50:3|TG 14:0_18:1_18:2		14087340	201078400	0.850163	566.346
40269	94.6744	820.738	[M+NH4]+	TG 48:2|TG 16:0_16:0_16:2		19292470	341556800	0.861254	466.403
40305	94.7016	1000.83	[M+NH4]+	TG 62:10|TG 18:1_22:4_22:5		1952953	40972120	0.91565	125.057
40327	94.7323	768.709	[M+NH4]+	TG 44:0|TG 14:0_14:0_16:0		15860090	329964000	0.534097	544.732
40399	94.8168	924.803	[M+NH4]+	TG 56:6|TG 16:0_18:1_22:5		18810240	335784800	0.955161	750.739
40419	94.8287	782.725	[M+NH4]+	TG 45:0|TG 14:0_15:0_16:0		10329560	282513000	0.916861	136.383
40453	94.8601	796.739	[M+NH4]+	TG 46:0|TG 14:0_16:0_16:0		4303581	162881900	0.871807	146.981
40460	94.8601	813.686	[M+H]+	SM 42:2;2O		5203362	109644000	0.663066	200.014
40471	94.8601	886.789	[M+NH4]+	TG 53:4|TG 17:1_18:1_18:2		1550020	32023810	0.940795	126.906
40483	94.8601	1002.85	[M+NH4]+	TG 62:9|TG 18:1_22:3_22:5		1559259	32932540	0.954078	104.535
40502	94.8823	796.75	[M+NH4]+	TG 46:0|TG 14:0_16:0_16:0		2146495	75110150	0.792275	196.487
40511	94.8823	898.789	[M+NH4]+	TG 54:5|TG 16:0_18:1_20:4		18665300	368671500	0.660739	517.754
40580	94.953	732.556	[M+H]+	PC 32:1		19218910	532162900	0.878427	170.336
40615	94.9776	760.587	[M+H]+	PC 34:1		74837300	1913741000	0.819296	1083.18
40644	94.9776	900.799	[M+NH4]+	TG 54:4|TG 18:1_18:1_18:2		6380932	192866200	0.714323	241.006
40658	95.0028	874.783	[M+NH4]+	TG 52:3|TG 16:1_18:1_18:1		10360550	255957200	0.743641	547.446
40715	95.0802	848.768	[M+NH4]+	TG 50:2|TG 16:0_16:1_18:1		7263443	162842800	0.718527	104.896

## Sheet: panc1_lipid_negative
ID	RT [min]	m/z	Type	Metabolite name	Comment	Height	Area	Gaussian	S/N
2828	16.0115	257.176	[M-H]-	FA 14:1;2O		12972880	142762300	0.766662	173.668
5079	22.0722	247.17	[M-H]-	FA 16:4		61789400	234087200	0.686744	1458.39
5869	23.7664	365.268	[M-H]-	FA 22:3;2O		32109760	309511700	0.834413	909.706
6176	24.3651	233.155	[M-H]-	FA 15:4		380525200	3681672000	0.838917	2339.67
6199	24.4386	247.171	[M-H]-	FA 16:4		18185110	156963500	0.894552	424.516
6258	24.5755	568.27	[M-H]-	LPS 22:6		5201864	62104880	0.70433	284.392
6286	24.6539	315.254	[M-H]-	FA 18:0;2O		49763670	541201500	0.758185	546.507
6376	24.8532	544.269	[M-H]-	LPS 20:4		1902423	27362740	0.801933	145.893
6406	24.8752	619.288	[M-H]-	LPI 20:4		15716410	165531700	0.639822	686.052
6873	25.8478	526.317	[M+CH3COO]-	LPC 14:0		46683210	595632100	0.846932	1419.09
6906	25.888	555.272	[M-H]-	LPG 22:6		18858410	213501900	0.800289	422.927
7080	26.2553	424.248	[M-H]-	LPE 14:0		3636118	39728660	0.78061	174.67
7166	26.4306	498.263	[M-H]-	LPE 20:5		31317970	360302100	0.713809	1585.9
7272	26.6608	555.272	[M-H]-	LPG 22:6		2152304	26758740	0.784085	108.456
7738	27.7572	552.33	[M+CH3COO]-	LPC 16:1		34866150	423396600	0.924026	646.042
7956	28.3124	552.331	[M+CH3COO]-	LPC 16:1		15723230	194107000	0.969497	257.465
7969	28.3416	450.264	[M-H]-	LPE 16:1		31546810	367429400	0.81905	1066.05
8585	29.7308	450.264	[M-H]-	LPE 16:1		9674880	122637100	0.927777	265.56
8610	29.7812	524.278	[M-H]-	LPE 22:6		975846000	12021010000	0.870657	20075
8619	29.7812	602.348	[M+CH3COO]-	LPC 20:4		165457500	1940207000	0.953593	5953.15
8749	30.0904	578.347	[M+CH3COO]-	LPC 18:2		36763750	495499000	0.820327	1046.44
8775	30.1629	626.346	[M+CH3COO]-	LPC 22:6		11995170	261669600	0.722072	483.114
8924	30.4943	509.287	[M-H]-	LPG 18:1		26058860	225957300	0.813713	630.539
8969	30.5369	303.233	[M-H]-	FA 20:4		28882250	402739200	0.779883	264.978
8970	30.5369	500.279	[M-H]-	LPE 20:4		996487200	15213350000	0.716505	15912.5
9032	30.6307	483.274	[M-H]-	LPG 16:0		7126321	45026260	0.829592	276.871
9112	30.8335	524.278	[M-H]-	LPE 22:6		127485100	5355728000	0.696585	2357.27
9151	30.8735	476.278	[M-H]-	LPE 18:2		35890260	444431700	0.95228	1481.45
9365	31.0679	602.347	[M+CH3COO]-	LPC 20:4		7832029	122887700	0.532488	169.372
9421	31.1534	299.26	[M-H]-	FA 18:0;O		75507950	1194182000	0.831935	241.559
9424	31.1534	476.279	[M-H]-	LPE 18:2		6781236	129721000	0.631384	156.818
9585	31.5413	578.347	[M+CH3COO]-	LPC 18:2		16143490	395517000	0.629131	460.997
9655	31.7202	500.279	[M-H]-	LPE 20:4		136664100	4825926000	0.722731	1665.39
9946	32.3267	476.279	[M-H]-	LPE 18:2		11659050	240611200	0.762316	301.331
10110	32.8331	239.202	[M-H]-	FA 15:1		17086460	376755700	0.85889	126.553
10111	32.8331	239.203	[M-H]-	FA 15:1		17086460	376755700	0.738748	963.383
10245	33.2929	225.186	[M-H]-	FA 14:1		47556530	646343600	0.718688	311.758
10253	33.2929	500.279	[M-H]-	LPE 20:4		20997380	315733800	0.747197	155.079
10254	33.2929	526.294	[M-H]-	LPE 22:5		9830461	143632500	0.761931	133.303
10259	33.2929	566.347	[M+CH3COO]-	LPC 17:1		6038240	80890680	0.81176	109.717
10334	33.4404	628.362	[M+CH3COO]-	LPC 22:5		16541720	239799000	0.737788	529.68
10465	33.8131	502.293	[M-H]-	LPE 20:3		48497990	740539600	0.842253	766.068
10637	34.3484	604.361	[M+CH3COO]-	LPC 20:3		6334715	131477800	0.962866	175.006
10724	34.5069	554.346	[M+CH3COO]-	LPC 16:0		179871000	2740633000	0.749	2849.8
10916	34.8921	213.186	[M-H]-	FA 13:0		45366450	1269909000	0.719391	223.274
10973	35.1797	552.309	[M-H]-	LPE 24:6		51727410	811360400	0.769358	958.423
10980	35.215	251.202	[M-H]-	FA 16:2		10552630	228003300	0.874859	179.42
10989	35.2426	227.202	[M-H]-	FA 14:0		87974010	2903210000	0.909449	139.782
11080	35.4668	554.346	[M+CH3COO]-	LPC 16:0		24503360	670097200	0.684478	254.601
11156	35.6574	452.314	[M-H]-	LPE O-17:0		12674520	254625200	0.773022	255.672
11191	35.7397	281.249	[M-H]-	FA 18:1		30628570	476004400	0.90597	127.967
11327	36.1376	580.361	[M+CH3COO]-	LPC 18:1		205690800	3335039000	0.888088	4248.07
11346	36.1431	281.249	[M-H]-	FA 18:1		62582410	1402800000	0.724124	181.808
11433	36.333	239.202	[M-H]-	FA 15:1		35436610	729870000	0.730237	363.531
11510	36.5157	554.346	[M+CH3COO]-	LPC 16:0		423638200	7869697000	0.871301	6536.02
11671	36.8663	478.294	[M-H]-	LPE 18:1		25241020	389925800	0.936113	746.863
11702	36.9373	478.331	[M-H]-	LPE O-19:1		24440780	514913500	0.762356	251.147
11753	37.1308	301.218	[M-H]-	FA 20:5		8816919	154840000	0.903445	110.192
11765	37.1363	528.309	[M-H]-	LPE 22:4		215700800	3711652000	0.874693	2863.3
11826	37.3299	478.294	[M-H]-	LPE 18:1		104219900	1890089000	0.892416	987.555
11834	37.3429	554.346	[M+CH3COO]-	LPC 16:0		50275930	1163076000	0.73653	356.846
11865	37.4573	239.202	[M-H]-	FA 15:1		89141530	1674986000	0.959805	920.338
11942	37.6119	452.278	[M-H]-	LPE 16:0		25953840	443775500	0.881995	512.035
11946	37.6119	580.361	[M+CH3COO]-	LPC 18:1		103134100	1518572000	0.9207	1867.63
11995	37.7132	528.309	[M-H]-	LPE 22:4		73012040	1767263000	0.834456	507.383
12033	37.8931	478.331	[M-H]-	LPE O-19:1		17398230	372282900	0.949218	223.562
12210	38.2865	227.201	[M-H]-	FA 14:0		72906130	1981868000	0.927135	105.263
12458	38.9751	480.347	[M-H]-	LPE O-19:0		4216937	54417640	0.983451	101.369
12498	39.067	516.309	[M-H]-	LPE 21:3		3151795	39900330	0.870526	121.411
12517	39.1294	478.294	[M-H]-	LPE 18:1		63706080	1103149000	0.847126	439.469
12523	39.1351	253.217	[M-H]-	FA 16:1		227204000	3642777000	0.565375	766.34
12524	39.1351	567.378	[M+CH3COO]-	SM 20:0;2O		5571676	66834980	0.625617	176.425
12664	39.3519	554.327	[M-H]-	LPE 24:5		31669830	455085500	0.930894	494.946
12729	39.4618	227.202	[M-H]-	FA 14:0		2707837000	28527190000	0.790453	5560.49
12733	39.4618	655.422	[M-2H]2-	CL 62:6|CL 12:0_14:0_18:3_18:3		5642376	48204820	0.777796	170.401
12819	39.6339	478.294	[M-H]-	LPE 18:1		20618010	427648800	0.542098	423.298
12826	39.6469	327.234	[M-H]-	FA 22:6		168866600	2217411000	0.791056	1006.41
12954	40.1281	606.378	[M+CH3COO]-	LPC 20:2		3890928	55266030	0.508873	113.609
13068	40.5662	504.31	[M-H]-	LPE 20:2		4742816	86144610	0.717657	177.382
13181	40.7897	301.218	[M-H]-	FA 20:5		18465150	321704400	0.957925	299.159
13200	40.8886	554.327	[M-H]-	LPE 24:5		33924800	598398200	0.839601	489.34
13222	40.9314	253.217	[M-H]-	FA 16:1		263155600	4777067000	0.756223	1275.24
13329	41.4194	279.233	[M-H]-	FA 18:2		33847620	1393140000	0.827443	210.397
13366	41.531	301.218	[M-H]-	FA 20:5		57154700	1153337000	0.949112	728.971
13490	41.9708	303.233	[M-H]-	FA 20:4		196322200	2889300000	0.950098	1856.51
13515	42.0451	241.217	[M-H]-	FA 15:0		137952400	3112796000	0.807869	361.589
13555	42.1448	253.218	[M-H]-	FA 16:1		1230333000	20866060000	0.882608	4703.13
13618	42.4173	530.325	[M-H]-	LPE 22:3		4629241	71698060	0.863677	138.288
13647	42.531	241.217	[M-H]-	FA 15:0		215392600	4562792000	0.812519	506.536
13674	42.6872	594.379	[M+CH3COO]-	LPC 19:1		4326743	79936790	0.817703	119.772
13719	42.898	305.249	[M-H]-	FA 20:3		15441390	233997500	0.94171	109.699
13794	43.0601	449.291	[M+CH3COO]-	ST 24:2;O4		6477601	93366690	0.90215	103.792
13825	43.153	241.217	[M-H]-	FA 15:0		179252000	4230142000	0.869978	467.536
13909	43.5226	253.217	[M-H]-	FA 16:1		53147640	1191876000	0.96262	152.734
13922	43.5719	279.233	[M-H]-	FA 18:2		375848600	7181381000	0.828886	5031.83
14075	44.1058	658.409	[M+CH3COO]-	LPC 24:4		10244360	118393400	0.80755	294.377
14131	44.3577	267.234	[M-H]-	FA 17:1		30415680	652900900	0.713023	164.964
14215	44.6092	708.448	[M+CH3COO]-	PC 25:1;O|PC 10:0_15:1;O		10552020	108617000	0.752932	235.034
14227	44.6285	241.217	[M-H]-	FA 15:0		534424500	10463930000	0.952364	1970.63
14447	45.4398	329.249	[M-H]-	FA 22:5		53917490	830284500	0.980375	753.323
14498	45.6309	556.341	[M-H]-	LPE 24:4		33675910	722677300	0.79904	848.196
14547	45.9426	608.394	[M+CH3COO]-	LPC 20:1		4497951	73120190	0.94134	121.963
14580	46.0955	279.233	[M-H]-	FA 18:2		72619540	1626969000	0.877355	443.966
14703	46.38	267.233	[M-H]-	FA 17:1		138909600	2303760000	0.752384	901.332
14798	46.6183	624.389	[M-H]-	PE 25:0;2O|PE 16:0_9:0;2O		7948538	158524900	0.912102	206.187
14806	46.67	305.248	[M-H]-	FA 20:3		67727090	1068499000	0.91699	485.789
14933	47.296	303.233	[M-H]-	FA 20:4		19891830	439561900	0.749668	149.876
14962	47.3529	267.233	[M-H]-	FA 17:1		107732900	1999755000	0.809085	811.233
15011	47.5921	506.324	[M-H]-	LPE 20:1		9082113	123407200	0.73351	139.833
15023	47.5976	281.248	[M-H]-	FA 18:1		48547590	942432100	0.865796	181.611
15031	47.5976	582.379	[M+CH3COO]-	LPC 18:0		244022400	2389713000	0.770207	4072.56
15189	48.1014	608.394	[M+CH3COO]-	LPC 20:1		13995660	136384400	0.572904	429.762
15371	49.2063	305.248	[M-H]-	FA 20:3		29576000	469886800	0.936777	205.071
15414	49.4918	480.309	[M-H]-	LPE 18:0		38829050	325399300	0.768944	350.133
15539	50.2291	255.233	[M-H]-	FA 16:0		11474510000	126620900000	0.475188	6074.46
15561	50.4454	255.233	[M-H]-	FA 16:0		14941780000	163819600000	0.694071	7977.42
15785	51.6509	281.249	[M-H]-	FA 18:1		2923161000	26032170000	0.918739	9583.07
15999	52.7523	319.265	[M-H]-	FA 21:3		8212124	127142800	0.823629	174.955
16052	52.9573	357.28	[M-H]-	FA 24:5		86976050	1689753000	0.945613	1028.35
16217	53.9226	269.248	[M-H]-	FA 17:0		66067280	1739968000	0.767275	128.613
16218	53.9226	307.265	[M-H]-	FA 20:2		130569400	1221622000	0.659594	1715.38
16278	54.0672	357.281	[M-H]-	FA 24:5		78187230	1263055000	0.628557	911.359
16386	54.6562	269.248	[M-H]-	FA 17:0		87068040	1144136000	0.911284	185.007
16483	55.132	305.25	[M-H]-	FA 20:3		16576800	401062300	0.858089	106.707
16754	56.2019	269.248	[M-H]-	FA 17:0		480906300	3734028000	0.765715	1208.7
16772	56.2546	383.296	[M-H]-	FA 26:6		54172540	765538000	0.978792	443.443
16845	56.7203	333.281	[M-H]-	FA 22:3		40085680	738028500	0.886266	849.183
16863	56.802	295.264	[M-H]-	FA 19:1		132575800	1713580000	0.855147	1028.62
17019	57.7953	295.264	[M-H]-	FA 19:1		22680380	464312500	0.867653	159.571
17112	58.1535	333.281	[M-H]-	FA 22:3		48365270	853876400	0.978523	1019.48
17132	58.296	901.549	[M-H]-	PI 38:4;O|PI 20:4_18:0;O		2124896	28525650	0.911613	103.353
17378	59.0888	636.424	[M+CH3COO]-	LPC 22:1		5085778	97657950	0.916734	157.564
17405	59.2069	321.28	[M-H]-	FA 21:2		11205650	229007300	0.952645	103.099
17437	59.2881	610.41	[M+CH3COO]-	LPC 20:0		10060040	223644200	0.839127	221.645
17528	59.4926	359.296	[M-H]-	FA 24:4		201742800	3478716000	0.955348	1908.07
17634	60.2049	369.301	[M-H]-	FA 22:1;2O		17853940	352877100	0.926611	115.896
17719	60.5252	534.356	[M-H]-	LPE 22:1		3404643	61911910	0.892706	136.465
17768	60.6362	850.524	[M-H]-	PS 40:6;O|PS 22:6_18:0;O		8312665	116611300	0.951094	197.072
17852	60.9928	283.264	[M-H]-	FA 18:0		3629272000	34971350000	0.622159	5343.52
17884	61.3474	283.264	[M-H]-	FA 18:0		14961630000	143557800000	0.55032	17188.3
17901	61.4986	283.264	[M-H]-	FA 18:0		18214470000	194500000000	0.466531	25746.8
17917	61.5913	309.28	[M-H]-	FA 20:1		499569900	4065679000	0.545703	3032.83
17948	61.8181	309.28	[M-H]-	FA 20:1		564725300	8697829000	0.662686	3310
17983	61.8658	826.524	[M-H]-	PS 38:4;O|PS 20:4_18:0;O		6191258	67698420	0.818879	128.84
17993	61.919	901.548	[M-H]-	PI 38:4;O|PI 20:4_18:0;O		6708350	77084660	0.862223	320.169
18030	61.9758	385.311	[M-H]-	FA 26:5		67790220	857957600	0.84199	1458.87
18068	62.1799	899.53	[M-H]-	PI 38:5;O|PI 18:1_20:4;O		3587556	49798880	0.815463	106.133
18069	62.1799	903.56	[M-H]-	PI 38:3;O|PI 20:3_18:0;O		3376479	30541670	0.74896	143.013
18099	62.231	839.487	[M-H]-	PG 42:11|PG 20:5_22:6		6656015	65031530	0.695233	143.019
18247	62.8484	815.49	[M-H]-	PG 40:9|PG 18:3_22:6		8313186	82985130	0.966054	483.99
18429	63.3261	789.473	[M-2H]2-	CL 83:19|CL 17:2_22:5_22:6_22:6		11971040	131482000	0.888937	305.307
18434	63.3261	899.523	[M-H]-	PI 38:5;O|PI 18:0_20:5;O		2433588	43300680	0.865909	125.236
18451	63.3783	335.295	[M-H]-	FA 22:2		67242500	1133696000	0.759115	1053.8
18483	63.43	915.601	[M-H]-	PI 40:3		9656972	98468340	0.843636	504.589
18542	63.5076	283.264	[M-H]-	FA 18:0		886251600	9224277000	0.943199	362.633
18547	63.5076	737.501	[M-2H]2-	CL 74:8|CL 16:0_18:1_20:3_20:4		10281450	84619720	0.793932	162.906
18606	63.5598	917.542	[M-H]-	PI 38:4;2O|PI 18:0_20:4;2O		3782014	38322740	0.685865	167.134
18610	63.5654	834.565	[M+CH3COO]-	PC O-37:7|PC O-15:1_22:6		5741815	85992950	0.93758	124.502
18629	63.6566	828.539	[M-H]-	PS 38:3;O|PS 20:3_18:0;O		5375141	68214620	0.901369	122.05
18632	63.6566	903.561	[M-H]-	PI 38:3;O|PI 20:3_18:0;O		4354232	42488400	0.867546	190.382
18707	63.7627	829.501	[M-H]-	PG 41:9|PG 19:3_22:6		5329053	32422640	0.577516	150.437
18711	63.7778	765.471	[M-2H]2-	CL 79:15|CL 15:0_20:4_22:5_22:6		105659200	552366000	0.773249	2647.08
18716	63.7924	841.503	[M-H]-	PG 42:10|PG 20:4_22:6		7392612	43942460	0.789934	224.494
18734	63.8434	865.506	[M-H]-	PG 44:12|PG 22:6_22:6		1703672000	22906500000	0.718434	32334.6
18770	63.9466	411.326	[M-H]-	FA 28:6		203353600	2395080000	0.94311	1725.14
18783	63.9798	691.456	[M-H]-	PG 30:1|PG 14:0_16:1		5032684	53438000	0.794126	221.079
18791	64.029	780.54	[M+CH3COO]-	PC 30:0;O|PC 14:0_16:0;O		5771942	53713770	0.958506	124.069
18839	64.1409	901.548	[M-H]-	PI 38:4;O|PI 18:0_20:4;O		4882307	55298370	0.943507	218.4
18886	64.3425	903.503	[M-H]-	PI 40:9|PI 20:4_20:5		1975284	18679940	0.932092	146.079
18894	64.3706	335.295	[M-H]-	FA 22:2		9049229	237652700	0.562503	115.615
18961	64.5357	875.531	[M-H]-	PI 36:3;O|PI 18:0_18:3;O		7214745	72882350	0.804429	269.573
18996	64.6097	741.472	[M-H]-	PG 34:4|PG 16:2_18:2		4355381	49052740	0.678705	169.208
19031	64.6437	717.472	[M-H]-	PG 32:2|PG 16:1_16:1		10516120	109466900	0.75915	413.643
19037	64.6437	853.503	[M-H]-	PG 43:11|PG 21:5_22:6		7550440	61775060	0.748189	294.443
19040	64.6589	791.487	[M-H]-	PG 38:7|PG 16:1_22:6		58603160	515419900	0.791956	1545.08
19048	64.6647	806.557	[M+CH3COO]-	PC 32:1;O|PC 16:1_16:0;O		11372530	192195600	0.738673	178.284
19073	64.7065	841.503	[M-H]-	PG 42:10|PG 20:4_22:6		288030100	2103914000	0.824467	8723.16
19151	64.8221	901.548	[M-H]-	PI 38:4;O|PI 18:0_20:4;O		24224870	210818400	0.807416	1024.46
19249	64.9873	782.535	[M-H]-	PE 38:4;O|PE 20:4_18:0;O		3121047	30531800	0.724593	135.818
19297	65.0239	743.488	[M-H]-	PG 34:3|PG 14:0_20:3		9306655	76544140	0.813333	135.498
19319	65.0391	817.503	[M-H]-	PG 40:8|PG 18:2_22:6		655403600	4780057000	0.767148	8834.48
19410	65.13	329.233	[M-H]-	FA 18:1;3O		7316871	68405950	0.80515	102.539
19422	65.13	343.213	[M-H]-	FA 18:2;4O		9220113	87341210	0.710333	125.894
19621	65.2082	323.296	[M-H]-	FA 21:1		46213440	931565200	0.978071	567.119
19623	65.2082	361.313	[M-H]-	FA 24:3		37088480	714800900	0.853099	1412.38
19641	65.2451	297.28	[M-H]-	FA 19:0		154549400	2606020000	0.887293	295.853
19695	65.4045	283.264	[M-H]-	FA 18:0		690501100	16266400000	0.886037	530.014
19728	65.4045	830.555	[M+CH3COO]-	PC 34:3;O|PC 16:1_18:2;O		6874511	106534600	0.833853	131.697
19734	65.4045	929.575	[M-H]-	PI 40:4;O|PI 18:0_22:4;O		2810430	43881090	0.924047	121.167
19761	65.4408	865.506	[M-H]-	PG 44:12|PG 22:6_22:6		13277630	171593400	0.77165	228.746
19780	65.4831	901.548	[M-H]-	PI 38:4;O|PI 18:0_20:4;O		13140390	204459700	0.93202	631.781
19806	65.5176	383.353	[M-H]-	FA 24:0;O		15008570	236956300	0.783129	121.91
19827	65.5679	880.57	[M+CH3COO]-	PC 38:6;O|PC 20:4_18:2;O		3844006	56496040	0.730086	108.33
19835	65.5768	817.503	[M-H]-	PG 40:8|PG 18:2_22:6		85004390	644404000	0.878223	971.182
19852	65.6282	805.504	[M-H]-	PG 39:7|PG 17:1_22:6		101343800	742766000	0.775463	1548.71
19863	65.6402	929.521	[M-H]-	PI 42:10|PI 20:4_22:6		24384830	139267300	0.718021	1254.97
19905	65.6939	905.522	[M-H]-	PI 40:8|PI 20:4_20:4		6964020	45682300	0.94265	575.048
19912	65.7028	893.534	[M-H]-	PG 46:12|PG 22:6_24:6		10211550	94838010	0.801485	397.852
19918	65.7086	665.44	[M-H]-	PG 28:0|PG 14:0_14:0		83575520	538869200	0.755198	2595.2
19922	65.7205	899.524	[M-H]-	PI 38:5;O|PI 18:1_20:4;O		2133388	13957190	0.584266	116.836
19961	65.7972	805.488	[M-H]-	PI 32:2|PI 14:1_18:1		17812190	214911700	0.803847	512.027
20000	65.8521	829.489	[M-H]-	PI 34:4|PI 14:0_20:4		23291830	200336400	0.862799	647.085
20016	65.9108	387.327	[M-H]-	FA 26:4		270275200	2905082000	0.934386	5418.55
20024	65.9108	691.456	[M-H]-	PG 30:1|PG 14:0_16:1		39602300	659178300	0.757748	1415.41
20028	65.9108	816.54	[M-2H]2-	CL 86:13|CL 24:0_18:1_22:6_22:6		24255970	276254300	0.808168	624.653
20117	66.0134	780.543	[M-2H]2-	CL 80:7|CL 26:0_16:1_18:2_20:4		5391187	55427480	0.797713	186.657
20131	66.0441	742.502	[M+CH3COO]-	PC O-30:4|PC O-10:0_20:4		6040506	63233080	0.860481	180.196
20134	66.0441	790.542	[M-H]-	PE 40:6|PE 18:0_22:6		10398710	122869200	0.891793	140.911
20185	66.097	831.523	[M-H]-	PG 41:8|PG 19:2_22:6		22385140	239885300	0.678392	1113.27
20206	66.1346	717.472	[M-H]-	PG 32:2|PG 16:1_16:1		22813490	235600800	0.942062	897.351
20209	66.1346	741.473	[M-H]-	PG 34:4|PG 14:0_20:4		4239415	49026570	0.787196	164.703
20211	66.1346	808.572	[M+CH3COO]-	PC 32:0;O|PC 16:0_16:0;O		5799950	69072420	0.830392	140.679
20216	66.1346	843.521	[M-H]-	PG 42:9|PG 20:4_22:5		82563900	1425758000	0.864179	2542.82
20291	66.2616	869.535	[M-H]-	PG 44:10|PG 22:4_22:6		220449400	2317093000	0.759352	6386.26
20301	66.2885	591.404	[M-H]-	PA 28:0|PA 12:0_16:0		28786420	422511000	0.938684	1034.51
20303	66.2885	716.494	[M-H]-	PE 33:2;O|PE 16:1_17:1;O		3833429	45217580	0.711525	109.013
20304	66.2885	769.504	[M-H]-	PG 36:4|PG 18:2_18:2		23608270	271851900	0.628153	471.785
20306	66.2885	845.535	[M-H]-	PG 42:8|PG 20:4_22:4		60269430	657817800	0.635675	1724.92
20318	66.3128	766.524	[M-H]-	PE 34:0;3O|PE 16:0_18:0;3O		13146500	131399400	0.662953	285.531
20326	66.3272	767.488	[M-H]-	PG 36:5|PG 16:1_20:4		11247520	82009500	0.603113	323.804
20331	66.3272	931.534	[M-H]-	PI 42:9|PI 20:4_22:5		17467890	112733200	0.681493	924.764
20333	66.3329	605.42	[M-H]-	PMeOH 28:0|PMeOH 14:0_14:0		3102471	16701320	0.957021	103.371
20334	66.3329	793.502	[M-H]-	PG 38:6|PG 16:1_22:5		1491585000	8827284000	0.684658	49697.8
20348	66.3457	693.47	[M-H]-	PG 30:0|PG 14:0_16:0		36491980	186146900	0.908916	1026.78
20362	66.3624	767.457	[M-H]-	PA 42:10|PA 20:4_22:6		4908296	20643490	0.788539	322.822
20367	66.382	387.327	[M-H]-	FA 26:4		13677370	125051600	0.781981	195.286
20374	66.3962	717.474	[M-H]-	PG 32:2|PG 16:1_16:1		27248310	186695100	0.944994	1008.71
20375	66.3962	719.486	[M-H]-	PG 32:1|PG 14:0_18:1		75634160	400700100	0.683521	2569.66
20389	66.4196	617.417	[M-H]-	PA 30:1|PA 12:0_18:1		65536660	546023100	0.883307	2931.68
20397	66.4196	819.518	[M-H]-	PG 40:7|PG 18:1_22:6		2053962000	39190980000	0.664359	57232.1
20404	66.4327	425.365	[M-H]-	FAHFA 26:0;O|FAHFA 16:0/10:0;O		18646040	235842100	0.891184	123.275
20431	66.4883	893.521	[M-H]-	PI 39:7|PI 17:1_22:6		11551340	84690050	0.911844	448.24
20447	66.5492	463.359	[M-H]-	FA 32:8		6449112	48834030	0.797369	142.148
20449	66.5492	667.435	[M-H]-	PA 34:4|PA 14:0_20:4		15404590	200683900	0.781867	514.577
20450	66.5492	895.551	[M-H]-	PG 46:11|PG 24:5_22:6		16972550	125153900	0.799711	734.916
20451	66.5549	806.532	[M-H]-	PE 40:6;O|PE 18:1_22:5;O		36549790	255623500	0.896598	585.513
20459	66.5834	643.434	[M-H]-	PA 32:2|PA 16:1_16:1		28735530	242103100	0.841877	1029.47
20471	66.6165	766.541	[M-2H]2-	CL 78:7|CL 18:0_20:0_20:3_20:4		17158470	144705400	0.815597	329.649
20492	66.6746	679.456	[M-H]-	PG 29:0|PG 14:0_15:0		6598105	46636510	0.600344	190.762
20494	66.6746	693.452	[M-H]-	PA 36:5|PA 16:1_20:4		16171990	178254000	0.907302	448.782
20514	66.7498	840.537	[M+CH3COO]-	PC 35:5;O|PC 20:4_15:1;O		2764702	32688620	0.789146	123.368
20526	66.7992	634.445	[M-H]-	PE 28:0|PE 14:0_14:0		8936972	89215460	0.741715	200.824
20531	66.7992	708.484	[M-H]-	PE 31:0;2O|PE 14:0_17:0;2O		91538570	916618900	0.742334	2122.8
20535	66.7992	745.501	[M-H]-	PG 34:2|PG 16:1_18:1		212206300	2699056000	0.638528	9013.09
20539	66.7992	766.541	[M-H]-	PE 38:4|PE 18:0_20:4		25916190	241872000	0.745247	447.582
20559	66.8141	869.535	[M-H]-	PI 37:5|PI 17:1_20:4		241320600	2509497000	0.771587	7324.28
20566	66.8141	957.552	[M-H]-	PI 44:10|PI 20:4_24:6		3450273	27874450	0.886662	228.011
20570	66.8315	705.519	[M+CH3COO]-	SM 30:1;2O		20748180	236054800	0.912537	638.656
20573	66.8315	845.535	[M-H]-	PG 42:8|PG 20:2_22:6		414668400	4967772000	0.818879	12920
20590	66.8569	732.52	[M-H]-	PE 34:1;O|PE 16:0_18:1;O		13620490	119299600	0.705185	365.832
20600	66.8624	856.573	[M+CH3COO]-	PC 36:4;O|PC 16:0_20:4;O		21031900	208051300	0.65965	754.852
20609	66.8807	825.525	[M-2H]2-	CL 88:18|CL 22:4_22:4_22:4_22:6		2351625	38338410	0.717287	129.953
20620	66.9106	413.343	[M-H]-	FA 28:5		309153800	2980497000	0.904265	4595.11
20626	66.9106	788.58	[M-2H]2-	CL 81:6|CL 26:0_18:1_17:2_20:3		11386980	212100400	0.828719	139.287
20627	66.9106	795.52	[M-H]-	PG 38:5|PG 18:1_20:4		192811400	2250593000	0.922004	3155.74
20643	66.9227	869.522	[M-H]-	PI 37:5|PI 17:1_20:4		126332600	1143640000	0.721477	6628.09
20650	66.9364	780.541	[M+CH3COO]-	PC 30:0;O|PC 14:0_16:0;O		10785220	93941310	0.695806	231.516
20665	66.9576	704.49	[M-H]-	PE 32:1;O|PE 16:0_16:1;O		8788627	82274060	0.919805	247.616
20691	66.9755	841.525	[M-H]-	PI O-36:5|PI O-16:1_20:4		7788547	114196000	0.672865	233.895
20707	66.9964	669.451	[M-H]-	PA 34:3|PA 16:1_18:2		15295090	161574500	0.851572	339.613
20721	67.0176	660.462	[M-2H]2-	CL 62:1|CL 12:0_16:0_18:0_16:1		4481020	51303790	0.768384	119.956
20726	67.0176	797.535	[M-H]-	PG 38:4|PG 18:1_20:3		191075100	1884742000	0.758476	6195.32
20732	67.0176	897.461	[M-H]-	PI 37:7;2O|PI 20:5_17:2;2O		1754907	14883800	0.847812	114.808
20738	67.0411	734.498	[M-H]-	PE 33:1;2O|PE 18:1_15:0;2O		55689520	665026400	0.934543	1385.94
20741	67.0411	755.489	[M-H]-	PG 35:4|PG 15:0_20:4		2148622	15192980	0.725478	111.942
20742	67.0411	771.517	[M-H]-	PG 36:3|PG 16:0_20:3		496619700	6228609000	0.753752	12118.1
20791	67.0929	676.433	[M-2H]2-	CL 65:6|CL 14:0_14:0_15:0_22:6		4349874	33145870	0.882458	190.883
20810	67.1169	833.544	[M-H]-	PI O-35:2|PI O-19:2_16:0		95142270	849720600	0.834045	2747.64
20814	67.1169	871.552	[M-H]-	PG 44:9|PG 22:3_22:6		102045200	1071731000	0.756947	3929.15
20832	67.1412	847.552	[M-H]-	PG 42:7|PG 20:3_22:4		17968110	162166500	0.883806	229.047
20846	67.166	867.539	[M-H]-	PI O-38:6|PI O-18:2_20:4		13770660	93764130	0.71181	614.913
20849	67.1827	643.433	[M-H]-	PA 32:2|PA 16:0_16:2		19661740	218041200	0.90713	485.001
20851	67.1827	719.466	[M-H]-	PA 38:6|PA 18:2_20:4		16632880	187768000	0.637424	811.619
20852	67.1827	731.533	[M+CH3COO]-	SM 32:2;2O|SM 18:1;2O/14:1		52797860	436946100	0.747049	2191.74
20855	67.1958	605.419	[M-H]-	PA 29:0|PA 14:0_15:0		4719253	32973930	0.946351	157.24
20862	67.2063	411.348	[M-H]-	FAHFA 25:0;O|FAHFA 15:0/10:0;O		22179030	289298400	0.795092	141.805
20879	67.2224	907.534	[M-H]-	PI 40:7|PI 18:1_22:6		950731000	6648653000	0.914413	42018.8
20886	67.2315	759.519	[M-H]-	PG 35:2|PG 17:1_18:1		67410790	396012300	0.692375	3430.5
20899	67.2315	933.553	[M-H]-	PI 42:8|PI 20:4_22:4		35767540	257879300	0.632468	1508.87
20902	67.2493	337.312	[M-H]-	FA 22:1		792347800	7025201000	0.655009	10736.6
20906	67.2493	631.436	[M-H]-	PA 31:1|PA 14:0_17:1		17086860	162716800	0.700556	769.168
20909	67.2493	706.468	[M-H]-	PS 30:0|PS 12:0_18:0		5347040	23725510	0.823457	140.088
20911	67.2493	743.487	[M-H]-	PG 34:3|PG 16:0_18:3		7199836	36016250	0.682175	218.834
20916	67.2493	871.552	[M-H]-	PG 44:9|PG 22:3_22:6		58373040	313216400	0.751232	2190.05
20919	67.2493	895.537	[M-H]-	PI 39:6|PI 17:1_22:5		35222140	371283200	0.685185	1505.76
20946	67.3028	871.529	[M-H]-	PI 37:4|PI 17:1_20:3		16082250	96199390	0.783975	1279.82
20949	67.3161	693.473	[M-H]-	PG 30:0|PG 14:0_16:0		331435200	1617062000	0.570223	9345.43
20956	67.3161	732.482	[M-H]-	PS 32:1|PS 16:0_16:1		55816360	369917300	0.452802	1554.54
20968	67.3217	758.498	[M-H]-	PS 34:2|PS 16:1_18:1		123912600	712121300	0.954257	4172.69
20975	67.3306	857.519	[M-H]-	PI 36:4|PI 16:0_20:4		1800037000	17607930000	0.685261	53714.8
20988	67.3863	311.296	[M-H]-	FA 20:0		1043459000	10554590000	0.895504	2322.28
21003	67.4099	897.568	[M-H]-	PG 46:10|PG 24:4_22:6		19038270	68671020	0.800191	1010.1
21042	67.498	901.594	[M-H]-	PI 39:3|PI 18:1_21:2		3234931	13469670	0.675376	161.187
21045	67.5276	808.516	[M-H]-	PS 38:5|PS 18:1_20:4		78663820	366398200	0.5164	484.352
21079	67.6392	789.531	[M-2H]2-	CL 82:12|CL 18:1_20:3_21:3_23:5		10269510	62855340	0.972696	214.043
21089	67.6512	915.599	[M-H]-	PI 40:3		2761505	13464830	0.915855	144.292
21094	67.6874	363.328	[M-H]-	FA 24:2		74355140	491406300	0.665005	2213.39
21096	67.6874	439.358	[M-H]-	FA 30:6		45434860	319790800	0.926148	538.923
21111	67.7007	785.534	[M-H]-	PG 37:3|PG 18:1_19:2		48247610	449937000	0.941528	1853.85
21121	67.7127	716.527	[M-2H]2-	CL 70:1|CL 16:0_18:0_19:0_17:1		4560773	34764280	0.910212	129.697
21129	67.7526	758.498	[M-H]-	PS 34:2|PS 16:0_18:2		41841480	793656300	0.760297	1281.65
21136	67.7583	769.504	[M-H]-	PG 36:4|PG 16:0_20:4		312397100	1885987000	0.932319	10585.8
21152	67.7895	795.52	[M-H]-	PG 38:5|PG 18:1_20:4		90027740	693183900	0.93447	1531.19
21154	67.7895	821.537	[M-H]-	PG 40:6|PG 18:0_22:6		462225400	2998556000	0.93825	11660.9
21167	67.8068	719.463	[M-H]-	PA 38:6|PA 16:0_22:6		111271500	1186071000	0.705954	5713.64
21185	67.8257	901.547	[M-H]-	PI 38:4;O|PI 18:0_20:4;O		4280435	21291730	0.820807	213.281
21205	67.8554	719.49	[M-H]-	PG 32:1|PG 16:0_16:1		113980300	714998300	0.624177	3890.89
21206	67.8554	721.505	[M-H]-	PG 32:0|PG 16:0_16:0		82182570	390108100	0.776064	1777.51
21254	67.9095	633.45	[M-H]-	PMeOH 30:0|PMeOH 14:0_16:0		16129150	71738180	0.847667	664.76
21259	67.9095	820.515	[M-H]-	PS 39:6|PS 17:0_22:6		69584050	395496100	0.946716	1095.47
21261	67.9095	893.558	[M-H]-	PI O-40:7|PI O-18:1_22:6		71981860	411453500	0.879848	2791.66
21268	67.9211	867.538	[M-H]-	PI O-38:6|PI O-16:0_22:6		145617200	771740400	0.945561	6541.07
21272	67.9401	619.434	[M-H]-	PA 30:0|PA 14:0_16:0		90571270	703577300	0.865447	3399.14
21293	67.9687	659.468	[M-H]-	PMeOH 32:1|PMeOH 14:0_18:1		29743040	205122100	0.921486	1031.95
21299	67.9687	849.568	[M-H]-	PG 42:6|PG 20:2_22:4		31831300	200430000	0.775185	606.41
21301	67.9745	645.451	[M-H]-	PA 32:1|PA 14:0_18:1		549496900	4293335000	0.845886	14045.1
21309	67.9827	709.482	[M-H]-	PMeOH 36:4|PMeOH 16:0_20:4		19408980	97174600	0.630018	276.946
21315	67.9904	685.48	[M-H]-	PMeOH 34:2|PMeOH 16:1_18:1		15613840	86119810	0.842676	378.863
21330	68.0181	695.466	[M-H]-	PA 36:4|PA 16:0_20:4		273646200	1763919000	0.919681	3658.79
21334	68.0181	847.537	[M-H]-	PI 35:2|PI 17:1_18:1		50821760	270844700	0.719038	1942.51
21343	68.025	885.55	[M-H]-	PI 38:4|PI 18:1_20:3		820354800	4125438000	0.833689	27485.6
21357	68.0407	794.537	[M+CH3COO]-	PC O-34:6|PC O-12:0_22:6		47109640	342204400	0.87346	1009.81
21371	68.0813	738.508	[M-H]-	PE 36:4|PE 16:0_20:4		6552174	33678670	0.866593	112.472
21372	68.0813	766.506	[M-H]-	PE 37:5;O|PE 15:0_22:5;O		16995500	125554400	0.789188	377.016
21392	68.1177	810.531	[M-H]-	PE 39:5;2O|PE 22:5_17:0;2O		86260330	874806300	0.807563	1548.85
21445	68.1891	719.537	[M+CH3COO]-	SM 31:1;2O|SM 14:0;2O/17:1		9090611	59810030	0.770629	173.96
21446	68.1891	740.526	[M-2H]2-	CL 74:5|CL 18:0_18:0_18:1_20:4		10161300	54270880	0.824987	264.762
21470	68.2173	843.539	[M-H]-	PI O-36:4|PI O-16:0_20:4		329635700	1565221000	0.907939	10550.8
21475	68.2173	869.554	[M-H]-	PI O-38:5|PI O-18:1_20:4		588598500	3244635000	0.855198	17879.2
21478	68.2307	363.327	[M-H]-	FA 24:2		15669670	156177600	0.790002	455.406
21489	68.2307	759.519	[M-H]-	PG 35:2|PG 17:1_18:1		136687900	858241500	0.826164	6994.39
21495	68.2307	822.531	[M-H]-	PS 39:5|PS 17:0_22:5		31132280	235585700	0.908543	555.531
21500	68.2307	961.581	[M-H]-	PI 44:8|PI 22:4_22:4		10491520	47602060	0.810033	594.698
21504	68.2364	711.499	[M-H]-	PMeOH 36:3|PMeOH 18:1_18:2		19144270	97008940	0.718961	589.321
21507	68.2364	825.567	[M-H]-	PG 40:4|PG 20:2_20:2		72259780	585115500	0.800879	2217.69
21512	68.2364	923.569	[M-H]-	PI 41:6|PI 19:1_22:5		11260450	73046620	0.854004	491.827
21517	68.2528	671.468	[M-H]-	PA 34:2|PA 16:0_18:2		316975700	3035064000	0.853619	8404.2
21527	68.2528	784.515	[M-H]-	PS 36:3|PS 18:0_18:3		33756530	317110900	0.772444	1167.86
21551	68.2743	697.483	[M-H]-	PA 36:3|PA 18:1_18:2		230344600	1484558000	0.871838	5469.46
21554	68.2743	718.505	[M-H]-	PS O-32:1|PS O-16:0_16:1		6857269	37555020	0.58261	121.294
21571	68.2907	729.488	[M-2H]2-	CL 73:9|CL 16:1_18:1_18:1_21:6		33177780	184343400	0.848899	1202.91
21577	68.2964	725.514	[M-H]-	PEtOH 36:3|PEtOH 18:1_18:2		11481980	64062600	0.88657	337.38
21583	68.304	837.547	[M-H]-	PI 34:0|PI 16:0_18:0		177611500	997979500	0.747122	3790.85
21591	68.3207	731.501	[M-2H]2-	CL 73:7|CL 18:0_18:0_17:2_20:5		25737260	142501600	0.867587	1058.32
21592	68.3207	791.544	[M-2H]2-	CL 82:10|CL 24:0_16:1_20:4_22:5		6912325	43183450	0.708285	133.494
21606	68.3386	881.559	[M-H]-	PI O-39:6|PI O-17:0_22:6		7757295	41852080	0.78275	246.094
21607	68.3443	787.553	[M-H]-	PG 37:2|PG 18:1_19:1		108274900	1011736000	0.587007	2734.34
21628	68.3763	937.582	[M-H]-	PI 42:6|PI 18:1_24:5		85623300	361385100	0.934479	3027.13
21644	68.3866	921.589	[M-H]-	PI O-42:7|PI O-18:1_24:6		20028980	73772410	0.858613	864.784
21653	68.3923	899.567	[M-H]-	PI 39:4|PI 19:1_20:3		65469250	282901100	0.901187	2409.99
21662	68.4036	861.552	[M-H]-	PI 36:2|PI 18:1_18:1		1521417000	8361724000	0.747877	48407.6
21671	68.4098	777.528	[M-2H]2-	CL 80:10|CL 18:0_18:0_22:5_22:5		7737282	26389150	0.792349	137.743
21676	68.4153	723.497	[M-H]-	PA 38:4|PA 18:1_20:3		85937200	630662300	0.879086	1046.44
21679	68.4153	744.556	[M-H]-	PE 36:1|PE 18:0_18:1		9952659	79959420	0.869527	239.448
21688	68.4241	845.558	[M-H]-	PI O-36:3|PI O-16:0_20:3		8496506	41538510	0.885923	260.245
21734	68.5099	453.395	[M-H]-	FAHFA 28:0;O|FAHFA 16:0/12:0;O		10365700	50143380	0.762232	108.632
21746	68.5329	770.532	[M-H]-	PS O-36:3|PS O-16:0_20:3		75487960	492313100	0.93923	1569.36
21792	68.6976	885.549	[M-H]-	PI 38:4|PI 18:0_20:4		2801387000	40245110000	0.869305	94162.9
21807	68.759	415.359	[M-H]-	FA 28:4		42271310	280900300	0.869408	586.578
21814	68.7971	325.311	[M-H]-	FA 21:0		87932530	849072100	0.939524	773.572
21835	68.8435	480.442	[M-H]-	Cer 30:1;2O|Cer 16:1;2O/14:0		2992679	19154730	0.889204	161.624
21846	68.879	794.535	[M-H]-	PS O-38:5|PS O-16:1_22:4		8757369	88620180	0.928495	191.269
21857	68.92	283.264	[M-H]-	FA 18:0		176640600	1314381000	0.596614	161.753
21861	68.92	697.471	[M-2H]2-	CL 68:6|CL 12:0_18:1_18:2_20:3		9546781	80833090	0.694073	253.955
21884	68.9258	810.531	[M-H]-	PS 38:4|PS 18:0_20:4		132958900	1212519000	0.859495	2222.35
21908	68.9317	824.543	[M-H]-	PE 40:5;2O|PE 22:5_18:0;2O		30160110	398894700	0.853524	871.58
21921	68.9726	506.459	[M-H]-	Cer 32:2;2O|Cer 18:2;2O/14:0		7180774	41247550	0.876469	178.972
21939	69.0102	662.478	[M-H]-	PE 30:0|PE 14:0_16:0		56243720	411616400	0.78631	1705.15
21945	69.0102	722.498	[M-H]-	PE 32:0;2O|PE 16:0_16:0;2O		389705800	2924216000	0.824651	2382.71
21969	69.0838	688.494	[M-H]-	PE 32:1|PE 14:0_18:1		24568050	200902800	0.762385	657.017
21992	69.1192	861.552	[M-H]-	PI 36:2|PI 18:1_18:1		61921990	894648600	0.710729	1944.25
21995	69.1338	897.588	[M-H]-	PI O-40:5|PI O-18:1_22:4		17844480	151419100	0.542398	952.072
22003	69.1664	760.493	[M-2H]2-	CL 78:13|CL 18:0_16:1_22:6_22:6		99896860	759491500	0.73326	2551.59
22004	69.1664	812.544	[M-H]-	PS 38:3|PS 18:1_20:2		73632440	666686800	0.851785	649.016
22021	69.179	733.551	[M+CH3COO]-	SM 32:1;2O		203248000	1385189000	0.897955	8521.43
22041	69.2102	441.374	[M-H]-	FA 30:5		12554360	100252100	0.751016	244.116
22058	69.2376	871.569	[M-H]-	PI O-38:4|PI O-16:0_22:4		23048070	275695400	0.853534	873.755
22062	69.2434	801.567	[M-H]-	PG 38:2|PG 18:1_20:1		194361400	3001501000	0.823609	7443.6
22078	69.2522	796.553	[M-H]-	PS O-38:4|PS O-16:0_22:4		8904733	101753800	0.878415	299.236
22091	69.2725	687.498	[M-H]-	PMeOH 34:1|PMeOH 16:0_18:1		40795250	408240800	0.645935	1102.18
22098	69.2725	895.569	[M-H]-	PI O-40:6|PI O-18:0_22:6		8941155	101510000	0.46636	379.711
22137	69.3492	759.568	[M+CH3COO]-	SM 34:2;2O		98436140	945288100	0.995926	2461.29
22162	69.4079	660.461	[M-H]-	PE 30:1|PE 14:0_16:1		12724990	154375000	0.813142	337.646
22166	69.4079	827.584	[M-H]-	PG 40:3|PG 20:1_20:2		30173800	374865200	0.755095	838.931
22200	69.451	786.509	[M-2H]2-	CL 82:15|CL 18:0_20:4_22:5_22:6		128899000	1235753000	0.83031	3617.79
22223	69.4852	710.478	[M-H]-	PE 34:4|PE 14:0_20:4		26937240	208616400	0.964992	546.901
22231	69.4985	686.477	[M-H]-	PE 32:2|PE 16:1_16:1		36820980	254692200	0.741217	813.939
22233	69.4985	699.497	[M-H]-	PA 36:2|PA 18:1_18:1		78120260	1026792000	0.625121	1626.13
22236	69.4985	727.53	[M-H]-	PEtOH 36:2|PEtOH 18:1_18:1		14086440	160327300	0.843091	510.389
22253	69.5225	723.498	[M-H]-	PA 38:4|PA 18:0_20:4		91010980	1420971000	0.670158	1368.78
22257	69.5225	864.577	[M+CH3COO]-	PC 34:2;3O|PC 18:2_16:0;3O		90901480	1478825000	0.490543	1889.28
22261	69.5345	730.549	[M-H]-	PE 35:1|PE 19:0_16:1		6205428	36410200	0.828489	193.502
22264	69.5345	836.547	[M-H]-	PS 40:5|PS 18:0_22:5		117146300	1249208000	0.772388	2022.56
22280	69.5697	887.565	[M-H]-	PI 38:3|PI 18:0_20:3		305729600	3399528000	0.885065	11423.6
22283	69.5697	911.567	[M-H]-	PI 40:5|PI 18:0_22:5		128172600	1145815000	0.810816	6485.77
22303	69.6185	759.568	[M+CH3COO]-	SM 34:2;2O|SM 18:1;2O/16:1		49652700	517367500	0.805312	1210.48
22314	69.6368	756.565	[M+CH3COO]-	HexCer 34:2;2O		11280610	85128850	0.885754	333.466
22355	69.7089	365.343	[M-H]-	FA 24:1		325250500	2755031000	0.98307	7140.42
22415	69.7786	794.598	[M+CH3COO]-	PC O-32:0;1O|PC O-16:0_16:0;1O		3788466	24551700	0.871953	136.39
22420	69.7843	391.359	[M-H]-	FA 26:2		18479180	121116500	0.747402	205.327
22425	69.7843	712.494	[M-H]-	PE 34:3|PE 16:1_18:2		60573010	575468200	0.810469	1471.89
22427	69.7843	728.563	[M-H]-	PE O-36:2|PE O-20:1_16:1		16909950	120549400	0.5702	590.236
22462	69.8482	339.327	[M-H]-	FA 22:0		212082400	1736435000	0.964658	1476.6
22469	69.8482	838.559	[M-H]-	PS 36:0;3O|PS 18:0_18:0;3O		294417600	3499327000	0.802994	5633.94
22504	69.9031	800.545	[M-H]-	PE 38:3;2O|PE 20:3_18:0;2O		30353160	267093000	0.640363	468.026
22513	69.9031	852.574	[M+CH3COO]-	PC 33:1;3O|PC 17:1_16:0;3O		43674120	351879200	0.942939	1114.89
22566	69.9835	648.498	[M-H]-	PE O-30:0|PE O-14:0_16:0		19999520	127943500	0.756678	709.404
22576	69.9835	722.534	[M+CH3COO]-	PC O-28:0|PC O-12:0_16:0		254019200	1691553000	0.718743	1401.53
22580	69.9835	747.566	[M+CH3COO]-	SM 33:1;2O		121816800	861183200	0.896079	3269.84
22588	69.9893	775.553	[M-H]-	PG 36:1|PG 18:0_18:1		1077321000	12449050000	0.461158	29814.5
22625	70.1242	838.538	[M-H]-	PS 39:5;O|PS 22:5_17:0;O		19457240	206279800	0.743211	1038.97
22663	70.2189	618.452	[M-H]-	PE O-28:1|PE O-16:1_12:0		66188760	562106600	0.699976	1601.44
22666	70.2189	644.468	[M-H]-	PE O-30:2|PE O-18:2_12:0		112377400	1152371000	0.85571	5777.83
22669	70.2189	674.476	[M-2H]2-	CL 64:1|CL 15:0_16:0_16:0_17:1		18624860	233120300	0.910721	383.512
22672	70.2189	694.484	[M-H]-	PE O-34:5|PE O-16:1_18:4		562711900	4975882000	0.805222	10538.3
22687	70.2277	700.494	[M-2H]2-	CL 68:3|CL 18:0_16:1_16:1_18:1		105348000	1096905000	0.820572	3006.86
22690	70.2277	724.495	[M-H]-	PE 35:4|PE 15:0_20:4		43860300	412642500	0.868854	764.891
22713	70.2473	686.477	[M-H]-	PE 32:2|PE 16:0_16:2		14942500	206892600	0.865728	284.136
22718	70.2473	750.507	[M-H]-	PE 37:5|PE 17:1_20:4		424256400	3919941000	0.712241	5417
22726	70.2473	788.553	[M-H]-	PS 36:1|PS 18:0_18:1		197056700	1850211000	0.845193	3792.96
22758	70.2761	670.484	[M-H]-	PE O-32:3|PE O-14:1_18:2		20199710	204138100	0.91054	640.228
22764	70.2761	720.5	[M-H]-	PE O-36:6|PE O-14:1_22:5		381621100	3621271000	0.758106	7061.2
22766	70.2761	732.498	[M-H]-	PE O-37:7|PE O-15:1_22:6		108130500	1200560000	0.779275	4069.86
22772	70.2761	770.514	[M-H]-	PE O-40:9|PE O-18:3_22:6		110253400	1565501000	0.698289	2350.5
22779	70.2761	801.568	[M-H]-	PG 38:2|PG 18:0_20:2		106233400	1088156000	0.954971	4004.2
22796	70.2761	942.622	[M+CH3COO]-	PC 40:5;3O|PC 22:4_18:1;3O		4805606	44723160	0.799109	258.833
22803	70.2985	283.264	[M-H]-	FA 18:0		170670900	1944120000	0.747884	194.22
22839	70.2985	883.536	[M-H]-	PI 38:5|PI 18:1_20:4		15774660	151444000	0.872724	394.894
22845	70.2985	916.608	[M+CH3COO]-	PC 38:4;3O|PC 20:4_18:0;3O		11703820	134159500	0.697218	431.42
22894	70.3139	782.534	[M-H]-	PE 38:4;O|PE 20:4_18:0;O		7239798	87757680	0.89119	319.866
22901	70.3139	808.548	[M-H]-	PE 40:5;O|PE 22:4_18:1;O		8693401	98368470	0.813607	193.101
22907	70.3139	873.586	[M-H]-	PI O-38:3|PI O-18:0_20:3		4076109	40146680	0.815988	174.666
22959	70.3563	568.495	[M+CH3COO]-	Cer 32:1;2O|Cer 18:1;2O/14:0		400303300	2715781000	0.889708	21738.5
22967	70.3563	939.597	[M-H]-	PI 42:5|PI 18:0_24:5		4527856	66118640	0.706036	205.539
22976	70.3821	716.525	[M-H]-	PE 34:1|PE 16:0_18:1		15111970	147078200	0.756576	324.119
22979	70.3821	754.538	[M-2H]2-	CL 76:5|CL 18:0_20:0_18:1_20:4		2619773	20954630	0.69867	107.728
22995	70.3998	816.579	[M+CH3COO]-	PC O-34:3;1O|PC O-17:1_17:2;1O		67453220	478333200	0.780471	1718.21
23008	70.421	594.51	[M+CH3COO]-	Cer 34:2;2O|Cer 18:2;2O/16:0		615186400	3388879000	0.881429	42651.9
23013	70.421	690.505	[M-H]-	PE 32:0|PE 16:0_16:0		12787150	76898910	0.756183	377.687
23018	70.421	806.535	[M-H]-	PE 40:6;O|PE 22:6_18:0;O		9400673	68793340	0.810231	150.946
23046	70.4546	766.529	[M-H]-	PE 34:0;3O|PE 18:0_16:0;3O		53492560	399255900	0.509766	1003.74
23053	70.4733	712.494	[M-H]-	PE 34:3|PE 18:1_16:2		102431600	920968300	0.785736	2502.85
23056	70.4733	726.507	[M-H]-	PE 35:3|PE 17:1_18:2		130024100	824983500	0.696862	2825.93
23065	70.4849	788.527	[M-2H]2-	CL 82:13|CL 18:0_20:3_22:5_22:5		7958363000	65695790000	0.754054	97305.4
23105	70.5508	379.358	[M-H]-	FA 25:1		29449700	208658000	0.885536	684.655
23113	70.5672	658.481	[M-H]-	PE O-31:2|PE O-13:1_18:1		5397640	40283430	0.638026	185.687
23120	70.5672	840.553	[M-H]-	PE 44:9|PE 20:4_24:5		105795300	764389600	0.741178	2683.32
23154	70.6168	729.544	[M-H]-	PEtOH 36:1|PEtOH 16:0_20:1		9143442	97820050	0.767739	146.106
23170	70.6305	553.496	[M-H]-	FA 38:5		29140650	164224700	0.768909	1664.63
23198	70.6594	761.583	[M+CH3COO]-	SM 34:1;2O|SM 18:1;2O/16:0		91363490	693020100	0.758279	1872.21
23206	70.6752	705.515	[M-H]-	PG O-32:1|PG O-16:1_16:0		4397979	24431200	0.945413	135.375
23213	70.6752	784.529	[M-H]-	PE O-41:9|PE O-19:3_22:6		5428255	34692900	0.919409	205.856
23225	70.7088	353.343	[M-H]-	FA 23:0		43257090	493405400	0.797445	330.426
23228	70.7088	688.494	[M-H]-	PE 32:1|PE 14:0_18:1		203253700	1323322000	0.693785	5374.12
23236	70.7185	469.405	[M-H]-	FA 32:5		7374653	42853700	0.940389	144.162
23237	70.7185	662.477	[M-H]-	PE 30:0|PE 14:0_16:0		6944699	41707610	0.599463	210.544
23239	70.7185	714.51	[M-H]-	PE 34:2|PE 16:1_18:1		513384900	3508802000	0.829591	14466.3
23241	70.7185	764.527	[M-H]-	PE 38:5|PE 18:1_20:4		1546850000	17527660000	0.627368	18554.8
23251	70.7185	848.58	[M+CH3COO]-	PC O-38:7|PC O-16:1_22:6		8923245	61479940	0.803849	131.585
23321	70.8444	738.509	[M-H]-	PE 36:4|PE 16:0_20:4		474421900	4091708000	0.848254	8157.53
23335	70.8533	698.559	[M-H]-	HexCer 34:1;2O|HexCer 18:1;2O/16:0		6184303	38196410	0.908178	217.424
23365	70.9007	734.513	[M-H]-	PE O-37:6|PE O-17:2_20:4		59067410	560130900	0.766564	1741.89
23370	70.9007	850.601	[M+CH3COO]-	PC O-38:6|PC O-16:0_22:6		87577130	574826200	0.690064	2620.39
23401	70.9505	522.489	[M-H]-	Cer 33:1;2O|Cer 17:1;2O/16:0		48636620	277676900	0.769468	2407.12
23424	70.9613	582.512	[M+CH3COO]-	Cer 33:1;2O|Cer 17:1;2O/16:0		56011980	371482600	0.932983	3013.69
23429	70.9613	740.525	[M-H]-	PE 36:3|PE 18:1_18:2		538019200	4503335000	0.71553	13011.2
23464	71.0275	548.506	[M-H]-	Cer 35:2;2O|Cer 18:2;2O/17:0		2593600	15071020	0.944943	150.814
23465	71.0275	608.526	[M+CH3COO]-	Cer 35:2;2O|Cer 18:2;2O/17:0		3472544	26409890	0.842066	201.062
23466	71.0275	623.49	[M-H]-	FA 44:12		2977030	21881800	0.803491	103.819
23512	71.1268	852.61	[M+CH3COO]-	PC O-38:5|PC O-18:1_20:4		53214100	399149200	0.513854	1449.14
23527	71.1507	436.284	[M-H]-	LPE O-16:1		3522393	36045330	0.693034	147.416
23529	71.1507	894.624	[M+CH3COO]-	PC 36:1;3O|PC 18:0_18:1;3O		12574010	85565050	0.740314	150.873
23534	71.1564	746.516	[M-H]-	PE O-38:7|PE O-16:1_22:6		4836561000	53993270000	0.525315	89972.2
23545	71.171	696.498	[M-H]-	PE O-34:4|PE O-16:1_18:3		32804110	201234700	0.724871	478.993
23548	71.171	786.545	[M-H]-	PE O-41:8|PE O-17:2_24:6		5703644	40669310	0.889988	131.119
23556	71.177	826.597	[M+CH3COO]-	PC O-36:4|PC O-16:0_20:4		94366720	793592900	0.753607	1963.77
23561	71.1826	676.529	[M-H]-	PE O-32:0|PE O-18:0_14:0		4559642	48880770	0.544113	200.088
23577	71.1979	728.526	[M-H]-	PE 35:2|PE 17:0_18:2		9173324	61587940	0.610126	314.016
23588	71.2037	868.606	[M+CH3COO]-	PC 34:0;3O|PC 18:0_16:0;3O		24738040	263426900	0.783581	596.996
23594	71.2422	393.375	[M-H]-	FA 26:1		277794200	2160844000	0.903946	7917.65
23609	71.2422	892.61	[M+CH3COO]-	PC 36:2;3O|PC 18:0_18:2;3O		18648790	164942100	0.805171	423.464
23675	71.3365	828.612	[M+CH3COO]-	PC O-36:3|PC O-18:1_18:2		13236740	117632100	0.788679	327.652
23713	71.3574	367.358	[M-H]-	FA 24:0		354238300	2707912000	0.735037	3965.28
23748	71.3858	790.542	[M-H]-	PE 40:6|PE 18:1_22:5		647088100	7783325000	0.5435	9158.1
23828	71.5036	562.522	[M-H]-	Cer 36:2;2O|Cer 18:2;2O/18:0		16239990	103855900	0.524252	848.186
23834	71.5036	622.543	[M+CH3COO]-	Cer 36:2;2O|Cer 18:2;2O/18:0		25457090	164314400	0.577744	515.419
23845	71.5036	842.569	[M-H]-	PE 44:8|PE 20:4_24:4		32863040	289100100	0.568637	718.312
23848	71.5137	766.542	[M-H]-	PE 38:4|PE 18:1_20:3		431477200	4257081000	0.535658	7842.59
23852	71.5137	778.541	[M-H]-	PE 39:5|PE 19:1_20:4		76385110	539193200	0.532908	872.646
23857	71.5236	734.512	[M-H]-	PE O-37:6|PE O-15:1_22:5		34934570	303801800	0.550992	869.527
23863	71.5382	728.526	[M-H]-	PE 35:2|PE 17:1_18:1		117657800	556600400	0.792535	3471.04
23866	71.5382	748.531	[M-H]-	PE O-38:6|PE O-18:2_20:4		4069413000	21560260000	0.656168	35684.1
23872	71.5439	752.523	[M-H]-	PE 37:4|PE 17:0_20:4		112291800	473070600	0.893617	1724.72
23886	71.5802	722.515	[M-H]-	PE O-36:5|PE O-16:1_20:4		4989945000	25839820000	0.886599	30515.8
23898	71.6249	794.551	[M-H]-	PE 36:0;3O|PE 18:0_18:0;3O		24575000	261195300	0.790702	519.135
23911	71.6306	754.54	[M-H]-	PE 37:3|PE 19:1_18:2		18620580	148387900	0.684727	743.597
23913	71.6306	760.528	[M-H]-	PE O-39:7|PE O-17:1_22:6		306327100	1242264000	0.794194	4154.8
23915	71.6306	800.561	[M-H]-	PE O-42:8|PE O-18:2_24:6		190506700	811700000	0.657592	4896.89
23934	71.6439	770.574	[M-H]-	PE 38:2|PE 18:0_20:2		6732882	44486690	0.860735	127.269
23940	71.6439	818.569	[M-H]-	PE 42:6|PE 18:1_24:5		42490750	309756400	0.566	543.885
23947	71.6558	686.511	[M-H]-	PE O-33:2|PE O-15:1_18:1		11562980	60617840	0.770758	497.806
23959	71.6726	756.556	[M-H]-	PE 37:2|PE 17:0_20:2		12294830	93853320	0.76281	363.447
23961	71.6726	780.554	[M-H]-	PE 39:4|PE 18:1_21:3		17610600	155296900	0.681262	587.102
23962	71.6726	780.555	[M-H]-	PE 39:4|PE 18:1_21:3		18322460	134056900	0.753373	435.036
23975	71.7037	742.541	[M-H]-	PE 36:2|PE 18:1_18:1		1133281000	12497390000	0.67205	33756.9
23989	71.7366	381.374	[M-H]-	FA 25:0		20059400	236442900	0.820635	187.493
24015	71.8039	407.39	[M-H]-	FA 27:1		7909296	90839890	0.896822	205.938
24021	71.8039	538.521	[M-H]-	Cer 34:0;2O|Cer 18:0;2O/16:0		3498385	34344520	0.791151	178.479
24025	71.8039	598.542	[M+CH3COO]-	Cer 34:0;2O|Cer 18:0;2O/16:0		4474528	43162200	0.909103	244.426
24029	71.8039	716.525	[M-H]-	PE 34:1|PE 16:0_18:1		245975300	3150861000	0.988848	6994.95
24067	71.8685	768.559	[M-H]-	PE 38:3|PE 18:1_20:2		85014060	1220861000	0.767947	3060.85
24073	71.8685	840.612	[M+CH3COO]-	PC O-37:4|PC O-17:0_20:4		11866020	127125700	0.747929	283.22
24075	71.8685	854.626	[M+CH3COO]-	PC O-38:4|PC O-16:0_22:4		23720490	233740000	0.6889	732.594
24138	71.9059	776.552	[M-H]-	PE O-40:6|PE O-18:2_22:4		625012800	5504992000	0.873375	10526.4
24139	71.9059	776.558	[M-H]-	PE O-40:6|PE O-18:2_22:4		822348500	7197449000	0.892108	8226.89
24144	71.9059	804.545	[M-H]-	PE 41:6|PE 19:0_22:6		2502184	17584400	0.834572	114.163
24151	71.9059	880.647	[M+CH3COO]-	PC O-40:5|PC O-18:1_22:4		8118012	127328300	0.746757	223.36
24163	71.937	625.507	[M-H]-	FA 44:11		74350440	791796400	0.831985	1513.74
24184	71.9601	550.522	[M-H]-	Cer 35:1;2O|Cer 18:1;2O/17:0		4729105	27044440	0.845577	273.506
24191	71.9601	599.49	[M-H]-	FA 42:10		29875270	199225600	0.770879	1046.04
24235	72.0022	774.545	[M-H]-	PE O-40:7|PE O-18:1_22:6		1444508000	11340390000	0.83496	28035.9
24247	72.0169	750.547	[M-H]-	PE O-38:5|PE O-16:0_22:5		2436211000	15579280000	0.878466	38213.9
24273	72.0445	788.557	[M-H]-	PE O-41:7|PE O-19:2_22:5		43581640	348423400	0.603806	517.398
24323	72.0847	820.588	[M-H]-	PE 42:5|PE 18:1_24:4		114393900	715286000	0.853636	1801.02
24336	72.0905	802.574	[M-H]-	PE O-42:7|PE O-18:2_24:5		406263000	2884567000	0.743546	7399.39
24367	72.1267	764.562	[M-H]-	PE O-39:5|PE O-17:1_22:4		182264100	1063658000	0.931672	2139.09
24374	72.1325	726.544	[M-H]-	PE O-36:3|PE O-18:2_18:1		863166100	5305320000	0.831599	25046
24378	72.1325	730.54	[M-H]-	PE 35:1|PE 18:0_17:1		56927320	559729100	0.701457	1778.98
24403	72.1683	844.583	[M-H]-	PE 44:7|PE 22:1_22:6		7671010	54721880	0.952572	200.264
24410	72.1864	609.558	[M-H]-	FA 42:5		2810897	13197280	0.835538	123.253
24486	72.2655	616.568	[M-H]-	Cer 40:3;2O|Cer 18:2;2O/22:1		6364663	50833230	0.703554	288.196
24548	72.3259	642.583	[M-H]-	Cer 42:4;2O|Cer 18:2;2O/24:2		10671990	66528460	0.866375	623.576
24553	72.3259	702.604	[M+CH3COO]-	Cer 42:4;2O|Cer 18:2;2O/24:2		31687810	229189300	0.780113	1713.62
24558	72.3259	808.586	[M-H]-	PE 41:4|PE 19:1_22:3		7340778	47885250	0.8418	172.083
24567	72.3464	674.515	[M-H]-	PE O-32:1|PE O-16:1_16:0		8417222	47158800	0.882256	194.938
24583	72.3464	790.573	[M-H]-	PE O-41:6|PE O-17:1_24:5		60539680	470279400	0.943745	851.377
24588	72.3464	816.588	[M-H]-	PE O-43:7|PE O-19:1_24:6		8568586	46772900	0.638853	221.045
24589	72.3464	820.588	[M-H]-	PE 42:5|PE 18:0_24:5		82776500	534387500	0.887217	1242.66
24594	72.3669	564.536	[M-H]-	Cer 36:1;2O|Cer 18:1;2O/18:0		5815243	32254140	0.945855	327.321
24606	72.3785	624.558	[M+CH3COO]-	Cer 36:1;2O|Cer 18:1;2O/18:0		7748614	47339370	0.81322	318.905
24609	72.3785	770.573	[M-H]-	PE 38:2|PE 18:1_20:1		121048400	735707200	0.679953	2556.64
24660	72.4654	395.39	[M-H]-	FA 26:0		99163040	1000113000	0.691806	921.461
24667	72.4654	843.664	[M+CH3COO]-	SM 40:2;2O|SM 20:1;2O/20:1		3544622	18616330	0.811136	181.6
24674	72.4844	820.607	[M+CH3COO]-	PC O-34:1;1O|PC O-17:0_17:1;1O		24917850	225922700	0.672034	322.465
24682	72.497	744.556	[M-H]-	PE 36:1|PE 18:0_18:1		439203800	3330991000	0.830719	12926.8
24686	72.497	869.675	[M+CH3COO]-	SM 42:3;2O|SM 21:0;2O/21:3		12007860	175591800	0.687231	435.779
24696	72.5091	752.559	[M-H]-	PE O-38:4|PE O-16:1_22:3		214511900	1747046000	0.760464	2755.26
24716	72.5148	882.658	[M+CH3COO]-	PC O-40:4|PC O-16:0_24:4		28829590	400343400	0.638717	466.997
24813	72.64	630.582	[M-H]-	Cer 41:3;2O|Cer 18:2;2O/23:1		5929468	74782510	0.795345	274.666
24817	72.64	690.602	[M+CH3COO]-	Cer 41:3;2O|Cer 18:2;2O/23:1		20253850	254664000	0.902521	885.157
24819	72.64	778.578	[M-H]-	PE O-40:5|PE O-16:1_24:4		360115100	6344871000	0.915218	4149.66
24882	72.7249	784.588	[M-H]-	PE 39:2|PE 18:1_21:1		5107701	60692690	0.925537	304.505
24896	72.7249	906.661	[M+CH3COO]-	PC O-42:6|PC O-20:0_22:6		2715432	45656640	0.953138	105.514
24915	72.7645	796.585	[M-H]-	PE 40:3|PE 18:0_22:3		20509910	234778300	0.862075	454.567
24918	72.7645	822.604	[M-H]-	PE 42:4|PE 18:1_24:3		33424730	393338200	0.773559	519.108
24941	72.7966	627.523	[M-H]-	FA 44:10		47446370	497788700	0.743083	1086.45
24947	72.7966	754.575	[M-H]-	PE O-38:3|PE O-18:2_20:1		73040560	1110151000	0.808307	3019.86
24979	72.8601	493.5	[M-H]-	FA 33:0		9294686	197540000	0.903124	145.235
25008	72.869	728.559	[M-H]-	PE O-36:2|PE O-18:1_18:1		204256600	1987634000	0.839267	7079.17
25024	72.8937	830.63	[M+CH3COO]-	PC O-36:2|PC O-18:1_18:1		25750530	268248000	0.657725	335.183
25051	72.9796	618.583	[M-H]-	Cer 40:2;2O|Cer 16:1;2O/24:1		36004560	542639000	0.664615	900.08
25054	72.9796	644.6	[M-H]-	Cer 42:3;2O|Cer 18:2;2O/24:1		205100800	2034554000	0.762163	11590.7
25060	72.9796	678.604	[M+CH3COO]-	Cer 40:2;2O|Cer 16:1;2O/24:1		93006580	1167174000	0.789029	4290.63
25068	72.9796	704.619	[M+CH3COO]-	Cer 42:3;2O|Cer 18:2;2O/24:1		578479800	6063618000	0.762162	21441.1
25077	72.9796	758.607	[M-H]-	PE O-38:1|PE O-18:0_20:1		9502993	162907700	0.901399	272.371
25086	72.9796	832.643	[M+CH3COO]-	PC O-36:1|PC O-18:0_18:1		78765410	990253600	0.845486	1583.92
25145	73.0468	798.604	[M-H]-	PE 40:2|PE 18:1_22:1		8615756	104285900	0.845101	348.387
25152	73.0892	507.515	[M-H]-	FA 34:0		4448112	113120100	0.80173	197.6
25185	73.1262	592.569	[M-H]-	Cer 38:1;2O|Cer 16:1;2O/22:0		3043513	27302250	0.681942	171.646
25195	73.1262	772.586	[M-H]-	PE 38:1|PE 18:0_20:1		4990894	53109030	0.819954	102.329
25219	73.1453	806.604	[M-H]-	PE O-42:5|PE O-18:2_24:3		98563610	959649700	0.704085	1806.41
25224	73.1453	868.69	[M+CH3COO]-	HexCer 42:2;2O|HexCer 18:1;2O/24:1		15963020	201073000	0.835946	415.798
25241	73.1689	808.668	[M-H]-	HexCer 42:2;2O|HexCer 20:0;2O/22:2		5132623	63333080	0.792509	263.688
25305	73.2179	828.657	[M-H]-	HexCer 41:1;4O		4385303	35091660	0.714751	135.062
25314	73.2635	842.673	[M+CH3COO]-	HexCer 40:1;2O|HexCer 18:1;2O/22:0		3579528	27636820	0.72876	194.021
25317	73.2635	871.692	[M+CH3COO]-	SM 42:2;2O		63738440	1458311000	0.661816	2453.25
25332	73.2724	884.675	[M+CH3COO]-	PC O-40:3|PC O-16:0_24:3		7785035	275098700	0.597178	497.161
25358	73.3195	658.613	[M-H]-	Cer 43:3;2O|Cer 18:2;2O/25:1		5326525	51310110	0.648134	213.542
25392	73.3448	910.693	[M+CH3COO]-	PC O-42:4|PC O-22:0_20:4		15332470	487654100	0.501837	654.693
25395	73.3581	423.422	[M-H]-	FA 28:0		19909120	265390900	0.925211	141.973
25464	73.4261	782.607	[M-H]-	PE O-40:3|PE O-18:1_22:2		11975110	169930300	0.691157	523.925
25503	73.5095	845.676	[M+CH3COO]-	SM 40:1;2O		5543624	81746560	0.664111	170.688
25545	73.5183	756.594	[M-H]-	PE O-38:2|PE O-18:1_20:1		26661130	308955900	0.866781	787.231
25556	73.5183	920.674	[M+CH3COO]-	PC O-43:6|PC O-21:0_22:6		3977994	64183810	0.777763	174.201
25577	73.5615	712.49	[M-2H]2-	CL 70:5|CL 16:1_18:1_18:1_18:2		5251992	87795540	0.519802	185.747
25589	73.6145	672.632	[M-H]-	Cer 44:3;2O|Cer 18:2;2O/26:1		3328601	48059390	0.778634	152.47
25603	73.6594	646.615	[M-H]-	Cer 42:2;2O|Cer 18:1;2O/24:1		114612800	1846102000	0.805666	1847.66
25655	73.7099	706.636	[M+CH3COO]-	Cer 42:2;2O|Cer 18:1;2O/24:1		324928700	5588712000	0.809703	12378.9
25694	73.7528	620.599	[M-H]-	Cer 40:1;2O|Cer 16:1;2O/24:0		8561254	107990100	0.873107	454.969
25721	73.8033	886.693	[M+CH3COO]-	PC O-40:2|PC O-18:1_22:1		10609360	277577900	0.833189	327.863
25733	73.8153	810.684	[M-H]-	HexCer 42:1;2O|HexCer 18:1;2O/24:0		1552641	18882780	0.728987	163.421
25738	73.8153	846.661	[M+CH3COO]-	PC O-37:1|PC O-19:0_18:1		31048530	694084700	0.784873	514.464
25745	73.8153	870.704	[M+CH3COO]-	HexCer 42:1;2O|HexCer 21:1;2O/21:0		4759107	58787920	0.953134	107.023
25787	73.9143	549.561	[M-H]-	FA 37:0		3571727	111521500	0.863067	141.736
25871	74.1009	834.664	[M+CH3COO]-	PC O-36:0|PC O-20:0_16:0		2043307	40980790	0.605438	108.377
25936	74.1098	936.706	[M+CH3COO]-	PC O-44:5|PC O-22:0_22:5		2257767	45903180	0.779636	128.138
26023	74.1998	726.502	[M-2H]2-	CL 72:5|CL 18:1_18:1_18:1_18:2		4584297	124433500	0.567689	126.536
26063	74.2912	964.737	[M+CH3COO]-	PC O-46:5|PC O-22:1_24:4		1857307	73562800	0.709501	111.089
26069	74.3415	563.578	[M-H]-	FA 38:0		2900270	97647160	0.779583	121.115
26075	74.3415	734.669	[M+CH3COO]-	Cer 44:2;2O|Cer 18:1;2O/26:1		9910742	166919300	0.848979	528.207
26123	74.3953	873.71	[M+CH3COO]-	SM 42:1;2O		6877995	118930900	0.487573	188.546
26158	74.4074	708.65	[M+CH3COO]-	Cer 42:1;2O|Cer 18:1;2O/24:0		94466620	1231422000	0.58391	5700.39
26233	74.5162	283.264	[M-H]-	FA 18:0		137888800	6235993000	0.830987	146.28
26265	74.5162	465.468	[M-H]-	FA 31:0		7212246	105060000	0.904803	116.009
26348	74.5668	591.609	[M-H]-	FA 40:0		6049152	154207300	0.800355	266.511
26422	74.6689	914.728	[M+CH3COO]-	PC O-42:2|PC O-24:1_18:1		3230766	86673200	0.884971	200.542
26508	74.8221	888.708	[M+CH3COO]-	PC O-40:1|PC O-24:1_16:0		4498947	150372000	0.74807	174.035
26591	75.1839	619.639	[M-H]-	FA 42:0		4423161	121268500	0.799581	182.006
26756	75.6313	507.515	[M-H]-	FA 34:0		4209483	87008980	0.844096	158.968
27240	77.6045	750.546	[M-H]-	PE O-38:5|PE O-16:1_22:4		7956523	96390110	0.553841	113.133
27488	79.1638	750.546	[M-H]-	PE O-38:5|PE O-16:1_22:4		12375750	152334400	0.791694	162.927
27511	79.2474	819.519	[M-H]-	PG 40:7|PG 18:1_22:6		6052561	57782960	0.724805	260.732
27513	79.2474	867.52	[M-H]-	PG 44:11|PG 22:5_22:6		2368836	23260830	0.739493	103.39
27610	79.8678	747.518	[M-H]-	PG 34:1|PG 16:0_18:1		16120080	145612400	0.725973	321.18
27632	79.8678	819.519	[M-H]-	PG 40:7|PG 18:1_22:6		12596770	93736480	0.702398	337.037
27649	79.8678	867.52	[M-H]-	PG 44:11|PG 22:5_22:6		4363768	32278370	0.710875	189.702
27890	83.1312	819.519	[M-H]-	PG 40:7|PG 18:1_22:6		9343025	94149610	0.765826	252.26
27898	83.1312	867.518	[M-H]-	PG 44:11|PG 22:5_22:6		2289737	23272670	0.763572	100.528
27978	83.984	819.519	[M-H]-	PG 40:7|PG 18:1_22:6		3453345	28403320	0.609524	125.449
28393	87.2101	818.591	[M+CH3COO]-	PC O-34:2;1O|PC O-17:0_17:2;1O		28319330	373742600	0.684172	355.736
29131	91.8168	255.233	[M-H]-	FA 16:0		615761900	22965630000	0.857298	341.041
29166	91.8949	303.234	[M-H]-	FA 20:4		21431030	535233700	0.918099	196.467
29173	91.9122	617.418	[M-H]-	PA 30:1|PA 14:0_16:1		2876377	26684470	0.816886	130.717
29178	91.9122	883.535	[M-H]-	PI 38:5|PI 18:1_20:4		4670865	28339310	0.740488	120.324
29227	92.0453	721.481	[M-H]-	PA 38:5|PA 18:1_20:4		11885420	116819700	0.663329	261.903
29237	92.0749	305.248	[M-H]-	FA 20:3		46968200	1041502000	0.9198	335.743
29239	92.0749	885.549	[M-H]-	PI 38:4|PI 18:1_20:3		9262552	51370690	0.586506	324.832
29244	92.0806	619.435	[M-H]-	PA 30:0|PA 14:0_16:0		2746955	22572400	0.737184	100.31
29248	92.0806	645.451	[M-H]-	PA 32:1|PA 16:0_16:1		21642830	224965000	0.714734	547.811
29252	92.0806	747.519	[M-H]-	PG 34:1|PG 16:0_18:1		14884590	59554420	0.450035	470.35
29303	92.1816	283.264	[M-H]-	FA 18:0		811450600	26357240000	0.946316	1195.34
29334	92.2344	699.497	[M-H]-	PA 36:2|PA 18:1_18:1		31541300	348135600	0.72717	820.76
29340	92.2406	673.481	[M-H]-	PA 34:1|PA 16:0_18:1		45629660	518635700	0.561703	943.675
29446	92.4527	701.515	[M-H]-	PA 36:1|PA 18:0_18:1		6610171	88330430	0.775552	159.96
29449	92.4527	727.53	[M-H]-	PA 38:2|PA 18:1_20:1		2535456	35825140	0.91285	106.372
29500	92.6498	764.522	[M-H]-	PE 38:5|PE 18:1_20:4		10286680	89659650	0.925005	252.371
29527	92.7036	772.53	[M-H]-	PE O-40:8|PE O-18:2_22:6		6243282	50597120	0.888583	127.499
29540	92.7119	746.516	[M-H]-	PE O-38:7|PE O-16:1_22:6		23137300	183163500	0.919577	481.043
29563	92.7774	748.531	[M-H]-	PE O-38:6|PE O-16:1_22:5		14821650	136226100	0.810437	133.822
29572	92.7904	790.536	[M-H]-	PE 40:6|PE 18:1_22:5		5503792	64902670	0.700852	157.3
29581	92.8095	722.516	[M-H]-	PE O-36:5|PE O-16:1_20:4		27798450	196427500	0.604891	167.406
29634	92.8695	776.546	[M+CH3COO]-	PC O-31:2;1O|PC O-16:1_15:1;1O		10246540	147167400	0.683073	103.72
29641	92.8695	816.578	[M+CH3COO]-	PC O-34:3;1O|PC O-17:1_17:2;1O		12469910	187909900	0.667239	305.696
29656	92.8949	742.541	[M-H]-	PE 36:2|PE 18:1_18:1		10954950	118409900	0.672057	323.135
29672	92.9154	716.525	[M-H]-	PE 34:1|PE 16:0_18:1		4189345	48818480	0.761518	113.495
29715	93.0011	367.358	[M-H]-	FA 24:0		13475990	248574900	0.824682	149.089
29730	93.0011	750.549	[M-H]-	PE O-38:5|PE O-16:1_22:4		9837023	114377900	0.681798	154.177
29800	93.1689	744.556	[M-H]-	PE 36:1|PE 18:0_18:1		5762147	104240400	0.727244	161.589
29807	93.1689	804.578	[M+CH3COO]-	PC O-33:2;1O|PC O-16:0_17:2;1O		22656510	517488000	0.898039	246.292
29869	93.3249	792.576	[M+CH3COO]-	PC O-32:1;1O|PC O-17:0_15:1;1O		8727012	226599400	0.694012	104.953
29932	93.4	854.627	[M+CH3COO]-	PC O-38:4|PC O-16:0_22:4		4360801	75136300	0.887023	133.701
29986	93.4965	804.615	[M+CH3COO]-	PC O-34:1|PC O-16:0_18:1		13479100	229284800	0.626281	151.483
30087	93.6389	706.637	[M+CH3COO]-	Cer 42:2;2O|Cer 18:1;2O/24:1		6139699	64610260	0.804195	233.305
30178	93.9579	708.654	[M+CH3COO]-	Cer 42:1;2O|Cer 18:1;2O/24:0		1953392	14532890	0.682644	112.328
30193	93.9699	283.264	[M-H]-	FA 18:0		219871200	8283919000	0.663321	211.6
30217	93.9757	832.648	[M+CH3COO]-	PC O-36:1|PC O-16:0_20:1		2003892	25100090	0.918273	130.117
30339	94.4724	283.264	[M-H]-	FA 18:0		185781500	4965511000	0.520841	259.557
30544	95.1317	818.591	[M+CH3COO]-	PC O-34:2;1O|PC O-17:0_17:2;1O		10602530	272876400	0.771138	136.593

## Sheet: psc_lipid_negative
ID	RT [min]	m/z	Type	Metabolite name	Comment	Height	Area	Gaussian	S/N
1107	5.51099	351.217	[M-H]-	FA 20:4;3O		11094820	132554400	0.676928	108.219
1515	6.96043	397.259	[M-H]-	FA 22:3;4O		60957570	1356055000	0.735437	654.659
1832	8.43555	289.217	[M-H]-	FA 19:4		4445749	36928740	0.880818	130.523
1838	8.43555	333.207	[M-H]-	FA 20:5;2O		328479500	2930495000	0.73037	3711.14
1844	8.43555	351.217	[M-H]-	FA 20:4;3O		543688900	4865112000	0.730256	5274.01
1848	8.43555	365.197	[M-H]-	FA 20:5;4O		14480170	128367000	0.873235	239.017
2014	8.73978	335.224	[M-H]-	FA 20:4;2O		13398350	110118300	0.91391	137.289
2016	8.73978	353.233	[M-H]-	FA 20:3;3O		33157540	267547400	0.909122	167.26
2599	11.2996	333.207	[M-H]-	FA 20:5;2O		14332450	170864200	0.724293	160.984
2886	13.0245	257.176	[M-H]-	FA 14:1;2O		12079780	168226700	0.845658	112.67
2941	13.5817	343.228	[M-H]-	FA 22:6;O		11506890	113266500	0.762624	151.297
3623	16.4102	257.176	[M-H]-	FA 14:1;2O		13072590	140391800	0.760721	119.228
4125	17.8354	351.217	[M-H]-	FA 20:4;3O		31319190	262496200	0.802677	305.489
4848	20.1474	263.166	[M-H]-	FA 16:4;O		19651630	320734400	0.663514	212.103
5085	20.727	235.17	[M-H]-	FA 15:3		14371590	168534200	0.877022	245.738
6004	22.4246	279.197	[M-H]-	FA 17:3;O		90846310	788420200	0.753205	1734.61
6111	22.5973	379.249	[M-H]-	FA 22:4;4O		6917781	109099600	0.670528	153.55
6118	22.6043	247.17	[M-H]-	FA 16:4		40638200	275770000	0.861252	526.957
6817	23.9979	315.254	[M-H]-	FA 18:0;2O		25084830	304875600	0.948026	263.618
6938	24.2968	365.268	[M-H]-	FA 22:3;2O		41299160	473123600	0.910656	707.929
7090	24.5103	281.212	[M-H]-	FA 17:2;O		91181830	960218800	0.742747	211.726
7125	24.5953	233.154	[M-H]-	FA 15:4		1081677000	10154690000	0.759531	4630.37
7396	25.1397	315.254	[M-H]-	FA 18:0;2O		99146480	997473300	0.832223	1038.19
7684	25.632	619.288	[M-H]-	LPI 20:4		37466430	411688300	0.744146	679.638
8143	26.5814	555.272	[M-H]-	LPG 22:6		35733170	361593600	0.886216	781.269
8227	26.6948	295.228	[M-H]-	FA 18:2;O		24526760	292666600	0.820389	130.895
8246	26.7522	498.263	[M-H]-	LPE 20:5		65094560	742402300	0.889822	1064.38
8268	26.7992	307.228	[M-H]-	FA 19:3;O		12817830	132893500	0.823188	135.264
8380	26.9886	531.273	[M-H]-	LPG 20:4		18020050	161550900	0.684684	260.729
8449	27.1052	289.217	[M-H]-	FA 19:4		14297550	146111400	0.85992	413.272
8559	27.3081	343.228	[M-H]-	FA 22:6;O		18152440	196205400	0.899842	234.019
8807	27.8533	526.317	[M+CH3COO]-	LPC 14:0		21241660	238324100	0.810669	203.188
8943	28.1024	552.331	[M+CH3COO]-	LPC 16:1		16186870	179666000	0.817631	291.563
8983	28.1802	557.288	[M-H]-	LPG 22:5		7659538	71172070	0.809236	157.103
9085	28.4425	498.263	[M-H]-	LPE 20:5		9035912	232868000	0.897954	104.215
9168	28.5665	247.17	[M-H]-	FA 16:4		8621370	101522200	0.776821	104.546
9197	28.6337	552.33	[M+CH3COO]-	LPC 16:1		14153650	162557200	0.867695	183.225
9274	28.8221	345.243	[M-H]-	FA 22:5;O		29161070	361446200	0.67157	627.402
9304	28.9528	235.17	[M-H]-	FA 15:3		6907389	85925710	0.758555	109.374
9501	29.4609	626.346	[M+CH3COO]-	LPC 22:6		32257660	360935100	0.70843	681.519
9551	29.5653	552.33	[M+CH3COO]-	LPC 16:1		27962760	417565100	0.928893	365.912
9731	30.0123	557.289	[M-H]-	LPG 22:5		9215001	85273760	0.854636	188.826
9787	30.1219	552.33	[M+CH3COO]-	LPC 16:1		33485630	482670100	0.846481	418.979
9811	30.1789	524.278	[M-H]-	LPE 22:6		1259273000	18675840000	0.775497	12292.9
10012	30.5185	578.347	[M+CH3COO]-	LPC 18:2		29795080	393578200	0.930456	433.892
10017	30.5185	626.346	[M+CH3COO]-	LPC 22:6		40514900	582082000	0.716014	834.552
10206	30.9501	500.279	[M-H]-	LPE 20:4		1669326000	27788090000	0.74291	12649.8
10329	31.1765	524.278	[M-H]-	LPE 22:6		278391700	5874937000	0.57922	2003.95
10372	31.3381	476.279	[M-H]-	LPE 18:2		30098110	478658700	0.774963	391.661
10404	31.3715	602.347	[M+CH3COO]-	LPC 20:4		96566190	1491128000	0.762368	1235.24
10466	31.4984	408.251	[M-H]-	LPE O-14:1		8567082	135244700	0.829753	226.087
10711	31.778	345.243	[M-H]-	FA 22:5;O		6134087	73258200	0.770772	123.889
10799	31.98	299.26	[M-H]-	FA 18:0;O		41282660	876732500	0.706708	110.616
10843	32.0105	578.347	[M+CH3COO]-	LPC 18:2		28272640	363166800	0.956094	454.021
10894	32.0762	500.279	[M-H]-	LPE 20:4		459048100	13202070000	0.783741	2500.16
10949	32.1665	347.26	[M-H]-	FA 22:4;O		17375760	203533900	0.72435	306.811
10968	32.1968	540.331	[M+CH3COO]-	LPC 15:0		13377650	207066700	0.81809	152.122
11046	32.3973	526.294	[M-H]-	LPE 22:5		548371700	7180542000	0.795914	5222.68
11212	32.7231	249.186	[M-H]-	FA 16:3		189461700	2473823000	0.816062	1485.31
11222	32.7602	289.217	[M-H]-	FA 19:4		3951056	42946680	0.966389	116.405
11232	32.7832	476.279	[M-H]-	LPE 18:2		14607380	414384500	0.883937	160.253
11246	32.8124	628.362	[M+CH3COO]-	LPC 22:5		21631310	344347600	0.895545	308.346
11287	32.9806	500.279	[M-H]-	LPE 20:4		130103600	3520814000	0.646891	335.763
11341	33.145	291.233	[M-H]-	FA 19:3		7918793	103791500	0.750659	129.151
11361	33.2075	526.294	[M-H]-	LPE 22:5		163035400	3603220000	0.810064	989.153
11498	33.5481	500.279	[M-H]-	LPE 20:4		96631430	2747811000	0.720196	412.418
11754	34.2045	225.186	[M-H]-	FA 14:1		65560920	1358615000	0.670452	267.342
11755	34.2045	275.202	[M-H]-	FA 18:4		8487997	120830200	0.939317	194.16
11785	34.2726	502.293	[M-H]-	LPE 20:3		45675840	693415400	0.846008	520.601
11950	34.8412	604.361	[M+CH3COO]-	LPC 20:3		28728470	484735300	0.951898	317.234
11973	34.9176	526.294	[M-H]-	LPE 22:5		94940870	2062297000	0.909093	697.119
12036	35.0039	554.346	[M+CH3COO]-	LPC 16:0		172022900	2771427000	0.889754	1926.66
12210	35.4793	239.202	[M-H]-	FA 15:1		21062600	969124200	0.920662	131.541
12338	35.9585	213.186	[M-H]-	FA 13:0		95897400	2396990000	0.741749	365.465
12417	36.2023	251.202	[M-H]-	FA 16:2		37682480	654481500	0.796023	456.086
12422	36.2023	452.28	[M-H]-	LPE 16:0		22040140	420585300	0.935111	171.251
12563	36.6455	580.361	[M+CH3COO]-	LPC 18:1		138128600	2547536000	0.775788	1438.35
12741	37.0803	554.346	[M+CH3COO]-	LPC 16:0		608722600	12145830000	0.885723	6656.23
12883	37.4472	239.202	[M-H]-	FA 15:1		51341520	1070524000	0.887051	375.945
12920	37.5569	301.218	[M-H]-	FA 20:5		508945500	7453040000	0.785206	7700.08
12972	37.665	528.309	[M-H]-	LPE 22:4		429629700	7049718000	0.941152	3264.8
13022	37.9063	478.294	[M-H]-	LPE 18:1		128821200	2383770000	0.931441	1442.43
13038	37.9121	554.346	[M+CH3COO]-	LPC 16:0		184404600	5929866000	0.879214	1448.7
13050	37.9308	227.201	[M-H]-	FA 14:0		89777580	3971004000	0.959369	151.194
13079	38.0176	630.376	[M+CH3COO]-	LPC 22:4		18108620	292985000	0.817802	188.725
13120	38.1187	580.361	[M+CH3COO]-	LPC 18:1		117126600	1908001000	0.899056	1077.01
13161	38.1697	452.278	[M-H]-	LPE 16:0		41085930	849574900	0.781201	282.581
13163	38.1697	528.309	[M-H]-	LPE 22:4		208414000	5865357000	0.749804	927.746
13190	38.2678	251.202	[M-H]-	FA 16:2		50943410	876769700	0.878174	615.707
13315	38.5961	239.202	[M-H]-	FA 15:1		116427700	2306770000	0.98257	911.429
13335	38.6636	478.294	[M-H]-	LPE 18:1		66175180	883209300	0.676828	379.974
13344	38.7603	277.217	[M-H]-	FA 18:3		28744470	462430900	0.872147	153.971
13359	38.7748	554.346	[M+CH3COO]-	LPC 16:0		51566400	1511305000	0.543565	348.093
13585	39.4688	277.217	[M-H]-	FA 18:3		218328000	3303236000	0.960109	1179.66
13589	39.484	227.201	[M-H]-	FA 14:0		124919300	4354268000	0.75071	186.417
13691	39.5757	528.309	[M-H]-	LPE 22:4		44489400	806659200	0.460312	293.357
13744	39.6516	478.294	[M-H]-	LPE 18:1		112879700	2162052000	0.534022	838.846
13962	40.2352	554.345	[M+CH3COO]-	LPC 16:0		20493320	502704100	0.911091	171.799
13964	40.2352	568.363	[M+CH3COO]-	LPC 17:0		16313880	343592700	0.886749	182.73
14130	40.7384	227.202	[M-H]-	FA 14:0		3854120000	71548220000	0.840518	8458.21
14202	40.8572	327.234	[M-H]-	FA 22:6		2060785000	28938110000	0.750305	11890.3
14421	41.5376	253.217	[M-H]-	FA 16:1		198610900	4221830000	0.871767	551.807
14452	41.6633	303.233	[M-H]-	FA 20:4		50805810	846149500	0.755538	141.342
14528	42.1944	253.217	[M-H]-	FA 16:1		823910600	18505390000	0.910626	3596.3
14544	42.2106	301.218	[M-H]-	FA 20:5		25059650	684492700	0.813677	195.933
14636	42.4866	568.363	[M+CH3COO]-	LPC 17:0		61976060	1012889000	0.934107	707.088
14886	43.1673	303.233	[M-H]-	FA 20:4		15455490000	240697100000	0.860734	50775.7
14950	43.4122	253.217	[M-H]-	FA 16:1		963102100	18786650000	0.842378	4497.26
15085	43.8316	466.293	[M-H]-	LPE 17:0		9333849	173138800	0.774644	110.14
15116	43.9399	253.217	[M-H]-	FA 16:1		178898200	4036400000	0.613092	418.991
15119	43.95	241.217	[M-H]-	FA 15:0		237602700	5376258000	0.914696	1027.32
15266	44.4274	462.299	[M-H]-	LPE O-18:2		151121000	2834242000	0.966637	687.714
15349	44.7511	303.233	[M-H]-	FA 20:4		149792600	4641267000	0.757123	336.374
15390	44.8157	253.217	[M-H]-	FA 16:1		89969460	2053644000	0.788472	244.505
15403	44.8488	279.233	[M-H]-	FA 18:2		3008984000	44880650000	0.870319	14677.2
15431	44.8643	329.249	[M-H]-	FA 22:5		3630564000	48311480000	0.777476	24856
15561	45.1883	291.233	[M-H]-	FA 19:3		24993810	432465600	0.768422	406.492
15675	45.907	329.249	[M-H]-	FA 22:5		32111610	908200300	0.882776	103.529
15689	45.9461	582.379	[M+CH3COO]-	LPC 18:0		89157090	1520537000	0.89742	796.604
15698	45.9742	279.233	[M-H]-	FA 18:2		72595370	1028247000	0.641483	167.649
15740	46.0591	241.217	[M-H]-	FA 15:0		929156900	19071510000	0.954372	2654.08
15820	46.3137	582.379	[M+CH3COO]-	LPC 18:0		70013900	1624268000	0.693706	484.737
15825	46.3339	556.341	[M-H]-	LPE 24:4		9813464	111310500	0.627641	167.818
15846	46.3746	279.233	[M-H]-	FA 18:2		145361800	5446445000	0.662563	580.423
15910	46.6172	556.341	[M-H]-	LPE 24:4		9398391	156943400	0.61239	101.286
15976	46.7243	267.234	[M-H]-	FA 17:1		90938090	1877232000	0.95738	477.682
16107	46.8746	329.249	[M-H]-	FA 22:5		811618000	13264640000	0.911084	5508.43
16194	47.3629	267.234	[M-H]-	FA 17:1		388837600	8608668000	0.928934	2138.78
16219	47.5213	279.233	[M-H]-	FA 18:2		50192610	1467342000	0.859237	190.405
16257	47.7055	480.309	[M-H]-	LPE 18:0		10016400	214594000	0.926819	104.233
16278	47.7802	267.233	[M-H]-	FA 17:1		141679300	2728044000	0.805402	614.997
16370	48.1489	305.249	[M-H]-	FA 20:3		1919248000	20490910000	0.885119	9602.38
16454	48.3066	401.291	[M-H]-	FA 22:1;4O		19378860	344227300	0.968211	339.296
16557	48.6335	355.265	[M-H]-	FA 24:6		103276700	1942594000	0.914367	841.194
16610	49.0173	267.233	[M-H]-	FA 17:1		66570510	1751218000	0.867059	337.065
16818	50.2942	480.309	[M-H]-	LPE 18:0		242054300	3957576000	0.593466	2541.43
16886	50.549	582.379	[M+CH3COO]-	LPC 18:0		23758040	362153400	0.704203	211.487
16972	50.8552	293.249	[M-H]-	FA 19:2		25416090	475321700	0.978042	115.326
16993	50.9263	305.248	[M-H]-	FA 20:3		205957800	3914975000	0.802258	932.302
17040	51.1122	255.233	[M-H]-	FA 16:0		1271952000	17043810000	0.524936	1200.79
17384	53.092	281.249	[M-H]-	FA 18:1		4254932000	49708220000	0.966579	9850.34
17442	53.4744	319.265	[M-H]-	FA 21:3		12917000	139655300	0.678013	161.82
17481	53.5785	281.249	[M-H]-	FA 18:1		8891292000	204877600000	0.923357	24615
17618	54.0709	494.361	[M-H]-	LPE O-20:0		7346481	106106400	0.684284	113.998
17732	54.6532	319.265	[M-H]-	FA 21:3		63727140	1175887000	0.891929	820.446
17752	54.7775	357.28	[M-H]-	FA 24:5		152113400	2745440000	0.853518	2149.45
17794	54.9494	596.401	[M+CH3COO]-	LPC 19:0		14884510	189144100	0.579109	275.46
17817	55.0193	596.394	[M+CH3COO]-	LPC 19:0		22082340	403630900	0.964851	233.847
17851	55.1546	269.248	[M-H]-	FA 17:0		87328720	2592985000	0.903631	171.02
17876	55.3765	281.249	[M-H]-	FA 18:1		444109100	7098314000	0.868895	951.032
18044	55.8276	307.265	[M-H]-	FA 20:2		384026300	3429824000	0.680742	4100.54
18074	55.9159	357.28	[M-H]-	FA 24:5		209790900	3544409000	0.885324	2939.24
18079	55.9214	269.248	[M-H]-	FA 17:0		242958400	5092868000	0.868664	728.733
18258	56.6564	269.248	[M-H]-	FA 17:0		170910600	3958248000	0.871678	381.581
18329	56.7877	307.265	[M-H]-	FA 20:2		241875500	4155593000	0.867574	2473.14
18461	56.9309	686.443	[M+CH3COO]-	LPC 26:4		11760950	129608200	0.658703	150.232
18627	57.9046	307.265	[M-H]-	FA 20:2		19391930	452973200	0.879107	149.185
18668	58.0024	383.296	[M-H]-	FA 26:6		83089260	1330736000	0.897564	632.282
18746	58.27	269.248	[M-H]-	FA 17:0		3009110000	61413980000	0.811687	10221.7
18835	58.553	333.28	[M-H]-	FA 22:3		440287200	8284463000	0.869133	4994.38
18898	58.7641	295.264	[M-H]-	FA 19:1		267938600	5350695000	0.888126	1658.17
19170	59.6864	295.264	[M-H]-	FA 19:1		36669840	684463000	0.929634	186.214
19173	59.6864	369.301	[M-H]-	FA 22:1;2O		37155840	750957600	0.914955	181.138
19219	59.9062	333.28	[M-H]-	FA 22:3		152998700	2706362000	0.899222	1699.77
19309	60.2152	610.41	[M+CH3COO]-	LPC 20:0		58741580	1440730000	0.777227	838.673
19411	60.5304	283.264	[M-H]-	FA 18:0		225368900	6261960000	0.626848	346.982
19422	60.5914	295.264	[M-H]-	FA 19:1		17795500	596121300	0.968367	101.652
19433	60.6166	787.457	[M-H]-	PG 38:9|PG 16:3_22:6		17988200	178659300	0.813847	252.629
19442	60.6465	813.472	[M-H]-	PG 40:10|PG 20:5_20:5		16248220	158647400	0.901622	321.921
19539	61.0568	321.28	[M-H]-	FA 21:2		26654950	541470900	0.979375	181.738
19581	61.2351	359.295	[M-H]-	FA 24:4		1183106000	17080050000	0.815559	19153.9
19610	61.257	534.356	[M-H]-	LPE 22:1		6446455	120945300	0.498318	126.472
19630	61.3309	763.455	[M-H]-	PG 36:7|PG 16:3_20:4		11931560	114360400	0.731437	158.846
19775	61.8492	283.264	[M-H]-	FA 18:0		232865400	4531001000	0.87662	166.931
19809	61.947	815.491	[M-H]-	PG 40:9|PG 20:4_20:5		5282795	41325050	0.9055	179.8
19819	61.9745	839.487	[M-H]-	PG 42:11|PG 20:5_22:6		295366000	2489430000	0.853818	6788.06
19914	62.3472	369.301	[M-H]-	FA 22:1;2O		39614510	601325600	0.87156	197.861
20110	62.8404	255.233	[M-H]-	FA 16:0		343561500	4381998000	0.795296	230.805
20159	62.9906	283.264	[M-H]-	FA 18:0		14276680000	134803700000	0.661311	12540.8
20252	63.2408	283.264	[M-H]-	FA 18:0		17280000000	260387000000	0.559585	13888
20272	63.2714	309.28	[M-H]-	FA 20:1		1448051000	19759610000	0.780397	8810.93
20275	63.2933	839.486	[M-H]-	PG 42:11|PG 20:5_22:6		66572810	599041700	0.85718	1308.76
20332	63.4893	385.311	[M-H]-	FA 26:5		543690800	8147835000	0.912962	8028.89
20371	63.5648	915.602	[M-H]-	PI 40:3		10182150	83959320	0.84416	256.585
20422	63.7349	789.474	[M-2H]2-	CL 83:19|CL 17:1_22:6_22:6_22:6		9803624	53339940	0.881163	138.302
20593	64.039	841.503	[M-H]-	PG 42:10|PG 20:5_22:5		222849300	1438752000	0.77606	3110.24
20659	64.1102	803.486	[M-H]-	PG 39:8|PG 17:2_22:6		7258077	41584340	0.942274	206.21
20662	64.1102	827.489	[M-H]-	PI 31:0;2O|PI 14:0_17:0;2O		15613840	97656930	0.919277	222.082
20680	64.1297	815.489	[M-H]-	PG 40:9|PG 20:4_20:5		42454640	276636200	0.98116	1414.93
20689	64.1677	927.502	[M-H]-	PI 42:11|PI 20:5_22:6		6006151	27312540	0.710581	175.433
20695	64.189	335.295	[M-H]-	FA 22:2		18066320	212347000	0.8807	185.802
20696	64.189	865.5	[M-H]-	PG 44:12|PG 22:6_22:6		3089596000	45359690000	0.611105	64133.2
20723	64.2558	325.311	[M-H]-	FA 21:0		31843730	472798400	0.843902	212.915
20730	64.3156	791.487	[M-H]-	PG 38:7|PG 18:3_20:4		18370910	237356300	0.740927	137.059
20754	64.3907	853.49	[M-H]-	PI 36:6|PI 16:1_20:5		5448385	35765750	0.974797	128.889
20844	64.6294	297.28	[M-H]-	FA 19:0		56710150	892327000	0.905425	106.537
20927	64.7109	903.503	[M-H]-	PI 40:9|PI 20:4_20:5		35213590	324654600	0.852077	692.435
20933	64.7351	335.295	[M-H]-	FA 22:2		119815400	1345330000	0.867257	1199.53
20991	64.7715	853.503	[M-H]-	PI 33:1;2O|PI 16:1_17:0;2O		19619990	120640000	0.842048	327.974
20995	64.786	779.485	[M-H]-	PG 37:6|PG 17:2_20:4		8953387	49081310	0.927097	160.042
21003	64.8113	841.503	[M-H]-	PG 42:10|PG 20:4_22:6		2615797000	38122820000	0.521264	59310.8
21026	64.8847	411.326	[M-H]-	FA 28:6		40086380	385811800	0.915937	354.231
21096	65.0214	917.542	[M-H]-	PI 38:4;2O|PI 18:0_20:4;2O		7417619	45014240	0.976765	117.173
21116	65.0715	901.547	[M-H]-	PI 38:4;O|PI 18:0_20:4;O		10202980	105767700	0.631248	215.377
21127	65.1056	867.52	[M-H]-	PG 44:11|PG 22:5_22:6		2023766000	21644900000	0.671441	28154
21177	65.2134	764.521	[M-H]-	PE 38:5|PE 18:1_20:4		13543700	104892700	0.735297	122.864
21282	65.3271	255.233	[M-H]-	FA 16:0		362127800	4042081000	0.989179	107.319
21290	65.3271	361.311	[M-H]-	FA 24:3		57550050	414426200	0.73779	1211.38
21304	65.3493	339.327	[M-H]-	FA 22:0		78844330	1108432000	0.812529	486.096
21331	65.3758	791.487	[M-H]-	PG 38:7|PG 16:1_22:6		10894260	73418980	0.890144	102.965
21339	65.3863	841.503	[M-H]-	PG 42:10|PG 20:4_22:6		347819700	3335221000	0.622858	4826.97
21357	65.3965	829.502	[M-H]-	PG 41:9|PG 20:4_21:5		15427580	98135100	0.832906	306.228
21378	65.4293	767.488	[M-H]-	PG 36:5|PG 16:1_20:4		96753280	590409900	0.895067	1024.41
21399	65.4448	817.503	[M-H]-	PG 40:8|PG 20:4_20:4		1764471000	15668490000	0.672661	46200.4
21467	65.6018	283.264	[M-H]-	FA 18:0		822425900	16517360000	0.759175	201.149
21473	65.6018	743.487	[M-H]-	PG 34:3|PG 16:1_18:2		18693530	132107400	0.667895	180.455
21495	65.6125	855.518	[M-H]-	PI 33:0;2O|PI 18:0_15:0;2O		12227920	105564600	0.838223	134.467
21511	65.6388	865.507	[M-H]-	PG 44:12|PG 22:6_22:6		11295600	106808400	0.684026	210.924
21520	65.6508	901.548	[M-H]-	PI 38:4;O|PI 18:0_20:4;O		5508905	46910960	0.593819	121.779
21561	65.7399	805.504	[M-H]-	PG 39:7|PG 17:1_22:6		84399580	568215700	0.610913	1107.32
21581	65.811	879.5	[M-H]-	PI 38:7|PI 16:1_22:6		15171960	212078700	0.809073	211.752
21582	65.811	929.521	[M-H]-	PI 42:10|PI 20:4_22:6		46843320	243470100	0.773437	1248.99
21624	65.9092	361.311	[M-H]-	FA 24:3		178506700	1725142000	0.864759	3660.68
21638	65.9421	409.312	[M-H]-	FA 28:7		302519700	2730663000	0.951488	2694.13
21656	65.9645	955.538	[M-H]-	PI 44:11|PI 22:5_22:6		5826717	42555830	0.935011	185.034
21658	65.9702	323.296	[M-H]-	FA 21:1		128386800	1459792000	0.745329	1112.09
21717	66.0466	769.504	[M-H]-	PG 36:4|PG 18:2_18:2		78429110	820823200	0.812114	1313.24
21719	66.0466	793.502	[M-H]-	PG 38:6|PG 18:1_20:5		127458000	1227735000	0.591868	1081.89
21731	66.0849	297.28	[M-H]-	FA 19:0		1383233000	14710960000	0.971841	3028.21
21734	66.0849	339.327	[M-H]-	FA 22:0		76061780	1231956000	0.955208	205.1
21755	66.1	754.467	[M-H]-	PS 34:4|PS 18:1_16:3		13238820	134769200	0.810424	243.979
21822	66.2342	664.456	[M+CH3COO]-	LPC 24:1		15738260	111469400	0.939038	180.358
21835	66.2403	843.521	[M-H]-	PG 42:9|PG 20:4_22:5		1197258000	10823860000	0.967299	18475.3
21840	66.2458	728.488	[M-H]-	PE 34:3;O|PE 16:0_18:3;O		9993323	83753670	0.798208	139.923
21892	66.3187	717.473	[M-H]-	PG 32:2|PG 16:1_16:1		13149150	70100500	0.91152	227.686
21893	66.3187	741.473	[M-H]-	PG 34:4|PG 14:0_20:4		7708252	56587800	0.764115	124.368
21920	66.3497	845.535	[M-H]-	PG 42:8|PG 20:3_22:5		518117200	3296906000	0.883598	5241.44
21935	66.3706	869.535	[M-H]-	PG 44:10|PG 22:4_22:6		1992036000	21402770000	0.683713	36015.7
21951	66.3928	283.264	[M-H]-	FA 18:0		771109500	6311216000	0.943876	281.665
21957	66.4079	855.504	[M-H]-	PI 36:5|PI 16:1_20:4		120744500	705778300	0.82098	928.238
21972	66.4319	638.439	[M+CH3COO]-	LPC 22:0		11098080	76256990	0.695626	135.033
21981	66.442	757.505	[M-H]-	PG 35:3|PG 17:1_18:2		12806830	112448400	0.674534	319.876
21999	66.4744	767.489	[M-H]-	PG 36:5|PG 16:1_20:4		47505820	386451000	0.591126	670.649
22012	66.5005	325.311	[M-H]-	FA 21:0		45370310	685491000	0.771355	278.39
22027	66.5005	717.475	[M-H]-	PG 32:2|PG 16:1_16:1		7262037	74430580	0.710043	121.99
22038	66.5062	387.327	[M-H]-	FA 26:4		960661800	8343185000	0.760589	19409.6
22057	66.5493	795.52	[M-H]-	PG 38:5|PG 18:2_20:3		229738200	2362813000	0.982313	1901.68
22060	66.5493	905.521	[M-H]-	PI 40:8|PI 20:4_20:4		56227500	435552200	0.659882	913.761
22083	66.5631	957.55	[M-H]-	PI 44:10|PI 22:5_22:5		12807330	80974700	0.787985	367.048
22089	66.582	599.493	[M-H]-	FA 42:10		9273561	74802460	0.762582	275.108
22122	66.6279	881.52	[M-H]-	PI 38:6|PI 18:2_20:4		473898300	3926477000	0.93395	7241.58
22128	66.6412	617.418	[M-H]-	PA 30:1|PA 14:0_16:1		7524549	50039350	0.849625	144.919
22133	66.6625	631.436	[M-H]-	PMeOH 30:1|PMeOH 14:0_16:1		13801910	72311110	0.820465	275.178
22134	66.6625	641.417	[M-H]-	PA 32:3|PA 16:0_16:3		9279294	64344860	0.817427	162.315
22147	66.6752	655.434	[M-H]-	PMeOH 32:3|PMeOH 16:0_16:3		8314370	42168430	0.806228	121.925
22148	66.6752	819.519	[M-H]-	PG 40:7|PG 18:2_22:5		2856038000	27841510000	0.824667	30700
22152	66.6752	931.533	[M-H]-	PI 42:9|PI 20:3_22:6		40384930	228762400	0.976784	882.218
22159	66.6929	893.521	[M-H]-	PI 39:7|PI 17:1_22:6		32712390	194608600	0.659869	730.645
22177	66.7187	907.534	[M-H]-	PI 40:7|PI 18:2_22:5		70257300	765066000	0.847895	1724.49
22191	66.7576	667.435	[M-H]-	PA 34:4|PA 16:1_18:3		11675050	122882600	0.950949	139.251
22204	66.7726	681.451	[M-H]-	PMeOH 34:4|PMeOH 16:2_18:2		19784060	145876100	0.903537	224.658
22226	66.8026	793.502	[M-H]-	PG 38:6|PG 18:2_20:4		60567770	490919800	0.741034	696.244
22229	66.8026	857.533	[M-H]-	PG 43:9|PG 21:3_22:6		177294100	1453246000	0.62647	2740.13
22271	66.8656	857.518	[M-H]-	PI 36:4|PI 18:2_18:2		152378900	1481333000	0.869526	4274.17
22274	66.886	745.501	[M-H]-	PG 34:2|PG 16:1_18:1		53358960	310630500	0.607749	398.738
22279	66.886	783.522	[M-H]-	PG 37:4|PG 18:2_19:2		27242920	185116400	0.598611	514.971
22291	66.8916	693.452	[M-H]-	PA 36:5|PA 16:1_20:4		20194480	163601900	0.760418	332.557
22293	66.8916	719.449	[M-2H]2-	CL 72:12|CL 18:3_18:3_18:3_18:3		69529330	427718900	0.817497	1071.14
22303	66.8961	323.296	[M-H]-	FA 21:1		18904510	250390100	0.948002	111.126
22307	66.8961	707.466	[M-H]-	PMeOH 36:5|PMeOH 16:1_20:4		42294590	232881500	0.885984	516.777
22315	66.8961	845.535	[M-H]-	PG 42:8|PG 20:2_22:6		933343900	6591358000	0.767275	10608
22331	66.9245	899.529	[M-H]-	PI 38:5;O|PI 18:0_20:5;O		7085546	35941170	0.881557	164.425
22338	66.941	821.537	[M-H]-	PG 40:6|PG 20:3_20:3		467495500	3553373000	0.695547	5895.01
22360	66.9687	780.517	[M+CH3COO]-	PC O-33:6|PC O-11:0_22:6		7878480	64882650	0.946032	119.675
22394	67.0281	643.434	[M-H]-	PA 32:2|PA 16:1_16:1		17378940	216551500	0.801996	244.057
22400	67.0338	705.52	[M+CH3COO]-	SM 30:1;2O|SM 16:1;2O/14:0		37380950	322731100	0.895782	640.579
22417	67.0516	869.517	[M-H]-	PI 37:5|PI 17:1_20:4		487347100	3554108000	0.910796	8626.52
22445	67.0676	833.534	[M-H]-	PG 41:7|PG 21:3_20:4		75458660	433198700	0.484412	544.006
22494	67.1225	859.55	[M-H]-	PG 43:8|PG 21:3_22:5		42087470	192296200	0.866344	636.688
22500	67.1225	933.553	[M-H]-	PI 42:8|PI 20:3_22:5		90118260	452290600	0.960011	1989.88
22508	67.1309	771.517	[M-H]-	PG 36:3|PG 18:1_18:2		679214300	3593471000	0.632181	11565.7
22520	67.1632	809.537	[M-H]-	PG 39:5|PG 17:1_22:4		46528070	280133100	0.826745	874.95
22533	67.1791	683.467	[M-H]-	PMeOH 34:3|PMeOH 16:1_18:2		39641870	340560200	0.763158	977.763
22541	67.1791	847.55	[M-H]-	PG 42:7|PG 20:3_22:4		436975800	2749725000	0.856719	5273.75
22546	67.1791	871.552	[M-H]-	PI 37:4|PI 17:1_20:3		681646500	5621934000	0.879885	12254
22557	67.201	744.488	[M-H]-	PE 34:3;2O|PE 18:2_16:1;2O		21901990	178703500	0.825997	176.471
22559	67.201	831.504	[M-H]-	PI 34:3|PI 18:1_16:2		68907290	405091400	0.878874	403.511
22586	67.2317	754.501	[M-H]-	PE 36:4;O|PE 20:4_16:0;O		21875460	150144600	0.952843	403.145
22589	67.2379	669.451	[M-H]-	PA 34:3|PA 16:1_18:2		25601650	356832300	0.886091	415.627
22590	67.2379	676.434	[M-2H]2-	CL 65:6|CL 14:0_14:0_15:0_22:6		27814860	174928800	0.755102	414.96
22594	67.2379	768.518	[M+CH3COO]-	PC O-32:5|PC O-12:0_20:5		28323660	201296300	0.883919	426.037
22605	67.26	806.497	[M-H]-	PS 38:6|PS 16:0_22:6		678976100	3845846000	0.92685	13505.9
22606	67.26	895.537	[M-H]-	PI 39:6|PI 17:1_22:5		64343190	738894000	0.717172	1738.55
22635	67.3063	709.482	[M-H]-	PMeOH 36:4|PMeOH 18:2_18:2		55923790	260790100	0.885244	807.516
22643	67.3063	819.521	[M-H]-	PG 40:7|PG 18:1_22:6		37490500	181631400	0.798631	622.058
22646	67.3063	921.549	[M-H]-	PI 41:7|PI 19:2_22:5		11392300	61726510	0.929389	346.18
22648	67.3063	959.57	[M-H]-	PI 44:9|PI 22:4_22:5		39756720	163937600	0.70134	1137.96
22653	67.3191	645.451	[M-H]-	PMeOH 31:1|PMeOH 15:0_16:1		20727500	114591200	0.884234	268.769
22657	67.3191	695.465	[M-H]-	PMeOH 35:4|PMeOH 15:0_20:4		30217070	161854700	0.705134	315.704
22662	67.3191	721.48	[M-H]-	PMeOH 37:5|PMeOH 17:1_20:4		23842870	106313700	0.749278	263.492
22673	67.3191	871.53	[M-H]-	PI 37:4|PI 17:1_20:3		75818220	356937200	0.704728	2508.94
22686	67.3247	631.436	[M-H]-	PA 31:1|PA 15:0_16:1		8804097	48410150	0.961184	175.533
22688	67.3247	671.465	[M-H]-	PMeOH 33:2|PMeOH 16:1_17:1		20792310	126596100	0.685061	271.719
22696	67.3521	413.343	[M-H]-	FA 28:5		188770700	1399126000	0.906721	2069.56
22708	67.3672	731.534	[M+CH3COO]-	SM 32:2;2O|SM 14:2;2O/18:0		45423670	323826000	0.708	937.84
22709	67.3672	732.482	[M-H]-	PS 32:1|PS 16:0_16:1		85258970	418016200	0.929426	1394.27
22737	67.4189	719.487	[M-H]-	PG 32:1|PG 16:0_16:1		38313890	258164600	0.652447	576.399
22742	67.4278	883.534	[M-H]-	PI 38:5|PI 18:1_20:4		5814358000	40690580000	0.49689	68936.6
22779	67.5233	515.39	[M-H]-	FA 36:10		7713429	41693440	0.692299	226.244
22842	67.7044	873.568	[M-H]-	PG 44:8|PG 22:4_22:4		315019800	1868477000	0.719472	8985.07
22850	67.7433	337.312	[M-H]-	FA 22:1		723260900	5251094000	0.923638	6899.45
22864	67.7789	933.547	[M-H]-	PI 42:8|PI 20:2_22:6		5133333	40390860	0.641886	107.654
22917	67.851	669.45	[M-H]-	PA 34:3|PA 16:0_18:3		14388100	198067400	0.769671	135.075
22919	67.851	766.506	[M-H]-	PE 37:5;O|PE 20:4_17:1;O		12292940	78240690	0.896521	140.174
22923	67.851	792.517	[M-H]-	PE 39:6;O|PE 22:4_17:2;O		23072360	157358200	0.897064	165.898
22925	67.851	820.515	[M-H]-	PS 39:6|PS 17:0_22:6		67473460	744492900	0.71891	735.943
22932	67.8718	311.295	[M-H]-	FA 20:0		2522272000	20543640000	0.946906	5598.6
22944	67.8718	823.55	[M-H]-	PG 40:5|PG 20:2_20:3		662597400	4735809000	0.840469	14628.1
22978	67.9179	859.534	[M-H]-	PI 36:3|PI 18:1_18:2		1233152000	10148740000	0.893175	18201.5
22982	67.9308	719.465	[M-H]-	PA 38:6|PA 16:0_22:6		29730670	310642900	0.925684	440.785
23007	67.958	808.515	[M-H]-	PS 38:5|PS 18:1_20:4		204124900	1165263000	0.839205	1482.52
23024	67.9731	921.548	[M-H]-	PI 41:7|PI 19:1_22:6		11101460	55764420	0.921381	337.342
23038	67.9881	844.574	[M-2H]2-	CL 90:13|CL 26:0_20:3_22:5_22:5		16143220	100278000	0.822124	184.132
23046	67.997	745.506	[M-H]-	PG 34:2|PG 16:1_18:1		165520500	863546600	0.807613	2471.19
23051	67.997	773.533	[M-H]-	PG 36:2|PG 18:1_18:1		759557100	4256922000	0.919044	7817.14
23063	68.0071	797.536	[M-H]-	PG 38:4|PG 18:0_20:4		149477900	616159500	0.80029	2576.72
23065	68.0071	811.553	[M-H]-	PG 39:4|PG 18:1_21:3		65393890	316123700	0.748492	1950.94
23070	68.0071	871.533	[M-H]-	PI 37:4|PI 17:0_20:4		188727100	838939100	0.646829	3413.02
23078	68.0153	633.45	[M-H]-	PMeOH 30:0|PMeOH 14:0_16:0		137273700	461248300	0.947956	2479.76
23103	68.033	659.468	[M-H]-	PMeOH 32:1|PMeOH 14:0_18:1		442890400	2511331000	0.63863	7419.88
23116	68.0431	619.434	[M-H]-	PA 30:0|PA 14:0_16:0		26113600	137623500	0.713564	429.26
23119	68.0431	685.48	[M-H]-	PMeOH 34:2|PMeOH 16:1_18:1		305885000	976796000	0.843624	4482.79
23147	68.0617	799.553	[M-H]-	PG 38:3|PG 18:1_20:2		131926600	740416100	0.817539	2936.87
23152	68.0617	885.55	[M-H]-	PI 38:4|PI 18:1_20:3		2749012000	15089970000	0.81796	33191.2
23157	68.0674	695.465	[M-H]-	PA 36:4|PA 16:0_20:4		256474200	1574299000	0.791543	2702.59
23167	68.0674	847.532	[M-H]-	PI 35:2|PI 17:1_18:1		320152800	2280886000	0.724105	3955.16
23183	68.1114	867.539	[M-H]-	PI O-38:6|PI O-18:2_20:4		14419360	74218540	0.83922	200.663
23194	68.123	733.504	[M-H]-	PG 33:1|PG 15:0_18:1		111917300	500408300	0.836003	1812.08
23196	68.123	750.511	[M-2H]2-	CL 76:9|CL 18:0_18:1_20:4_20:4		38502820	164422500	0.848227	272.866
23202	68.123	794.537	[M+CH3COO]-	PC O-34:6|PC O-12:0_22:6		90929720	604188700	0.913839	1024.65
23207	68.123	961.582	[M-H]-	PI 44:8|PI 22:4_22:4		64568390	310129000	0.843566	1782.76
23225	68.1287	759.52	[M-H]-	PG 35:2|PG 17:1_18:1		141731900	685101500	0.969534	1499.36
23228	68.1287	776.526	[M-2H]2-	CL 80:11|CL 18:0_18:1_22:5_22:5		36730940	147868100	0.902228	267.097
23248	68.1287	843.539	[M-H]-	PI O-36:4|PI O-16:0_20:4		13079070	47692520	0.815948	207.401
23256	68.1409	671.468	[M-H]-	PA 34:2|PA 16:1_18:1		216840100	1464798000	0.773031	2869.26
23258	68.1409	711.499	[M-H]-	PMeOH 36:3|PMeOH 18:1_18:2		356820800	2045361000	0.782398	6499.61
23265	68.1409	746.501	[M-H]-	PS 33:1|PS 16:0_17:1		105969400	759678700	0.957668	800.801
23280	68.1628	772.514	[M-H]-	PS 35:2|PS 17:1_18:1		176811200	1201089000	0.778978	1519.67
23316	68.2168	363.328	[M-H]-	FA 24:2		255572100	1858667000	0.900033	5099.35
23319	68.2168	901.599	[M-H]-	PG 46:8|PG 22:4_24:4		5302996	24796390	0.733915	117.227
23320	68.2168	909.554	[M-H]-	PI 40:6|PI 18:0_22:6		1027914000	8058145000	0.953385	29864.3
23326	68.2358	681.479	[M-2H]2-	CL 65:1|CL 15:0_16:0_16:0_18:1		14359830	62514800	0.856989	163.101
23328	68.2358	787.558	[M-H]-	PG 37:2|PG 18:1_19:1		12811590	77850680	0.752861	377.703
23334	68.2473	673.482	[M-H]-	PMeOH 33:1|PMeOH 15:0_18:1		88945800	891584900	0.556623	684.664
23345	68.2602	794.572	[M-H]-	PE 40:4|PE 18:0_22:4		34353470	198831500	0.690009	367.683
23355	68.2847	737.514	[M-H]-	PMeOH 38:4|PMeOH 18:1_20:3		91430080	659625000	0.796115	907.318
23363	68.3011	719.536	[M+CH3COO]-	SM 31:1;2O|SM 15:0;2O/16:1		12188650	68659040	0.802049	188.172
23379	68.3144	699.497	[M-H]-	PMeOH 35:2|PMeOH 17:1_18:1		65723440	408376400	0.812664	723.596
23384	68.3144	807.542	[M-H]-	PG 36:1;2O|PG 18:1_18:0;2O		14333610	51848270	0.953867	145.778
23390	68.3144	899.567	[M-H]-	PI 39:4|PI 19:1_20:3		38975480	204261600	0.925592	826.91
23413	68.3461	754.501	[M-2H]2-	CL 77:12|CL 17:0_20:4_20:4_20:4		21405400	121079700	0.704258	394.482
23430	68.3601	760.513	[M-H]-	PS 34:1|PS 16:0_18:1		1033713000	4661368000	0.83136	11332.5
23433	68.3601	786.531	[M-H]-	PS 36:2|PS 18:1_18:1		1050337000	5930999000	0.713573	12217.5
23449	68.4144	389.342	[M-H]-	FA 26:3		20650650	101641600	0.946096	266.224
23476	68.5102	720.517	[M+CH3COO]-	PC O-28:1|PC O-12:0_16:1		30520270	173440300	0.855996	345.243
23493	68.5841	696.496	[M-H]-	PE O-34:4|PE O-14:0_20:4		35113020	175466200	0.860807	537.224
23498	68.5841	770.537	[M+CH3COO]-	PC O-32:4|PC O-12:0_20:4		349132700	2217584000	0.820957	3705.1
23517	68.6819	782.533	[M-2H]2-	CL 81:12|CL 17:0_20:4_22:4_22:4		27101990	168867600	0.822404	563.587
23525	68.6896	796.553	[M+CH3COO]-	PC O-34:5|PC O-12:0_22:5		42642290	235433200	0.940379	512.407
23531	68.6954	836.546	[M-H]-	PS 40:5|PS 18:0_22:5		1548117000	18104900000	0.980735	15095.5
23558	68.7824	797.535	[M-H]-	PG 38:4|PG 18:0_20:4		179008800	2153498000	0.956695	3568.96
23574	68.8485	381.374	[M-H]-	FA 25:0		29140750	225234200	0.979385	160.284
23642	68.9441	938.591	[M+CH3COO]-	PC 40:7;3O|PC 22:6_18:1;3O		31574760	190012400	0.82705	864.843
23648	68.9581	645.451	[M-H]-	PA 32:1|PA 16:0_16:1		12494090	129360100	0.583229	153.524
23651	68.9581	885.549	[M-H]-	PI 38:4|PI 18:0_20:4		3741619000	37740990000	0.547922	40314.5
23659	68.9739	351.327	[M-H]-	FA 23:1		75152120	488333500	0.987154	707.573
23664	68.9784	668.466	[M-H]-	PE O-32:4|PE O-12:0_20:4		38208770	197644300	0.839006	567.91
23677	69.0258	415.357	[M-H]-	FA 28:4		78708390	466176800	0.973017	1107.19
23689	69.0409	506.459	[M-H]-	Cer 32:2;2O|Cer 18:2;2O/14:0		15325230	78916180	0.900155	211.72
23691	69.0409	552.463	[M-H]-	Cer 33:2;4O|Cer 18:1;3O/15:1;(2OH)		22985340	121787700	0.924727	414.02
23693	69.0409	566.478	[M+CH3COO]-	Cer 32:2;2O|Cer 18:2;2O/14:0		14636100	75592340	0.912863	156.959
23719	69.1034	662.478	[M-H]-	PE 30:0|PE 14:0_16:0		7833355	49821130	0.776296	101.733
23738	69.1298	325.311	[M-H]-	FA 21:0		1965848000	15661270000	0.903943	14782.7
23754	69.1406	704.468	[M-H]-	PE O-35:7|PE O-13:1_22:6		24215570	159169300	0.887601	383.683
23762	69.1406	786.532	[M-H]-	PS 36:2|PS 18:0_18:2		306566900	2231479000	0.695523	322.727
23793	69.2099	760.492	[M-2H]2-	CL 78:13|CL 18:0_16:1_22:6_22:6		455230000	3699075000	0.612471	4988.19
23800	69.2308	381.374	[M-H]-	FA 25:0		83918640	1340495000	0.613268	522.896
23805	69.2308	713.515	[M-H]-	PMeOH 36:2|PMeOH 18:1_18:1		162175100	2219099000	0.666649	2402.32
23822	69.2391	801.568	[M-H]-	PG 38:2|PG 18:1_20:1		17340980	132353700	0.803836	354.06
23825	69.2391	838.558	[M-H]-	PS 36:0;3O|PS 18:0_18:0;3O		225883200	3314810000	0.665254	1476.38
23827	69.2391	861.552	[M-H]-	PI 36:2|PI 18:0_18:2		97757700	1149115000	0.571154	1686.3
23835	69.2469	644.465	[M-H]-	PE O-30:2|PE O-12:0_18:2		8669978	58469360	0.63941	105.312
23836	69.2469	708.52	[M+CH3COO]-	PC O-27:0|PC O-12:0_15:0		12121730	88449770	0.657276	157.279
23841	69.2469	914.59	[M+CH3COO]-	PC 38:5;3O|PC 20:4_18:1;3O		48766990	518775600	0.642134	1092.71
23925	69.4197	283.264	[M-H]-	FA 18:0		199639700	2553221000	0.763903	101.699
23939	69.4197	699.498	[M-H]-	PA 36:2|PA 18:0_18:2		16128700	194820700	0.63465	146.346
23942	69.4197	759.568	[M+CH3COO]-	SM 34:2;2O|SM 16:2;2O/18:0		231660400	2302970000	0.862972	2499.84
23964	69.4462	786.508	[M-2H]2-	CL 82:15|CL 18:0_20:4_22:5_22:6		255095500	2158282000	0.772265	2593.76
23970	69.4809	660.462	[M-H]-	PE 30:1|PE 14:0_16:1		10881640	92275700	0.727602	106.918
23974	69.4809	836.548	[M-H]-	PS 40:5|PS 18:0_22:5		336755500	3993831000	0.760818	1704.6
23986	69.5019	701.515	[M-H]-	PEtOH 34:1|PEtOH 16:0_18:1		16398570	161899000	0.816503	233.954
24011	69.5166	761.534	[M-H]-	PG 35:1|PG 17:0_18:1		144144500	2166941000	0.769316	975.409
24033	69.5313	876.576	[M+CH3COO]-	PC 35:3;3O|PC 17:1_18:2;3O		33926280	298911000	0.845908	479.412
24044	69.5433	706.484	[M-H]-	PE O-35:6|PE O-13:1_22:5		13399450	83638180	0.853766	118.358
24045	69.5433	718.484	[M-H]-	PE O-36:7|PE O-16:2_20:5		17042990	138601000	0.725031	196.101
24060	69.549	887.564	[M-H]-	PI 38:3|PI 18:0_20:3		272920600	5696334000	0.749477	5927.81
24100	69.6131	670.528	[M-H]-	HexCer 32:1;2O|HexCer 18:1;2O/14:0		8293757	44146660	0.942931	107.215
24104	69.6131	730.549	[M+CH3COO]-	HexCer 32:1;2O|HexCer 18:1;2O/14:0		12258410	66496160	0.784269	169.57
24121	69.6398	673.481	[M-H]-	PA 34:1|PA 16:0_18:1		43986500	384407900	0.787328	268.903
24125	69.6398	812.543	[M-H]-	PS 38:3|PS 18:0_20:3		661709000	9321363000	0.64261	4675.62
24158	69.701	554.479	[M+CH3COO]-	Cer 31:1;2O|Cer 17:1;2O/14:0		6465982	45145150	0.915067	175.256
24169	69.701	756.565	[M+CH3COO]-	HexCer 34:2;2O|HexCer 18:2;2O/16:0		12182010	77422730	0.925986	266.084
24193	69.7099	794.511	[M-2H]2-	CL 83:14|CL 17:1_22:4_22:4_22:5		7443289	50877220	0.79519	115.068
24205	69.7456	686.477	[M-H]-	PE 32:2|PE 16:1_16:1		40788910	553738900	0.82617	406.878
24206	69.7456	686.477	[M-H]-	PE 32:2|PE 16:1_16:1		40788910	553738900	0.764934	858.492
24223	69.7607	940.605	[M+CH3COO]-	PC 40:6;3O|PC 22:4_18:2;3O		9404851	69421580	0.767659	196.908
24248	69.8183	712.494	[M-H]-	PE 34:3|PE 16:1_18:2		77198230	621117600	0.848231	1150.59
24260	69.8253	702.546	[M-H]-	PE O-34:1|PE O-16:0_18:1		18249460	99060010	0.807871	272.611
24299	69.8637	727.53	[M-H]-	PMeOH 37:2|PMeOH 18:1_19:1		9009917	59476350	0.929556	112.235
24301	69.8637	774.504	[M-2H]2-	CL 80:13|CL 18:0_18:1_22:6_22:6		134551300	923729000	0.924909	1061.91
24339	69.9095	838.559	[M-H]-	PS 40:4|PS 18:0_22:4		1453817000	18831820000	0.643164	13287.5
24346	69.9267	802.559	[M+CH3COO]-	PC O-33:3;1O|PC O-17:1_16:2;1O		47967440	530573200	0.752984	352.001
24364	69.9545	391.359	[M-H]-	FA 26:2		25774290	154121800	0.808233	232.316
24374	69.9633	648.498	[M-H]-	PE O-30:0|PE O-14:0_16:0		28221350	148623300	0.597089	464.444
24377	69.9633	696.498	[M-H]-	PE O-34:4|PE O-12:0_22:4		55594360	328504100	0.854995	758.318
24444	70.0409	736.494	[M-H]-	PE 36:5|PE 16:0_20:5		115295500	897118500	0.800507	891.263
24445	70.0409	747.566	[M+CH3COO]-	SM 33:1;2O|SM 17:1;2O/16:0		143538400	809951700	0.693419	1157.48
24455	70.0526	339.327	[M-H]-	FA 22:0		3101699000	19525720000	0.898006	98120.2
24487	70.0822	916.607	[M+CH3COO]-	PC 38:4;3O|PC 20:4_18:0;3O		41651920	249596500	0.786403	940.538
24502	70.1	780.591	[M-2H]2-	CL 79:0|CL 16:0_18:0_18:0_27:0		10627610	49020770	0.804644	134.337
24531	70.1289	775.552	[M-H]-	PG 36:1|PG 18:0_18:1		1553854000	11029140000	0.647709	23578
24540	70.1535	365.342	[M-H]-	FA 24:1		40822660	445516500	0.656792	707.02
24555	70.1633	757.509	[M-2H]2-	CL 77:9|CL 17:1_18:1_22:3_20:4		5651278	32045710	0.901224	141.152
24570	70.1834	644.468	[M-H]-	PE O-30:2|PE O-14:1_16:1		235596700	1892084000	0.805443	3528.12
24598	70.2224	429.374	[M-H]-	Vitamin E (Alpha-Tocopherol)		21275570	122144200	0.862529	268.307
24606	70.2224	942.626	[M+CH3COO]-	PC 40:5;3O|PC 22:5_18:0;3O		10083870	93893180	0.900053	275.319
24684	70.3	788.554	[M-H]-	PS 36:1|PS 18:0_18:1		970045600	7690308000	0.849546	20728.7
24767	70.3467	724.495	[M-2H]2-	CL 72:7|CL 15:0_15:0_22:3_20:4		84685060	712666600	0.869494	922.672
24791	70.3612	776.527	[M-H]-	PE 39:6|PE 17:1_22:5		171260300	1800188000	0.767497	1190.45
24817	70.4101	534.491	[M-H]-	Cer 34:2;2O|Cer 18:2;2O/16:0		809014600	4210754000	0.833441	12596.2
24824	70.4101	594.51	[M+CH3COO]-	Cer 34:2;2O|Cer 18:2;2O/16:0		1037933000	5282834000	0.812431	27053.8
24861	70.4404	744.498	[M-H]-	PE O-38:8|PE O-16:2_22:6		190284400	1433411000	0.774014	1322.9
24862	70.4404	764.522	[M-H]-	PE 38:5|PE 18:2_20:3		1160513000	5433134000	0.838359	10488.5
24876	70.4505	686.476	[M-H]-	PE 32:2|PE 16:0_16:2		19161850	142561300	0.535766	234.327
24885	70.4505	796.526	[M-H]-	PE O-42:10|PE O-20:5_22:5		315171000	1388279000	0.862031	3785.16
24889	70.4505	802.536	[M-2H]2-	CL 84:13|CL 18:0_22:4_22:4_22:5		23515840	129544400	0.613542	435.904
24890	70.4505	806.535	[M-H]-	PE 40:6;O|PE 22:6_18:0;O		44133260	239195000	0.908497	490.542
24900	70.4562	712.494	[M-H]-	PE 34:3|PE 18:1_16:2		365965700	2791032000	0.618388	5427.61
24909	70.4778	670.482	[M-H]-	PE O-32:3|PE O-16:2_16:1		43356650	194550600	0.733399	489.177
24912	70.4835	723.513	[M-2H]2-	CL 71:1|CL 17:0_18:0_18:0_18:1		22079310	151057500	0.832532	124.475
24915	70.4948	620.467	[M-H]-	PE O-28:0|PE O-12:0_16:0		123721000	462857500	0.774546	1390.88
24943	70.5237	840.537	[M+CH3COO]-	PC 35:5;O|PC 20:4_15:1;O		26408980	111892700	0.766573	633.429
24946	70.5376	843.52	[M-H]-	PG 42:9|PG 20:4_22:5		7974959	31548970	0.964392	198.97
24947	70.5376	869.529	[M-H]-	PG 44:10|PG 22:4_22:6		11104460	46669700	0.89166	372.219
24970	70.5969	796.552	[M-H]-	PE 39:4;O|PE 22:4_17:0;O		9747386	28241250	0.890951	160.729
24974	70.6026	690.512	[M-H]-	PE 32:0|PE 16:0_16:0		10488950	48558880	0.815332	238.375
24979	70.6119	762.51	[M-H]-	PE 38:6|PE 16:0_22:6		10631440000	64335560000	0.841195	83016.9
25001	70.6514	796.523	[M-H]-	PE O-42:10|PE O-20:4_22:6		16064730	64414090	0.875042	193.04
25015	70.6647	379.358	[M-H]-	FA 25:1		33669970	180908800	0.788338	596.529
25028	70.6704	409.406	[M-H]-	FA 27:0		32656990	264785900	0.776625	250.509
25041	70.6749	734.513	[M-H]-	PE O-37:6|PE O-15:1_22:5		147792500	609509800	0.943681	1500.85
25048	70.6749	790.553	[M-H]-	PE 40:6|PE 18:2_22:4		363160500	1394364000	0.651759	4492.05
25057	70.6869	696.497	[M-H]-	PE O-34:4|PE O-14:1_20:3		48681480	379729200	0.626032	686.437
25063	70.6869	784.529	[M-H]-	PE O-41:9|PE O-19:3_22:6		21189630	97904570	0.84233	436.165
25080	70.6996	752.525	[M-H]-	PE 37:4|PE 17:1_20:3		106252600	575556100	0.717447	1140.66
25101	70.7472	798.545	[M-H]-	PE O-42:9|PE O-20:4_22:5		36993960	211375600	0.828281	683.043
25109	70.7535	702.504	[M-2H]2-	CL 68:1|CL 14:0_18:0_20:0_16:1		10147550	59068980	0.881994	138.625
25119	70.7634	714.51	[M-H]-	PE 34:2|PE 16:1_18:1		417301400	2075814000	0.938722	5477.78
25132	70.7733	688.495	[M-H]-	PE 32:1|PE 14:0_18:1		114102900	571092900	0.876029	1359.89
25196	70.8664	758.582	[M+CH3COO]-	HexCer 34:1;2O|HexCer 18:1;2O/16:0		22741290	137349200	0.880855	620.199
25199	70.8753	738.508	[M-H]-	PE 36:4|PE 16:0_20:4		1774218000	10345230000	0.891422	19980.5
25209	70.8811	698.56	[M-H]-	HexCer 34:1;2O|HexCer 18:1;2O/16:0		13743100	89899850	0.924375	236.558
25226	70.901	816.555	[M-H]-	PE 42:7|PE 20:3_22:4		184891400	1032398000	0.700391	1980.72
25235	70.9175	423.42	[M-H]-	FA 28:0		81656760	992727900	0.611824	151.18
25243	70.9175	754.541	[M-H]-	PE 37:3|PE 17:1_20:2		17185530	90824870	0.750729	364.955
25245	70.9175	760.528	[M-H]-	PE O-39:7|PE O-17:2_22:5		115321200	1065072000	0.79622	763.691
25246	70.9175	786.547	[M-H]-	PE O-41:8|PE O-19:2_22:6		46521250	290840800	0.703604	546.45
25252	70.9339	522.489	[M-H]-	Cer 33:1;2O|Cer 17:1;2O/16:0		154267100	846639700	0.913485	2705.32
25259	70.9339	582.512	[M-H]-	Cer 35:1;4O|Cer 20:0;3O/15:1;(2OH)		186337200	1133305000	0.841869	3332.33
25280	70.9509	536.506	[M-H]-	Cer 34:1;2O|Cer 18:1;2O/16:0		9858659	73252550	0.886116	210.01
25289	70.9509	850.601	[M+CH3COO]-	PC O-38:6|PC O-18:2_20:4		8719434	74529810	0.818364	102.969
25298	70.983	740.525	[M-H]-	PE 36:3|PE 18:1_18:2		1417753000	10547820000	0.975028	13231.2
25308	70.9887	608.526	[M+CH3COO]-	Cer 35:2;2O|Cer 18:2;2O/17:0		53955360	314949700	0.907986	1179.32
25311	70.9887	768.558	[M-H]-	PE 38:3|PE 18:0_20:3		18323420	152576400	0.775184	271.663
25319	71.0004	548.505	[M-H]-	Cer 35:2;2O|Cer 18:2;2O/17:0		47047180	247609200	0.831417	809.295
25327	71.0004	824.582	[M+CH3COO]-	PC O-36:5|PC O-16:1_20:4		23381800	153544600	0.979002	383.855
25335	71.0182	804.578	[M+CH3COO]-	PC O-33:2;1O|PC O-18:1_15:1;1O		97804410	843073600	0.768857	776.797
25344	71.0319	722.516	[M-H]-	PE O-36:5|PE O-16:2_20:3		293298100	1726062000	0.664603	1311.57
25354	71.0481	778.563	[M-H]-	PE O-40:5|PE O-18:1_22:4		32692130	165640900	0.772882	430.614
25358	71.0539	730.54	[M-2H]2-	CL 72:1|CL 15:0_16:0_24:0_17:1		15419420	165521000	0.515246	189.432
25365	71.0643	756.556	[M-H]-	PE 37:2|PE 18:1_19:1		7305833	53392360	0.813806	114.382
25375	71.0982	852.611	[M+CH3COO]-	PC O-38:5|PC O-18:1_20:4		34137440	253078200	0.70361	402.686
25384	71.1093	746.516	[M-H]-	PE O-38:7|PE O-16:1_22:6		5670806000	59163670000	0.817207	41648.6
25391	71.1231	623.489	[M-H]-	FA 44:12		8737252	63855120	0.732665	139.025
25395	71.1231	776.522	[M-H]-	PE 39:6|PE 17:0_22:6		281710500	2721373000	0.845105	1949.16
25416	71.1376	816.543	[M-H]-	PE 38:3;3O|PE 22:3_16:0;3O		34532000	343588100	0.833731	640.829
25427	71.1594	594.509	[M-H]-	Cer 36:2;4O|Cer 19:0;3O/17:2;(2OH)		18120020	128335300	0.718	472.399
25479	71.2095	367.358	[M-H]-	FA 24:0		40372310	316410500	0.903161	197.703
25558	71.278	775.599	[M+CH3COO]-	SM 35:1;2O|SM 19:1;2O/16:0		63209750	371588800	0.805296	1314.27
25588	71.307	393.373	[M-H]-	FA 26:1		338884900	2306570000	0.92984	5559.17
25669	71.3615	752.525	[M-H]-	PE 37:4|PE 17:0_20:4		61751010	448603800	0.794541	537.565
25702	71.3767	842.566	[M-H]-	PE 44:8|PE 22:4_22:4		42804910	347231500	0.709435	367.54
25773	71.4543	562.519	[M-H]-	Cer 36:2;2O|Cer 18:1;2O/18:1		74389530	413255700	0.752139	1824.17
25777	71.4543	622.542	[M+CH3COO]-	Cer 36:2;2O|Cer 18:1;2O/18:1		111185600	597022500	0.685328	1459.14
25787	71.4656	524.506	[M-H]-	Cer 33:0;2O|Cer 17:0;2O/16:0		8182012	30381200	0.619158	120.984
25798	71.4716	790.542	[M-H]-	PE 40:6|PE 18:1_22:5		901779100	3488146000	0.807849	6150.47
25805	71.4771	798.545	[M-H]-	PE O-42:9|PE O-20:3_22:6		17194040	70109300	0.747924	317.465
25822	71.4967	734.513	[M-H]-	PE O-37:6|PE O-15:1_22:5		95006320	353521400	0.88734	1371.05
25827	71.5024	714.51	[M-H]-	PE 34:2|PE 16:0_18:2		92249290	385166700	0.886702	1198.02
25832	71.5024	824.557	[M-H]-	PE O-44:10|PE O-22:6_22:4		11321720	32512750	0.887197	185.867
25866	71.5903	436.284	[M-H]-	LPE O-16:1		6529166	20925020	0.91315	103.853
25867	71.5903	703.511	[M-2H]2-	CL 68:0|CL 14:0_16:0_18:0_20:0		23124680	124439700	0.76538	352.623
25868	71.5903	722.512	[M-H]-	PE O-36:5|PE O-16:1_20:4		5763716000	23696100000	0.872836	27285.2
25893	71.6272	770.573	[M-2H]2-	CL 78:3|CL 24:0_18:1_18:1_18:1		25356390	240349700	0.726035	264.168
25901	71.6334	744.565	[M-H]-	PE 36:1|PE 18:0_18:1		90053990	387012200	0.811259	1597.69
25914	71.6389	760.528	[M-H]-	PE O-39:7|PE O-17:1_22:6		1057644000	3237848000	0.677911	7329.93
25919	71.6518	724.528	[M-H]-	PE O-36:4|PE O-18:2_18:2		422828000	2438928000	0.590926	4391.92
25930	71.6613	698.515	[M-H]-	PE O-34:3|PE O-18:2_16:1		349524200	1690891000	0.906801	4771.85
25943	71.6745	754.54	[M-H]-	PE 37:3|PE 18:1_19:2		64499710	467457300	0.814699	1412.72
25947	71.6745	780.554	[M-H]-	PE 39:4|PE 19:1_20:3		98906550	588864900	0.782757	1209.97
25954	71.6745	826.579	[M-H]-	PE O-44:9|PE O-20:4_24:5		18601910	114952200	0.679111	159.32
25958	71.6891	718.536	[M-H]-	PE 34:0|PE 16:0_18:0		50188240	476656300	0.683219	740.824
25959	71.6891	730.54	[M-2H]2-	CL 72:1|CL 18:0_18:0_18:0_18:1		44978980	248586500	0.787096	551.625
25960	71.6891	742.541	[M-H]-	PE 36:2|PE 18:1_18:1		2881088000	19417670000	0.648231	17507.5
25994	71.7672	381.374	[M-H]-	FA 25:0		35880860	257300500	0.771156	235.319
25997	71.7672	538.522	[M-H]-	Cer 34:0;2O|Cer 18:0;2O/16:0		24590150	167086400	0.748425	555.114
26003	71.7672	598.541	[M+CH3COO]-	Cer 34:0;2O|Cer 18:0;2O/16:0		29933830	201094100	0.7266	506.157
26015	71.7672	716.525	[M-H]-	PE 34:1|PE 16:0_18:1		419924400	3719746000	0.86074	3218.64
26019	71.7672	867.659	[M+CH3COO]-	SM 42:4;2O|SM 16:2;2O/26:2		3770604	25420490	0.828675	126.297
26061	71.8103	451.453	[M-H]-	FA 30:0		62125690	1140458000	0.955806	137.809
26084	71.8374	792.554	[M-H]-	PE 40:5|PE 18:0_22:5		1118324000	8285424000	0.720434	7865.52
26095	71.8473	766.54	[M-H]-	PE 38:4|PE 18:0_20:4		5431982000	56280630000	0.526809	88453
26128	71.8844	736.528	[M-H]-	PE O-37:5|PE O-17:1_20:4		623434200	4341887000	0.73064	5346.04
26139	71.8997	599.492	[M-H]-	FA 42:10		8539617	51109320	0.821052	253.335
26147	71.913	788.558	[M-H]-	PE O-41:7|PE O-17:1_24:6		25922160	121996100	0.915907	157.819
26167	71.9287	776.557	[M-H]-	PE O-40:6|PE O-18:2_22:4		1986685000	13831770000	0.756282	14380.8
26170	71.9287	804.546	[M-H]-	PE 41:6|PE 19:0_22:6		6074611	26216240	0.913957	128.038
26175	71.9345	550.519	[M-H]-	Cer 35:1;2O|Cer 18:1;2O/17:0		100248500	521380000	0.810079	2058.73
26290	72.0385	756.555	[M-H]-	PE 37:2|PE 18:1_19:1		46178760	411118400	0.58266	988
26298	72.0385	820.588	[M-H]-	PE 42:5|PE 18:1_24:4		57900610	547701400	0.535955	713.158
26329	72.0862	764.562	[M-H]-	PE O-39:5|PE O-17:1_22:4		92633430	986689300	0.642	1493.51
26336	72.0862	854.627	[M+CH3COO]-	PC O-38:4|PC O-18:0_20:4		11438730	107076600	0.724824	148.977
26351	72.1128	726.544	[M-H]-	PE O-36:3|PE O-18:2_18:1		299669300	4338365000	0.611021	5363.69
26369	72.1481	409.404	[M-H]-	FA 27:0		11110440	136489500	0.906021	109.858
26433	72.2356	616.568	[M-H]-	Cer 40:3;2O|Cer 18:2;2O/22:1		12095220	100560600	0.742827	249.675
26447	72.2356	700.529	[M-H]-	PE O-34:2|PE O-16:1_18:1		118416700	1502176000	0.753899	1013.09
26479	72.2866	642.583	[M-H]-	Cer 42:4;2O|Cer 18:2;2O/24:2		44839510	254723700	0.652187	1313.18
26486	72.2866	702.605	[M+CH3COO]-	Cer 42:4;2O|Cer 18:2;2O/24:2		96328320	615639200	0.523222	1441.7
26520	72.3012	750.546	[M-H]-	PE O-38:5|PE O-18:1_20:4		4513002000	39728140000	0.763274	42080
26523	72.3012	846.627	[M+CH3COO]-	PC O-36:2;1O|PC O-18:0_18:2;1O		158641400	1923382000	0.738611	1544.82
26527	72.3172	772.589	[M-H]-	PE 38:1|PE 18:0_20:1		9295132	49996760	0.844565	144.885
26543	72.3479	564.537	[M-H]-	Cer 36:1;2O|Cer 18:1;2O/18:0		16746040	91484610	0.790013	339.754
26544	72.3479	610.542	[M-H]-	Cer 37:1;4O|Cer 20:0;3O/17:1;(2OH)		58649670	375808700	0.936079	1354.15
26590	72.4136	770.573	[M-H]-	PE 38:2|PE 18:1_20:1		95619930	567541100	0.848857	1021.2
26604	72.4274	782.57	[M-H]-	PE 39:3|PE 18:0_21:3		38985220	230062500	0.702153	802.538
26607	72.4274	804.594	[M-H]-	PE O-42:6|PE O-18:2_24:4		100315000	695633500	0.644875	840.391
26618	72.4482	752.559	[M-H]-	PE O-38:4|PE O-18:1_20:3		300247000	2103907000	0.836972	3124.46
26651	72.4767	744.556	[M-H]-	PE 36:1|PE 18:0_18:1		2306685000	17199020000	0.720743	17744.1
26657	72.4767	820.616	[M-H]-	PE O-43:5|PE O-19:0_24:5		58917230	422616900	0.845219	858.154
26666	72.4917	395.39	[M-H]-	FA 26:0		135601600	1196685000	0.692095	951.356
26678	72.4917	866.672	[M+CH3COO]-	HexCer 42:3;2O|HexCer 18:2;2O/24:1		7627656	66704070	0.870321	136.399
26701	72.5216	728.62	[M+CH3COO]-	Cer 44:5;2O|Cer 18:1;2O/26:4		21102780	179335900	0.924083	853.313
26718	72.566	869.675	[M+CH3COO]-	SM 42:3;2O		48654740	521686100	0.759631	822.634
26732	72.578	609.559	[M-H]-	FA 42:5		349466900	2568776000	0.666703	8689.32
26738	72.578	630.583	[M-H]-	Cer 41:3;2O|Cer 18:2;2O/23:1		13002670	138488500	0.89213	250.11
26744	72.578	802.574	[M-H]-	PE O-42:7|PE O-20:1_22:6		80965900	661419000	0.881888	706.928
26815	72.6525	740.564	[M-H]-	PE O-37:3|PE O-18:1_19:2		6317962	41975660	0.600592	148.865
26821	72.6663	784.588	[M-H]-	PE 39:2|PE 18:1_21:1		6431690	57800830	0.826453	127.607
26824	72.6663	843.66	[M+CH3COO]-	SM 40:2;2O|SM 20:2;2O/20:0		24068370	282332800	0.864637	182.445
26836	72.6853	895.693	[M+CH3COO]-	SM 44:4;2O		5589551	70123990	0.723499	109.122
26868	72.7596	627.522	[M-H]-	FA 44:10		37126860	367986500	0.836706	684.617
26874	72.7596	796.585	[M-H]-	PE 40:3|PE 18:0_22:3		26698870	333061600	0.708949	317.513
26896	72.7716	754.575	[M-H]-	PE O-38:3|PE O-18:2_20:1		26562770	271126500	0.923005	568.994
26937	72.7899	758.571	[M-H]-	PE 37:1|PE 18:0_19:1		13101540	135383200	0.644644	291.179
26938	72.7899	758.571	[M-H]-	PE 37:1|PE 18:0_19:1		13665900	138534500	0.76222	354.047
26939	72.7899	786.602	[M-2H]2-	CL 80:1|CL 18:0_18:0_26:0_18:1		2846552	38037640	0.860195	112.002
26951	72.8278	493.5	[M-H]-	FA 33:0		51873340	1081432000	0.924635	769.337
26989	72.8802	728.559	[M-H]-	PE O-36:2|PE O-18:1_18:1		232779000	2221900000	0.848282	2935.89
27019	72.9168	857.674	[M+CH3COO]-	SM 41:2;2O		59949960	793679000	0.943102	799.709
27021	72.9168	882.663	[M+CH3COO]-	PC O-40:4|PC O-20:0_20:4		10602090	139212800	0.677848	151.711
27043	72.9672	644.6	[M-H]-	Cer 42:3;2O|Cer 18:2;2O/24:1		183706700	1967792000	0.813175	2890.36
27080	72.9746	704.618	[M+CH3COO]-	Cer 42:3;2O|Cer 18:2;2O/24:1		409329100	4262922000	0.757675	9576.35
27122	73.0251	798.604	[M-H]-	PE 40:2|PE 18:1_22:1		11504220	152677200	0.53281	212.41
27161	73.099	507.515	[M-H]-	FA 34:0		56522250	1379118000	0.722247	1013.46
27162	73.099	618.583	[M-H]-	Cer 40:2;2O|Cer 16:1;2O/24:1		62291950	829229500	0.787585	897.945
27165	73.099	620.598	[M-H]-	Cer 40:1;2O|Cer 16:0;2O/24:1		4161397	97394540	0.786415	105.616
27170	73.099	670.615	[M-H]-	Cer 44:4;2O|Cer 18:2;2O/26:2		4398159	67504050	0.851037	115.194
27185	73.099	831.664	[M+CH3COO]-	SM 39:1;2O		5201051	50717660	0.72438	181.325
27211	73.1078	592.568	[M-H]-	Cer 38:1;2O|Cer 16:1;2O/22:0		8947131	79545460	0.82772	202.485
27244	73.1409	772.585	[M-H]-	PE 38:1|PE 20:0_18:1		17209610	166024200	0.924793	117.71
27245	73.1409	780.591	[M-H]-	PE O-40:4|PE O-18:1_22:3		19502480	320519600	0.880356	321.961
27274	73.1638	808.668	[M-H]-	HexCer 42:2;2O|HexCer 18:1;2O/24:1		40227550	473538800	0.925248	862.543
27282	73.1638	868.691	[M+CH3COO]-	HexCer 42:2;2O|HexCer 18:1;2O/24:1		95268550	1175158000	0.824277	1722.85
27339	73.2533	782.653	[M-H]-	HexCer 40:1;2O|HexCer 21:0;2O/19:1		8758609	75520480	0.776572	327.727
27345	73.2533	842.673	[M+CH3COO]-	HexCer 40:1;2O|HexCer 21:1;2O/19:0		17353250	149756600	0.736156	136.955
27368	73.2619	897.711	[M+CH3COO]-	SM 44:3;2O		5301600	99718200	0.90265	133.293
27382	73.3104	658.613	[M-H]-	Cer 43:3;2O|Cer 18:2;2O/25:1		11678800	138111900	0.887666	140.298
27390	73.3104	718.636	[M+CH3COO]-	Cer 43:3;2O|Cer 18:2;2O/25:1		29636150	362182200	0.832717	550.87
27397	73.3104	871.692	[M+CH3COO]-	SM 42:2;2O		206087600	5095419000	0.739021	3518.07
27405	73.3192	632.601	[M-H]-	Cer 41:2;2O|Cer 18:2;2O/23:0		43161240	585098200	0.697475	233.466
27540	73.5183	736.489	[M-2H]2-	CL 74:9|CL 16:1_18:1_20:3_20:4		13569190	236477300	0.724994	112.576
27546	73.5183	756.593	[M-H]-	PE O-38:2|PE O-18:1_20:1		13962070	160108600	0.677084	304.729
27557	73.5183	845.674	[M+CH3COO]-	SM 40:1;2O		25221390	438924300	0.903176	245.664
27572	73.5183	936.706	[M+CH3COO]-	PC O-44:5|PC O-24:1_20:4		3846388	82364010	0.645088	107.855
27594	73.5585	711.48	[M-2H]2-	CL 70:6|CL 16:1_18:1_18:2_18:2		8303759	138646000	0.738156	149.022
27641	73.6514	535.547	[M-H]-	FA 36:0		50840740	1252999000	0.873994	1080.23
27643	73.6514	672.628	[M-H]-	Cer 44:3;2O|Cer 18:2;2O/26:1		7610007	106958000	0.788123	212.51
27649	73.6514	732.652	[M+CH3COO]-	Cer 44:3;2O|Cer 18:2;2O/26:1		18332810	285319200	0.791481	663.93
27718	73.7544	646.615	[M-H]-	Cer 42:2;2O|Cer 18:2;2O/24:0		234127600	3075219000	0.697448	2550.58
27725	73.7544	706.636	[M+CH3COO]-	Cer 42:2;2O|Cer 18:1;2O/24:1		442190100	7233496000	0.551413	7348.05
27746	73.7544	910.694	[M+CH3COO]-	PC O-42:4|PC O-20:0_22:4		7372237	136508600	0.774477	234.3
27821	73.8781	810.683	[M-H]-	HexCer 42:1;2O|HexCer 18:1;2O/24:0		5527996	51478700	0.766228	116.597
27825	73.8781	870.704	[M+CH3COO]-	HexCer 42:1;2O		11811750	122122500	0.77676	218.007
27838	73.887	549.561	[M-H]-	FA 37:0		81233050	1969734000	0.698214	1568.72
28033	74.255	725.495	[M-2H]2-	CL 72:6|CL 18:1_18:1_18:2_18:2		10715510	398985100	0.739963	100.396
28061	74.3135	885.705	[M+CH3COO]-	SM 43:2;2O|SM 16:2;2O/27:0		10246160	247106000	0.742464	119.613
28063	74.3135	899.721	[M+CH3COO]-	SM 44:2;2O		5037482	111992600	0.641144	133.935
28064	74.3135	899.729	[M+CH3COO]-	SM 44:2;2O		4956842	111941400	0.815502	129.39
28082	74.3658	563.577	[M-H]-	FA 38:0		10077420	395764400	0.741951	189.091
28097	74.4135	674.646	[M-H]-	Cer 44:2;2O|Cer 18:1;2O/26:1		10193720	167372500	0.884388	168.525
28103	74.4135	734.668	[M+CH3COO]-	Cer 44:2;2O|Cer 18:1;2O/26:1		20790170	367290800	0.926919	508.581
28147	74.4641	708.65	[M+CH3COO]-	Cer 42:1;2O|Cer 18:1;2O/24:0		116008800	2100093000	0.86702	2893.19
28175	74.4641	873.709	[M+CH3COO]-	SM 42:1;2O		18995460	592775600	0.828875	497.005
28259	74.5646	577.593	[M-H]-	FA 39:0		82035700	1787639000	0.686622	1739.9
28311	74.5735	465.468	[M-H]-	FA 31:0		17602930	253541400	0.843431	185.444
28317	74.5735	591.608	[M-H]-	FA 40:0		86772310	1984061000	0.847057	1576.18
28329	74.5735	662.646	[M-H]-	Cer 43:1;2O|Cer 19:1;2O/24:0		6681007	96762620	0.79383	109.662
28335	74.5735	713.496	[M-2H]2-	CL 70:4|CL 16:1_18:1_18:1_18:1		8464637	193236200	0.823178	117.08
28341	74.5735	722.668	[M+CH3COO]-	Cer 43:1;2O|Cer 19:1;2O/24:0		13873540	332824600	0.789887	384.013
28346	74.5735	726.502	[M-2H]2-	CL 72:5|CL 18:1_18:1_18:1_18:2		8818540	276256300	0.928406	150.474
28676	75.2104	619.639	[M-H]-	FA 42:0		22859950	601148000	0.932772	432.242
28782	75.4096	633.654	[M-H]-	FA 43:0		30070410	831702300	0.90262	189.339
28917	75.7331	507.515	[M-H]-	FA 34:0		7250830	132516000	0.716251	115.278
30153	86.1582	283.264	[M-H]-	FA 18:0		136815900	4819049000	0.504789	211.054
30270	87.0036	818.591	[M+CH3COO]-	PC O-34:2;1O|PC O-17:0_17:2;1O		44385030	1061483000	0.79425	312.575
30938	91.8466	255.233	[M-H]-	FA 16:0		668587300	27926560000	0.955456	679.14
30994	91.991	883.535	[M-H]-	PI 38:5|PI 18:1_20:4		10688370	73127320	0.901112	129.163
31038	92.0747	305.248	[M-H]-	FA 20:3		54244520	1163879000	0.865648	248.548
31076	92.1324	695.466	[M-H]-	PA 36:4|PA 16:1_20:3		12681830	159134000	0.455308	135.69
31098	92.1791	645.452	[M-H]-	PA 32:1|PA 16:0_16:1		17004400	209627100	0.770837	219.029
31099	92.1791	671.468	[M-H]-	PA 34:2|PA 16:1_18:1		18268270	227303100	0.738825	256.822
31106	92.1942	283.264	[M-H]-	FA 18:0		876755700	23383400000	0.898716	748.873
31163	92.3133	810.531	[M-H]-	PS 38:4|PS 18:1_20:3		19061400	306670000	0.752261	131.313
31183	92.3285	723.498	[M-H]-	PA 38:4|PA 18:0_20:4		48224890	632444000	0.667535	370.783
31192	92.3475	699.497	[M-H]-	PA 36:2|PA 18:1_18:1		26559170	353698800	0.720485	305.355
31380	92.6767	764.523	[M-2H]2-	CL 78:9|CL 18:0_20:3_20:3_20:3		25245860	258434200	0.509873	217.095
31413	92.7811	746.515	[M-H]-	PE O-38:7|PE O-18:2_20:5		22876980	188381600	0.764633	188.869
31455	92.8093	840.578	[M+CH3COO]-	PC O-36:5;1O|PC O-14:0_22:5;1O		25410170	319562000	0.787849	325.268
31462	92.8151	748.527	[M-H]-	PE O-38:6|PE O-18:1_20:5		40931410	392983600	0.652124	144.042
31558	92.9275	766.541	[M-H]-	PE 38:4|PE 18:0_20:4		26423850	360835200	0.572585	405.131
31613	93.078	776.563	[M-H]-	PE O-40:6|PE O-18:2_22:4		8645834	164534800	0.791547	108.625
31617	93.078	868.606	[M+CH3COO]-	PC 34:0;3O|PC 16:0_18:0;3O		19155790	415447200	0.689762	330.253
31650	93.1733	818.591	[M+CH3COO]-	PC O-34:2;1O|PC O-17:0_17:2;1O		64200130	1181832000	0.89913	457.533
31692	93.2219	744.556	[M-H]-	PE 36:1|PE 18:0_18:1		14876770	232952900	0.798509	111.189
31830	93.5361	832.608	[M+CH3COO]-	PC O-35:2;1O|PC O-18:0_17:2;1O		27395710	569182900	0.729074	322.715
31931	93.7362	706.636	[M+CH3COO]-	Cer 42:2;2O|Cer 18:1;2O/24:1		8991903	97052390	0.850129	147.863
32136	94.4992	255.233	[M-H]-	FA 16:0		148238900	4356732000	0.566539	116.561
32144	94.5213	283.264	[M-H]-	FA 18:0		175526700	4700807000	0.553071	148.051

## Sheet: SK-N-SH_lipid_negative
ID	RT [min]	m/z	Type	Metabolite name	Comment	Height	Area	Gaussian	S/N
2627	16.1026	257.176	[M-H]-	FA 14:1;2O		14357760	135563600	0.676763	214.7
3787	19.9814	287.223	[M-H]-	FA 16:0;2O		6206252	71552690	0.719599	143.074
4568	22.0196	247.17	[M-H]-	FA 16:4		40745880	179618300	0.712305	1032.48
5062	23.0641	225.186	[M-H]-	FA 14:1		12594070	153228100	0.76578	111.473
5198	23.4042	315.254	[M-H]-	FA 18:0;2O		27001700	275123600	0.712958	444.141
5589	24.3703	233.155	[M-H]-	FA 15:4		459786500	4254953000	0.698947	2980.37
5614	24.4373	247.17	[M-H]-	FA 16:4		15990750	137955700	0.842463	752.938
5666	24.5659	315.254	[M-H]-	FA 18:0;2O		67132320	661184700	0.80669	1093.61
5765	24.8404	619.289	[M-H]-	LPI 20:4		22577800	251036000	0.834603	997.209
6203	25.8099	555.273	[M-H]-	LPG 22:6		25867360	247115200	0.653787	1457.39
6255	25.8975	526.314	[M+CH3COO]-	LPC 14:0		20414710	252093800	0.770903	448.09
6379	26.1796	531.274	[M-H]-	LPG 20:4		5222683	54180160	0.836494	200.122
6414	26.274	448.248	[M-H]-	LPE 16:2		6893811	92571890	0.717855	356.558
6430	26.3458	424.248	[M-H]-	LPE 14:0		4056129	44492530	0.801859	238.357
6519	26.4841	498.263	[M-H]-	LPE 20:5		84926580	1079836000	0.785783	4358.98
6576	26.6125	251.202	[M-H]-	FA 16:2		7342761	106569400	0.767632	134.669
6775	27.0679	550.317	[M+CH3COO]-	LPC 16:2		3716240	39911300	0.855978	160.055
7035	27.7816	552.331	[M+CH3COO]-	LPC 16:1		21929950	240957200	0.77453	422.531
7259	28.3314	552.331	[M+CH3COO]-	LPC 16:1		21127240	247851200	0.912934	377.264
7310	28.4623	253.218	[M-H]-	FA 16:1		44126640	833076400	0.826941	125.78
7498	28.9938	253.218	[M-H]-	FA 16:1		54433560	1082535000	0.907207	119.828
7516	29.0421	557.289	[M-H]-	LPG 22:5		5260623	59354420	0.762394	192.187
7558	29.1684	626.347	[M+CH3COO]-	LPC 22:6		53681460	742424000	0.823418	2529.35
7612	29.2509	552.331	[M+CH3COO]-	LPC 16:1		15045710	266817600	0.986684	222.215
7826	29.8389	327.233	[M-H]-	FA 22:6		19778800	291604900	0.818154	126.221
7844	29.8446	524.279	[M-H]-	LPE 22:6		1238256000	18410820000	0.762176	21585.7
8081	30.3328	509.29	[M-H]-	LPG 18:1		12065630	134423600	0.694852	266.322
8115	30.4373	597.303	[M-H]-	LPI 18:1		2714158	30400660	0.792448	143.675
8194	30.5784	303.234	[M-H]-	FA 20:4		41378030	642372700	0.892699	329.855
8196	30.5784	500.279	[M-H]-	LPE 20:4		1371946000	20377870000	0.814208	16430.1
8378	30.8174	524.279	[M-H]-	LPE 22:6		157066700	2086060000	0.958901	1723.5
8408	30.8833	299.259	[M-H]-	FA 18:0;O		41202380	739533300	0.751417	140.526
8436	30.9271	476.279	[M-H]-	LPE 18:2		7434132	93321340	0.860192	331.522
8452	30.9962	602.348	[M+CH3COO]-	LPC 20:4		16725810	252138700	0.704294	295.154
8720	31.6851	524.278	[M-H]-	LPE 22:6		49684650	1089508000	0.593472	513.566
8724	31.6851	566.348	[M+CH3COO]-	LPC 17:1		4295223	61161250	0.799027	168.363
8738	31.6908	500.279	[M-H]-	LPE 20:4		214612800	5903275000	0.628848	1516.53
8843	31.97	329.249	[M-H]-	FA 22:5		7131705	104518300	0.800609	122.436
8845	31.97	526.294	[M-H]-	LPE 22:5		302621500	4305979000	0.735244	6830.42
8943	32.2246	303.233	[M-H]-	FA 20:4		16911340	257083500	0.881658	122.678
8998	32.3409	225.186	[M-H]-	FA 14:1		17234240	222416700	0.913486	184.101
9000	32.3409	289.217	[M-H]-	FA 19:4		1987203	18220910	0.930389	114.969
9017	32.4068	476.279	[M-H]-	LPE 18:2		4275219	71635610	0.814962	155.668
9161	32.7471	291.234	[M-H]-	FA 19:3		4849110	61504130	0.908542	136.512
9201	32.8942	225.186	[M-H]-	FA 14:1		43806960	684689400	0.852291	356.9
9255	33.0418	526.294	[M-H]-	LPE 22:5		42108120	358874200	0.561311	270.309
9451	33.6155	225.186	[M-H]-	FA 14:1		28257650	451029200	0.89986	237.451
9510	33.8415	502.294	[M-H]-	LPE 20:3		18741710	319544600	0.787764	284.457
9674	34.5181	213.185	[M-H]-	FA 13:0		40343860	995736100	0.803059	211.464
9677	34.5181	526.294	[M-H]-	LPE 22:5		102933500	1669540000	0.941026	2074.95
9727	34.5802	554.346	[M+CH3COO]-	LPC 16:0		149371400	2167795000	0.83644	4468.81
9826	34.7552	251.201	[M-H]-	FA 16:2		10548960	190696500	0.868946	183.578
9924	35.1502	526.294	[M-H]-	LPE 22:5		22666850	472456400	0.551704	213.787
9934	35.1875	552.309	[M-H]-	LPE 24:6		8692798	159657700	0.69999	166.782
10061	35.7066	452.278	[M-H]-	LPE 16:0		22009460	420055600	0.733342	652.308
10080	35.8246	281.248	[M-H]-	FA 18:1		72206650	925772200	0.645189	218.781
10099	35.8696	239.202	[M-H]-	FA 15:1		34189870	559751200	0.706335	358.994
10148	36.0149	301.218	[M-H]-	FA 20:5		10631670	150651000	0.862802	166.08
10226	36.1834	580.362	[M+CH3COO]-	LPC 18:1		170768500	2955616000	0.820883	3812.82
10244	36.1891	281.248	[M-H]-	FA 18:1		271180400	5954750000	0.791135	660.079
10335	36.4101	502.294	[M-H]-	LPE 20:3		22543400	368172800	0.877896	327.962
10348	36.4609	251.202	[M-H]-	FA 16:2		84167380	1213019000	0.91032	1644.59
10399	36.5798	554.346	[M+CH3COO]-	LPC 16:0		298476800	3077320000	0.854711	8645.7
10527	36.7856	452.278	[M-H]-	LPE 16:0		5401502	98426510	0.833143	141.272
10559	36.9472	239.202	[M-H]-	FA 15:1		84617750	1392800000	0.873403	893.631
10647	37.1941	528.31	[M-H]-	LPE 22:4		199040700	3640223000	0.899175	2467.13
10700	37.3809	478.294	[M-H]-	LPE 18:1		86950000	1837844000	0.79542	2530.2
10773	37.6375	580.362	[M+CH3COO]-	LPC 18:1		29700330	530691800	0.905805	358.509
10777	37.6627	452.278	[M-H]-	LPE 16:0		17491590	392752900	0.904431	437.977
10812	37.7469	227.201	[M-H]-	FA 14:0		67864680	1667205000	0.835087	121.016
10859	38.0333	599.32	[M-H]-	LPI 18:0		4928197	98585740	0.74079	198.332
11047	38.6256	478.294	[M-H]-	LPE 18:1		24528010	250185900	0.768837	227.796
11091	38.654	303.234	[M-H]-	FA 20:4		24619640	408898500	0.918396	188.269
11181	38.9724	227.202	[M-H]-	FA 14:0		2210946000	36113100000	0.910588	4754.15
11263	39.0895	327.233	[M-H]-	FA 22:6		237721300	3005958000	0.862491	1653.07
11311	39.167	478.294	[M-H]-	LPE 18:1		25282230	337181100	0.764857	484.627
11356	39.3625	655.423	[M-2H]2-	CL 62:6|CL 12:0_14:0_18:3_18:3		4616434	62390630	0.82991	170.074
11633	40.3937	253.218	[M-H]-	FA 16:1		298690400	4779036000	0.8795	928.254
11740	40.8501	554.324	[M-H]-	LPE 24:5		10824380	170727900	0.640557	315.726
11760	41.0013	253.218	[M-H]-	FA 16:1		164952600	2760750000	0.932078	419.738
11840	41.4087	303.234	[M-H]-	FA 20:4		366517200	5042667000	0.849939	3603.53
11873	41.5834	253.218	[M-H]-	FA 16:1		1141073000	19754490000	0.882351	3638.07
11958	41.9699	554.346	[M+CH3COO]-	LPC 16:0		10149550	185881400	0.915915	287.642
11960	41.9699	568.364	[M+CH3COO]-	LPC 17:0		22496860	422145000	0.959506	351.537
11971	41.9756	241.217	[M-H]-	FA 15:0		229289500	3960277000	0.890414	506.353
11972	41.9756	303.234	[M-H]-	FA 20:4		19712720	371066300	0.86683	121.323
12088	42.618	241.217	[M-H]-	FA 15:0		184257200	3490823000	0.829959	420.322
12216	43.0754	329.249	[M-H]-	FA 22:5		123094800	1753990000	0.84727	2340.39
12253	43.2738	291.234	[M-H]-	FA 19:3		6071346	103847600	0.835986	167.851
12258	43.3073	462.299	[M-H]-	LPE O-18:2		22097160	549626000	0.931154	718.282
12351	44.0334	241.217	[M-H]-	FA 15:0		562090000	11228210000	0.914044	1378.88
12398	44.3275	530.325	[M-H]-	LPE 22:3		30517230	479818000	0.807378	1491.66
12511	44.7464	267.233	[M-H]-	FA 17:1		93197270	1465630000	0.894734	621.481
12514	44.7464	530.325	[M-H]-	LPE 22:3		17022260	226323100	0.666119	455.136
12528	44.7885	329.249	[M-H]-	FA 22:5		73964440	1014147000	0.851748	1393.32
12647	45.3955	267.233	[M-H]-	FA 17:1		126594200	2397264000	0.751997	795.678
12663	45.4075	582.379	[M+CH3COO]-	LPC 18:0		60207960	1317489000	0.896301	703.491
12684	45.4549	279.234	[M-H]-	FA 18:2		86828610	1454811000	0.839842	490.216
12690	45.4668	309.28	[M-H]-	FA 20:1		18118790	162554100	0.685255	176.744
12744	45.6328	387.328	[M-H]-	FA 26:4		4936030	53401650	0.797322	145.162
12842	46.1069	305.248	[M-H]-	FA 20:3		93522730	811622900	0.785883	461.781
12968	46.6377	355.265	[M-H]-	FA 24:6		30590640	495047500	0.938858	228.246
13139	47.6408	281.248	[M-H]-	FA 18:1		100148600	1369380000	0.708247	170.837
13228	47.9119	582.379	[M+CH3COO]-	LPC 18:0		636627800	13452490000	0.798836	7497.39
13321	48.5697	305.248	[M-H]-	FA 20:3		197418800	3822912000	0.955765	1083.5
13366	48.8809	303.234	[M-H]-	FA 20:4		34967430	374692200	0.541241	238.594
13487	49.432	480.31	[M-H]-	LPE 18:0		91867140	998910700	0.655151	2291.93
13511	49.6992	255.233	[M-H]-	FA 16:0		16110950000	212929500000	0.556208	7804.17
13524	49.7751	331.264	[M-H]-	FA 22:4		132578500	1067194000	0.534109	1249.16
13531	49.8355	255.233	[M-H]-	FA 16:0		17650810000	160272800000	0.624971	9026.55
13803	51.5643	596.395	[M+CH3COO]-	LPC 19:0		5304475	130646100	0.944784	138.031
13853	51.9553	281.249	[M-H]-	FA 18:1		124343400	1466153000	0.670319	168.103
13871	52.0488	319.265	[M-H]-	FA 21:3		44668640	675131500	0.910995	841.528
13941	52.3765	269.249	[M-H]-	FA 17:0		111346700	2994518000	0.918015	297.233
13994	52.6923	305.248	[M-H]-	FA 20:3		39457470	1033648000	0.91311	151.444
14070	53.0875	269.248	[M-H]-	FA 17:0		77662160	1027844000	0.685507	156.864
14107	53.2734	307.264	[M-H]-	FA 20:2		75859960	1820986000	0.810278	1108.38
14128	53.4412	357.281	[M-H]-	FA 24:5		51553980	795697500	0.857874	920.473
14139	53.4457	281.249	[M-H]-	FA 18:1		146301700	3657438000	0.808184	318.545
14214	53.9592	269.248	[M-H]-	FA 17:0		105700300	2864591000	0.883019	264.774
14258	54.1725	307.264	[M-H]-	FA 20:2		129140700	2155545000	0.889368	1854.1
14402	54.88	305.248	[M-H]-	FA 20:3		47865660	1104022000	0.868851	251.615
14514	55.3891	269.249	[M-H]-	FA 17:0		617364400	12309450000	0.908353	1899.86
14603	55.8929	333.281	[M-H]-	FA 22:3		18700660	177605300	0.567824	393.58
14629	55.9944	295.264	[M-H]-	FA 19:1		90365470	1639009000	0.854496	811.532
14665	56.124	333.281	[M-H]-	FA 22:3		10922910	158580100	0.54739	212.776
14702	56.5224	337.312	[M-H]-	FA 22:1		8138556	77690780	0.607518	115.637
14730	56.7024	369.301	[M-H]-	FA 22:1;2O		20168980	189428100	0.784357	172.013
14837	57.297	333.281	[M-H]-	FA 22:3		273189200	4862577000	0.886898	5904.87
15017	58.3999	321.281	[M-H]-	FA 21:2		13343740	209385300	0.896631	135.159
15066	58.7023	359.296	[M-H]-	FA 24:4		23561210	383836000	0.962396	356.225
15130	58.8252	787.458	[M-H]-	PG 38:9|PG 16:3_22:6		8808218	86950980	0.942461	303.67
15213	59.3381	610.41	[M+CH3COO]-	LPC 20:0		21598840	426934600	0.939428	848.706
15400	60.5772	359.295	[M-H]-	FA 24:4		20106620	123962000	0.586446	269.106
15545	61.6452	901.548	[M-H]-	PI 38:4;O|PI 20:4_18:0;O		3191516	38167870	0.870489	146.961
15621	61.9945	839.487	[M-H]-	PG 42:11|PG 20:5_22:6		50546310	538581600	0.989616	2331.95
15638	62.1038	713.443	[M-H]-	PG 32:4|PG 16:2_16:2		5758931	73607460	0.902526	221.553
15683	62.3901	309.28	[M-H]-	FA 20:1		28090380	434927200	0.8862	167.644
15738	62.6382	815.49	[M-H]-	PG 40:9|PG 18:3_22:6		2348002	24315470	0.828753	146.302
15871	63.0496	335.297	[M-H]-	FA 22:2		59289030	917020300	0.896237	1053.87
15892	63.1483	789.474	[M-H]-	PG 38:8|PG 16:2_22:6		190159900	1785887000	0.927797	6295.37
15923	63.2552	815.49	[M-H]-	PG 40:9|PG 18:3_22:6		20202320	272647500	0.924337	1075.14
16016	63.4356	841.504	[M-H]-	PG 42:10|PG 20:5_22:5		7487292	62592480	0.905001	228.376
16050	63.5259	715.458	[M-H]-	PG 32:3|PG 16:1_16:2		11430990	104014200	0.95918	347.102
16061	63.5462	827.488	[M-H]-	PG 41:10|PG 19:4_22:6		24611690	213568800	0.668863	1468.5
16068	63.5668	803.487	[M-H]-	PG 39:8|PG 17:2_22:6		3903297	41675270	0.920389	277.414
16087	63.5875	852.54	[M-H]-	PS 40:5;O|PS 22:5_18:0;O		3668776	26349760	0.82343	120.123
16153	63.6958	791.488	[M-H]-	PG 38:7|PG 18:2_20:5		8439064	66882160	0.525762	155.587
16176	63.7399	865.501	[M-H]-	PG 44:12|PG 22:6_22:6		1230301000	15669600000	0.631167	38986.8
16192	63.765	765.471	[M-H]-	PG 36:6|PG 16:2_20:4		45681450	340412300	0.650992	1093.5
16336	64.258	803.487	[M-H]-	PG 39:8|PG 19:4_20:4		4725803	55644920	0.920851	335.656
16339	64.258	903.503	[M-H]-	PI 40:9|PI 20:4_20:5		5574783	50899640	0.924373	259.231
16466	64.4762	853.503	[M-H]-	PI 33:1;2O|PI 16:1_17:0;2O		14003780	90247830	0.869695	546.971
16475	64.4924	791.487	[M-H]-	PG 38:7|PG 16:2_22:5		210630100	1290792000	0.91655	5785.2
16494	64.5133	717.473	[M-H]-	PG 32:2|PG 16:1_16:1		7005160	43642230	0.823606	237.132
16499	64.5133	765.471	[M-2H]2-	CL 79:15|CL 15:0_20:3_22:6_22:6		40665470	248286600	0.89006	976.632
16530	64.5466	780.519	[M-H]-	PE 38:5;O|PE 20:4_18:1;O		2944037	20350610	0.680386	130.6
16589	64.7143	323.296	[M-H]-	FA 21:1		32899730	555819200	0.8695	439.109
16598	64.7375	361.312	[M-H]-	FA 24:3		111075800	1301651000	0.777555	4760.52
16609	64.7851	297.28	[M-H]-	FA 19:0		202423400	3023788000	0.831217	506.111
16625	64.8134	283.264	[M-H]-	FA 18:0		644765400	10793610000	0.660192	335.652
16633	64.8134	867.521	[M-H]-	PG 44:11|PG 22:5_22:6		518364400	3649593000	0.901862	19046.4
16698	64.9567	804.541	[M+CH3COO]-	PC 32:2;O|PC 16:1_16:1;O		20972450	193689700	0.835834	426.753
16748	65.0369	779.487	[M-H]-	PG 37:6|PG 18:1_19:5		6619309	53175210	0.818608	164.903
16781	65.0457	817.504	[M-H]-	PG 40:8|PG 18:2_22:6		567396500	4537673000	0.725652	20679.7
16786	65.0457	829.501	[M-H]-	PG 41:9|PG 19:3_22:6		7099749	47817770	0.534901	289.293
16787	65.0457	841.504	[M-H]-	PG 42:10|PG 20:4_22:6		651284200	4484960000	0.669489	19093.9
16887	65.1931	717.472	[M-H]-	PG 32:2|PG 16:1_16:1		5529365	58339360	0.810813	137.396
16909	65.2574	791.487	[M-H]-	PG 38:7|PG 16:2_22:5		121564200	1167643000	0.889273	2866.93
16932	65.3035	865.506	[M-H]-	PG 44:12|PG 22:6_22:6		11873200	122964700	0.838962	357.544
16942	65.3225	855.518	[M-H]-	PG 43:10|PG 21:4_22:6		4195943	32625230	0.687114	130.223
17006	65.4002	901.548	[M-H]-	PI 38:4;O|PI 18:0_20:4;O		3282062	28999650	0.703044	156.815
17037	65.4522	829.502	[M-H]-	PG 41:9|PG 19:3_22:6		17478920	149302400	0.854725	485.682
17088	65.514	805.505	[M-H]-	PG 39:7|PG 20:3_19:4		128179300	836413400	0.941449	3593.44
17099	65.5296	854.496	[M-H]-	PS 38:6;3O|PS 20:4_18:2;3O		6188815	43640230	0.884596	353.035
17101	65.534	929.522	[M-H]-	PI 42:10|PI 20:4_22:6		11055260	69695200	0.852017	798.678
17102	65.5429	387.328	[M-H]-	FA 26:4		13349290	168839600	0.956935	390.321
17139	65.6025	905.516	[M-H]-	PI 40:8|PI 20:4_20:4		3418916	30268140	0.934584	157.253
17150	65.6179	665.44	[M-H]-	PG 28:0|PG 14:0_14:0		4483002	27378310	0.880419	199.608
17162	65.6723	879.5	[M-H]-	PI 38:7|PI 16:1_22:6		3731542	47434530	0.618556	143.303
17171	65.7071	754.507	[M-H]-	PE 36:4;O|PE 20:4_16:0;O		2192209	18822460	0.777356	101.89
17191	65.7651	615.404	[M-H]-	PA 30:2|PA 14:0_16:2		8419596	112059400	0.960145	334.608
17193	65.7651	829.489	[M-H]-	PI 34:4|PI 16:2_18:2		16302610	172218000	0.881508	796.75
17198	65.7802	731.487	[M-H]-	PG 33:2|PG 16:1_17:1		4322750	41826510	0.937795	179.208
17205	65.7929	409.313	[M-H]-	FA 28:7		112839000	1069797000	0.89862	1313.09
17227	65.8263	691.457	[M-H]-	PG 30:1|PG 12:0_18:1		7410609	69587350	0.737862	328.907
17234	65.8324	629.421	[M-H]-	PMeOH 30:2|PMeOH 14:0_16:2		2173747	21672610	0.848724	107.253
17251	65.8876	769.505	[M-H]-	PG 36:4|PG 18:2_18:2		29528320	328705400	0.789452	1121.87
17277	65.9419	793.503	[M-H]-	PG 38:6|PG 16:1_22:5		138943000	1220956000	0.826231	3204.89
17289	65.9539	805.506	[M-H]-	PG 39:7|PG 17:1_22:6		28985400	244608200	0.856267	784.715
17295	65.9638	817.504	[M-H]-	PG 40:8|PG 20:4_20:4		28458410	249661000	0.853899	258.351
17303	65.9695	855.505	[M-H]-	PI 36:5|PI 16:1_20:4		131330300	996866600	0.897166	4080.26
17345	66.0243	831.522	[M-H]-	PG 41:8|PG 21:3_20:5		37051940	268757100	0.716484	1335.66
17380	66.0688	691.432	[M-H]-	PA 36:6|PA 14:0_22:6		5699162	66265650	0.750238	245.713
17411	66.1254	387.328	[M-H]-	FA 26:4		15994150	160480400	0.915422	462.271
17461	66.1711	832.575	[M+CH3COO]-	PC 34:2;O|PC 18:2_16:0;O		6028125	63749260	0.899083	165.567
17463	66.1841	425.365	[M-H]-	FAHFA 26:0;O|FAHFA 16:0/10:0;O		20050380	238045600	0.886788	181.455
17475	66.1997	869.536	[M-H]-	PG 44:10|PG 22:4_22:6		672405200	5246999000	0.799538	25544.9
17513	66.2337	638.44	[M+CH3COO]-	LPC 22:0		6462433	73723460	0.7629	245.939
17518	66.2337	931.534	[M-H]-	PI 42:9|PI 20:4_22:5		20829380	140209800	0.760998	1106.33
17544	66.3086	605.42	[M-H]-	PMeOH 28:0|PMeOH 14:0_14:0		6292995	42312340	0.698033	235.063
17558	66.3266	732.483	[M-H]-	PE 33:2;2O|PE 16:0_17:2;2O		4459996	43438750	0.816343	169.872
17568	66.3418	766.523	[M-H]-	PE 34:0;3O|PE 16:0_18:0;3O		5005083	40984140	0.79253	113.92
17576	66.3475	757.504	[M-H]-	PG 35:3|PG 17:1_18:2		24030510	241169100	0.900445	1387.6
17578	66.3475	781.503	[M-H]-	PG 37:5|PG 17:1_20:4		60109900	449344300	0.764546	2952.66
17584	66.3475	843.521	[M-H]-	PG 42:9|PG 20:4_22:5		206589100	1319318000	0.604334	6585.1
17590	66.3627	905.522	[M-H]-	PI 40:8|PI 20:4_20:4		10079080	117579100	0.650161	345.728
17592	66.3773	617.418	[M-H]-	PA 30:1|PA 12:0_18:1		25718430	226718100	0.971363	1091.57
17595	66.3773	693.479	[M-H]-	PG 30:0|PG 14:0_16:0		3678069	18208720	0.901899	127.699
17612	66.4591	631.437	[M-H]-	PMeOH 30:1|PMeOH 14:0_16:1		8854661	50640910	0.833805	353.173
17626	66.4737	819.519	[M-H]-	PG 40:7|PG 18:1_22:6		2107514000	28281560000	0.858497	33677.6
17632	66.4794	719.486	[M-H]-	PG 32:1|PG 14:0_18:1		45836600	396063700	0.82663	1693.54
17635	66.4794	881.521	[M-H]-	PI 38:6|PI 18:2_20:4		158263200	1121605000	0.849569	2805.31
17638	66.4794	893.521	[M-H]-	PI 39:7|PI 19:3_20:4		16081670	87836290	0.82887	657.244
17645	66.4883	743.488	[M-H]-	PG 34:3|PG 16:1_18:2		29228120	198631000	0.759056	794.677
17654	66.4987	717.447	[M-H]-	PA 38:7|PA 16:1_22:6		4951726	32740720	0.603098	305.389
17664	66.531	667.435	[M-H]-	PA 34:4|PA 18:1_16:3		16134100	165099400	0.605149	520.981
17667	66.5368	643.435	[M-H]-	PA 32:2|PA 16:1_16:1		14022430	97381460	0.800227	550.239
17671	66.5368	855.505	[M-H]-	PI 36:5|PI 16:1_20:4		25259930	184053700	0.670439	542.412
17683	66.5687	867.521	[M-H]-	PG 44:11|PG 22:5_22:6		6617968	54779660	0.815759	230.22
17686	66.5878	806.533	[M-H]-	PE 40:6;O|PE 22:6_18:0;O		18201290	130912300	0.662471	280.116
17699	66.6335	413.344	[M-H]-	FA 28:5		13584560	132345700	0.796572	321.747
17702	66.6335	766.541	[M-H]-	PE 38:4|PE 18:0_20:4		6480648	72148370	0.79291	146.146
17710	66.6582	857.532	[M-H]-	PG 43:9|PG 21:3_22:6		181297200	1312294000	0.893491	6800.01
17720	66.6733	693.452	[M-H]-	PA 36:5|PA 16:1_20:4		15713160	152829200	0.859842	683.253
17722	66.6733	707.467	[M-H]-	PMeOH 36:5|PMeOH 16:1_20:4		2739087	18555500	0.79568	106.389
17768	66.7478	807.52	[M-H]-	PG 39:6|PG 17:1_22:5		69115460	572797500	0.681803	1763.02
17771	66.7478	895.552	[M-H]-	PG 46:11|PG 22:5_24:6		5701294	33427600	0.951129	210.119
17775	66.7588	869.536	[M-H]-	PI 37:5|PI 17:1_20:4		498641300	2967281000	0.901755	18834.8
17783	66.7735	536.374	[M-H]-	LPE 22:0		3630074	29309280	0.928369	144.049
17797	66.7791	957.551	[M-H]-	PI 44:10|PI 20:4_24:6		1201907	4859923	0.683961	108.81
17846	66.8588	795.521	[M-H]-	PG 38:5|PG 18:2_20:3		646045100	5924693000	0.827425	13191.5
17858	66.8889	705.52	[M+CH3COO]-	SM 30:1;2O		18730970	198105300	0.93094	777.213
17862	66.8965	869.523	[M-H]-	PI 37:5|PI 17:1_20:4		220956500	1401066000	0.926101	7836.78
17891	66.9475	931.534	[M-H]-	PI 42:9|PI 20:3_22:6		9995360	55201080	0.874053	536.44
17908	66.962	731.487	[M-H]-	PG 33:2|PG 16:1_17:1		7411566	46273830	0.978788	304.36
17913	66.962	821.537	[M-H]-	PG 40:6|PG 20:3_20:3		364969600	3841976000	0.922898	8722.73
17951	67.0274	756.481	[M-H]-	PS 34:3|PS 16:0_18:3		13875500	80535780	0.795535	536.254
17954	67.0333	337.312	[M-H]-	FA 22:1		354329300	3677560000	0.852717	5142.6
17966	67.0389	771.518	[M-H]-	PG 36:3|PG 18:1_18:2		589452000	6256007000	0.719692	17284
17983	67.0616	782.535	[M-H]-	PE 38:4;O|PE 20:4_18:0;O		34262760	225888300	0.77424	1718.46
17990	67.0673	805.487	[M-H]-	PI 32:2|PI 16:0_16:2		7211338	42794190	0.841889	203.801
18017	67.1278	283.264	[M-H]-	FA 18:0		433980500	6433601000	0.604608	127.459
18018	67.1278	311.296	[M-H]-	FA 20:0		1162639000	12814030000	0.755715	3078.68
18026	67.1278	809.537	[M-H]-	PG 39:5|PG 18:2_21:3		46009640	405818400	0.785271	1926.04
18034	67.1278	845.535	[M-H]-	PG 42:8|PG 20:3_22:5		126529200	813878300	0.857856	4534.47
18053	67.1479	871.528	[M-H]-	PI 37:4|PI 17:1_20:3		29332140	219222600	0.849692	2457.79
18054	67.1479	871.552	[M-H]-	PG 44:9|PG 20:4_24:5		248187600	1789584000	0.854482	10549
18061	67.157	605.42	[M-H]-	PA 29:0|PA 14:0_15:0		3882157	30586840	0.759473	145.01
18064	67.157	768.519	[M+CH3COO]-	PC O-32:5|PC O-12:0_20:5		6223368	48830350	0.878813	227.668
18075	67.1953	881.521	[M-H]-	PI 38:6|PI 16:0_22:6		197716900	1316601000	0.981369	5886.41
18094	67.2247	731.534	[M+CH3COO]-	SM 32:2;2O|SM 15:0;2O/17:2		59278120	503301400	0.921584	1928.48
18112	67.2409	907.535	[M-H]-	PI 40:7|PI 18:1_22:6		504664500	3181283000	0.760368	27124.9
18115	67.2466	743.488	[M-H]-	PG 34:3|PG 18:1_16:2		27645570	203859000	0.844823	911.631
18117	67.2466	759.521	[M-H]-	PG 35:2|PG 17:1_18:1		62634960	376532300	0.86493	1276.08
18124	67.2466	933.554	[M-H]-	PI 42:8|PI 20:4_22:4		44558800	250632200	0.89328	2483.98
18132	67.2617	706.468	[M-H]-	PS 30:0|PS 14:0_16:0		7548178	37755760	0.843731	261.488
18142	67.2617	921.548	[M-H]-	PI 41:7|PI 19:2_22:5		2166399	10596420	0.827936	117.007
18164	67.2971	846.527	[M-H]-	PE 42:8;2O|PE 20:4_22:4;2O		18539230	118231600	0.915687	795.242
18168	67.3117	693.475	[M-H]-	PG 30:0|PG 14:0_16:0		35606580	153941700	0.761099	1548.28
18179	67.3237	732.482	[M-H]-	PS 32:1|PS 16:0_16:1		84408560	579881200	0.822134	3989.41
18189	67.3294	631.433	[M-H]-	PA 31:1|PA 14:0_17:1		15155180	160510200	0.758607	600.455
18196	67.3294	857.52	[M-H]-	PI 36:4|PI 16:0_20:4		1852883000	13419210000	0.642879	69086.4
18208	67.34	782.498	[M-H]-	PS 36:4|PS 16:0_20:4		57853410	435536100	0.878797	2481
18211	67.3458	411.348	[M-H]-	FAHFA 25:0;O|FAHFA 15:0/10:0;O		18460100	195084800	0.704947	113.419
18239	67.3905	337.312	[M-H]-	FA 22:1		32336480	240889600	0.656899	268.114
18268	67.4645	821.537	[M-H]-	PG 40:6|PG 18:1_22:5		604133100	4196486000	0.577078	14154.1
18272	67.4702	669.451	[M-H]-	PA 34:3|PA 18:1_16:2		23773130	208945000	0.615543	634.122
18290	67.495	901.588	[M-H]-	PI 39:3|PI 18:1_21:2		4345395	18608690	0.770958	207.62
18305	67.5383	834.589	[M+CH3COO]-	PC 34:1;O|PC 18:1_16:0;O		49659890	352816500	0.72092	751.151
18319	67.6374	363.328	[M-H]-	FA 24:2		39522300	348197000	0.946676	1285.28
18325	67.6431	873.568	[M-H]-	PG 44:8|PG 22:4_22:4		36937080	171721200	0.976267	1588.55
18347	67.6863	895.538	[M-H]-	PI 39:6|PI 19:2_20:4		5469824	62331880	0.87657	157.177
18380	67.762	871.553	[M-H]-	PG 44:9|PG 22:4_22:5		16831750	82345790	0.885282	682.546
18388	67.7677	785.537	[M-H]-	PG 37:3|PG 18:1_19:2		58904220	652862300	0.835449	3615.65
18407	67.793	758.499	[M-H]-	PS 34:2|PS 16:1_18:1		57059650	1057529000	0.598678	1435.41
18408	67.793	766.503	[M-H]-	PE 37:5;O|PE 20:4_17:1;O		6509060	48107640	0.937183	148.151
18428	67.8277	719.465	[M-H]-	PA 38:6|PA 16:0_22:6		76443050	722921500	0.860913	2818.09
18456	67.8334	745.504	[M-H]-	PG 34:2|PG 16:1_18:1		186035200	3032065000	0.907454	6008.57
18474	67.853	732.52	[M-H]-	PE 34:1;O|PE 16:0_18:1;O		15445360	101593300	0.827243	737.78
18475	67.853	859.537	[M-H]-	PI 36:3|PI 18:1_18:2		144912300	1447503000	0.853498	3326.72
18480	67.853	901.543	[M-H]-	PI 38:4;O|PI 18:0_20:4;O		6024504	34213420	0.822511	287.847
18483	67.853	933.547	[M-H]-	PI 42:8|PI 20:3_22:5		2674148	14323100	0.613133	149.073
18508	67.903	719.491	[M-H]-	PG 32:1|PG 16:0_16:1		37741050	247588600	0.661379	1234.97
18518	67.9208	804.516	[M-H]-	PE 40:7;O|PE 18:1_22:6;O		3966628	27901560	0.761785	227.928
18522	67.9208	921.551	[M-H]-	PI 41:7|PI 19:1_22:6		4482819	31824090	0.841666	242.117
18527	67.9328	747.518	[M-H]-	PG 34:1|PG 16:0_18:1		460046800	2928368000	0.924658	12973.2
18554	67.9542	633.451	[M-H]-	PMeOH 30:0|PMeOH 14:0_16:0		90910880	426764600	0.913398	3287.15
18558	67.9542	820.516	[M-H]-	PS 39:6|PS 17:0_22:6		109200500	581084600	0.946955	2472.9
18560	67.9542	893.558	[M-H]-	PI O-40:7|PI O-18:1_22:6		24025620	139115900	0.880515	981.906
18563	67.9612	849.567	[M-H]-	PG 42:6|PG 20:2_22:4		38307090	223446200	0.884439	746.624
18566	67.9612	867.538	[M-H]-	PI O-38:6|PI O-16:0_22:6		14834840	71990200	0.762028	545.785
18570	67.9673	619.435	[M-H]-	PA 30:0|PA 14:0_16:0		97836440	896413600	0.825817	4098.12
18581	68.0012	659.468	[M-H]-	PMeOH 32:1|PMeOH 14:0_18:1		146241100	811477800	0.922513	5054.62
18586	68.0057	283.264	[M-H]-	FA 18:0		326348400	4656036000	0.629877	129.817
18593	68.0057	773.534	[M-H]-	PG 36:2|PG 18:1_18:1		1714366000	16593010000	0.88646	61809.8
18604	68.0118	645.451	[M-H]-	PA 32:1|PA 14:0_18:1		411894600	2702081000	0.951905	13126.7
18619	68.0414	685.481	[M-H]-	PMeOH 34:2|PMeOH 16:1_18:1		65475050	334929800	0.843403	1855.58
18634	68.0632	671.468	[M-H]-	PA 34:2|PA 16:1_18:1		182358100	968573900	0.59535	5898.46
18635	68.0632	695.466	[M-H]-	PA 36:4|PA 16:0_20:4		192971500	1657804000	0.742402	3895.08
18642	68.073	811.551	[M-H]-	PG 39:4|PG 19:2_20:2		199084300	1285075000	0.883198	5932.32
18653	68.0791	808.516	[M-H]-	PS 38:5|PS 16:0_22:5		64156700	544915100	0.880299	2500.14
18663	68.0846	794.537	[M+CH3COO]-	PC O-34:6|PC O-12:0_22:6		29582370	198450700	0.831191	785.25
18667	68.0976	581.519	[M-H]-	FA 40:5		3134804	17575270	0.959267	154.906
18669	68.0976	780.519	[M-H]-	PE 38:5;O|PE 18:0_20:5;O		14603450	129800900	0.875094	650.18
18670	68.0976	784.516	[M-H]-	PS 36:3|PS 18:1_18:2		68629900	538559500	0.936675	1708.63
18679	68.1135	721.481	[M-H]-	PA 38:5|PA 16:0_22:5		227002900	2195429000	0.910595	5832.02
18682	68.1135	746.502	[M-H]-	PS 33:1|PS 17:0_16:1		47520970	327586500	0.838284	689.453
18694	68.1287	766.505	[M-H]-	PE 37:5;O|PE 20:4_17:1;O		9633236	47792920	0.955023	219.26
18701	68.1287	847.538	[M-H]-	PI 35:2|PI 17:1_18:1		56774210	457259000	0.926055	1562.46
18715	68.149	707.489	[M-H]-	PG 31:0|PG 15:0_16:0		5172284	21934440	0.89898	200.897
18716	68.149	733.504	[M-H]-	PG 33:1|PG 15:0_18:1		134860200	734914800	0.718215	6970.24
18751	68.1846	843.539	[M-H]-	PI O-36:4|PI O-16:0_20:4		39714260	158991300	0.875205	1346.54
18756	68.1846	961.582	[M-H]-	PI 44:8|PI 20:4_24:4		2253368	8105924	0.79063	125.566
18768	68.1988	825.568	[M-H]-	PG 40:4|PG 18:1_22:3		41274670	308205300	0.932026	1331.83
18775	68.2095	711.499	[M-H]-	PMeOH 36:3|PMeOH 18:1_18:2		44861430	203172400	0.970653	1474.02
18784	68.2095	923.568	[M-H]-	PI 41:6|PI 19:1_22:5		14112890	82791890	0.743776	789.205
18792	68.2153	819.543	[M-H]-	PI O-34:2|PI O-18:1_16:1		8472991	40661650	0.747853	137.023
18810	68.2324	768.518	[M-H]-	PS O-36:4|PS O-16:0_20:4		5855835	23944910	0.8428	195.142
18822	68.2383	690.452	[M-2H]2-	CL 67:6|CL 14:0_15:0_16:0_22:6		46234590	301211600	0.945936	1489.39
18825	68.2383	697.484	[M-H]-	PA 36:3|PA 18:1_18:2		132116500	717596900	0.762036	3543.03
18828	68.2383	719.537	[M+CH3COO]-	SM 31:1;2O|SM 14:0;2O/17:1		7283009	26680680	0.816817	242.23
18829	68.2383	729.488	[M-2H]2-	CL 73:9|CL 17:1_17:1_18:1_21:6		20092670	81864380	0.78212	677.934
18847	68.2672	731.502	[M-2H]2-	CL 73:7|CL 18:0_18:0_17:2_20:5		8910077	41316200	0.825961	369.384
18849	68.2729	705.485	[M-2H]2-	CL 69:5|CL 16:0_16:0_17:1_20:4		25493060	126135100	0.815709	1057.8
18869	68.3098	787.553	[M-H]-	PG 37:2|PG 18:1_19:1		47909850	385097900	0.71719	3412.67
18900	68.3491	673.483	[M-H]-	PMeOH 33:1|PMeOH 16:0_17:1		49132380	290710600	0.867559	956.875
18903	68.3491	737.515	[M-H]-	PMeOH 38:4|PMeOH 18:1_20:3		22984190	92907250	0.796187	636.523
18910	68.3491	937.585	[M-H]-	PI 42:6|PI 20:2_22:4		7710600	23252260	0.965178	387.568
18922	68.3588	895.57	[M-H]-	PI O-40:6|PI O-18:1_22:5		5493581	18304510	0.919693	290.715
18927	68.3645	861.553	[M-H]-	PI 36:2|PI 18:1_18:1		928811500	4274845000	0.877498	35132
18935	68.3733	723.498	[M-H]-	PA 38:4|PA 18:1_20:3		45792760	322824400	0.778984	788.028
18987	68.4359	721.505	[M-H]-	PG 32:0|PG 16:0_16:0		74307360	495691500	0.944861	1900.03
19027	68.5993	747.518	[M-H]-	PG 34:1|PG 16:0_18:1		1181451000	12764340000	0.468212	26739.1
19029	68.5993	773.534	[M-H]-	PG 36:2|PG 18:1_18:1		197207800	599868900	0.585275	984.951
19041	68.6038	885.55	[M-H]-	PI 38:4|PI 18:0_20:4		6505907000	57591730000	0.57347	123647
19048	68.6542	325.311	[M-H]-	FA 21:0		154433100	1284829000	0.935326	1611
19064	68.7291	686.474	[M-2H]2-	CL 66:3|CL 14:0_17:1_17:1_18:1		6509748	23408650	0.752249	196.456
19077	68.8099	720.523	[M+CH3COO]-	PC O-28:1|PC O-12:0_16:1		8448320	51618120	0.932427	201.047
19078	68.8099	786.531	[M-H]-	PS 36:2|PS 18:1_18:1		144001200	1315713000	0.599443	1598.91
19081	68.8099	836.547	[M-H]-	PS 40:5|PS 18:0_22:5		473698400	8870149000	0.751352	7951.62
19086	68.8099	911.567	[M-H]-	PI 40:5|PI 18:0_22:5		116955600	2239500000	0.669273	5739.55
19087	68.8178	712.49	[M-2H]2-	CL 70:5|CL 16:0_16:1_18:1_20:3		5233902	31181940	0.93011	152.567
19101	68.8791	526.448	[M-H]-	Cer 31:1;4O|Cer 16:0;3O/15:1;(2OH)		4099197	22399480	0.948275	204.034
19105	68.8849	480.442	[M-H]-	Cer 30:1;2O|Cer 16:1;2O/14:0		5142750	30577940	0.760271	307.306
19106	68.8849	540.465	[M+CH3COO]-	Cer 30:1;2O|Cer 16:1;2O/14:0		5000995	25627980	0.822515	144.126
19120	68.9366	733.551	[M+CH3COO]-	SM 32:1;2O|SM 16:1;2O/16:0		2468503	14625570	0.892016	122.431
19129	68.9553	851.584	[M-H]-	PG 42:5|PG 20:2_22:3		9733947	118550900	0.548144	368.608
19132	68.9705	668.466	[M-H]-	PE O-32:4|PE O-12:0_20:4		3936464	18605300	0.861171	137.158
19133	68.9705	760.513	[M-H]-	PS 34:1|PS 18:0_16:1		87128500	1043210000	0.610762	1985.68
19175	69.0418	506.456	[M-H]-	Cer 32:2;2O|Cer 18:2;2O/14:0		17205810	100885200	0.915194	531.457
19177	69.0418	552.463	[M-H]-	Cer 33:2;4O|Cer 18:1;3O/15:1;(2OH)		13764890	84547480	0.926354	619.979
19180	69.0418	566.479	[M+CH3COO]-	Cer 32:2;2O|Cer 18:2;2O/14:0		20995310	120716000	0.896907	437.784
19194	69.0538	699.498	[M-H]-	PA 36:2|PA 18:1_18:1		16201340	148391800	0.683448	357.803
19195	69.0538	712.494	[M-2H]2-	CL 70:5|CL 18:1_18:1_18:1_16:2		7464527	46501720	0.812482	166.861
19206	69.0943	662.478	[M-H]-	PE 30:0|PE 14:0_16:0		26706650	208631200	0.798157	830.145
19216	69.0943	1080.67	[M+CH3COO]-	Hex3Cer 34:2;2O		1602355	10224120	0.811344	108.389
19231	69.1629	684.461	[M-H]-	PE 32:3|PE 16:1_16:2		5962627	45514750	0.897716	225.768
19272	69.2408	798.529	[M-H]-	PE 38:4;2O|PE 16:1_22:3;2O		63668000	618234800	0.918344	2453.82
19302	69.2466	775.55	[M-H]-	PG 36:1|PG 18:0_18:1		207260600	1992657000	0.739563	4353.04
19320	69.259	895.57	[M-H]-	PI O-40:6|PI O-18:0_22:6		9874096	76992580	0.775456	522.528
19326	69.2875	687.498	[M-H]-	PMeOH 34:1|PMeOH 16:0_18:1		276544800	2468127000	0.787412	7816.31
19328	69.2875	713.515	[M-H]-	PMeOH 36:2|PMeOH 18:1_18:1		84485940	720441700	0.767337	3227.8
19363	69.328	647.467	[M-H]-	PA 32:0|PA 16:0_16:0		7911626	48578060	0.758576	235.466
19412	69.3753	812.544	[M-H]-	PS 38:3|PS 18:0_20:3		280561700	3233399000	0.678458	4248.09
19478	69.424	827.581	[M-H]-	PG 40:3|PG 20:1_20:2		15802330	173426600	0.641705	520.633
19506	69.4743	727.53	[M-H]-	PEtOH 36:2|PEtOH 18:1_18:1		5460008	59944220	0.849867	227.823
19517	69.5062	660.461	[M-H]-	PE 30:1|PE 14:0_16:1		12707900	101015300	0.69683	430.943
19542	69.5549	710.479	[M-H]-	PE 34:4|PE 18:1_16:3		35295130	293281900	0.797473	1290.91
19547	69.5741	686.478	[M-H]-	PE 32:2|PE 16:1_16:1		14691500	102882200	0.692406	547.005
19561	69.602	670.528	[M-H]-	HexCer 32:1;2O|HexCer 18:1;2O/14:0		5188016	34822100	0.914357	202.196
19564	69.602	730.55	[M+CH3COO]-	HexCer 32:1;2O		8723928	56353840	0.881706	290.258
19578	69.6213	736.495	[M-H]-	PE 36:5|PE 16:1_20:4		102387700	800966300	0.812378	1853.39
19587	69.6378	365.343	[M-H]-	FA 24:1		125638200	1058189000	0.880671	2482.22
19590	69.6378	871.57	[M-H]-	PI O-38:4|PI O-18:0_20:4		33968430	272582500	0.724894	1410.88
19610	69.6623	796.553	[M-H]-	PS O-38:4|PS O-18:0_20:4		9046586	62908380	0.804075	350.923
19613	69.6623	939.595	[M-H]-	PI 42:5|PI 18:1_24:4		2689286	19616040	0.707554	119.177
19614	69.6797	673.482	[M-H]-	PA 34:1|PA 16:0_18:1		103874200	1576013000	0.649734	1982.2
19616	69.6797	699.498	[M-H]-	PA 36:2|PA 18:1_18:1		52660530	617493000	0.632244	1244.4
19622	69.6797	822.565	[M-H]-	PS O-40:5|PS O-18:0_22:5		13072670	93756730	0.940909	339.702
19631	69.6987	707.502	[M-2H]2-	CL 69:3|CL 24:0_15:1_15:1_15:1		6084033	45444840	0.843002	210.612
19632	69.6987	731.501	[M-2H]2-	CL 73:7|CL 17:1_17:1_17:1_22:4		6202522	42235870	0.479085	200.245
19636	69.6987	759.569	[M+CH3COO]-	SM 34:2;2O		48040580	489821400	0.653815	948.968
19658	69.7041	742.548	[M-H]-	PE 36:2|PE 16:0_20:2		5207814	30438130	0.798376	131.474
19665	69.7041	838.559	[M-H]-	PS 36:0;3O|PS 18:0_18:0;3O		915678400	7298290000	0.840467	17533.8
19674	69.7231	494.458	[M-H]-	Cer 31:1;2O|Cer 17:1;2O/14:0		2943813	15263030	0.887881	128.865
19681	69.7231	756.565	[M+CH3COO]-	HexCer 34:2;2O		9346358	55296670	0.775662	386.556
19695	69.7536	887.566	[M-H]-	PI 38:3|PI 18:0_20:3		770801200	7433888000	0.827564	32277
19729	69.8007	800.545	[M-H]-	PE 38:3;2O|PE 20:3_18:0;2O		51972510	417507200	0.704265	770.265
19760	69.8751	735.567	[M+CH3COO]-	SM 32:0;2O		7520467	48127960	0.817252	258.1
19770	69.881	750.532	[M+CH3COO]-	PC O-29:1;1O|PC O-15:0_14:1;1O		69618440	498270800	0.953022	1449.27
19774	69.881	775.548	[M-H]-	PG 36:1|PG 18:0_18:1		1703011000	18161460000	0.674183	36528.9
19818	69.9639	788.554	[M-H]-	PS 36:1|PS 18:0_18:1		385867900	6052765000	0.858437	9624.94
19876	70.0721	648.5	[M-H]-	PE O-30:0|PE O-14:0_16:0		5570061	41380800	0.703267	179.216
19881	70.0721	722.535	[M+CH3COO]-	PC O-28:0|PC O-12:0_16:0		72431310	547389000	0.721317	1159.71
19884	70.0721	747.567	[M+CH3COO]-	SM 33:1;2O		100436900	804197600	0.753679	2874.18
19925	70.1944	838.541	[M-H]-	PS 36:0;3O|PS 18:0_18:0;3O		139494700	1192169000	0.667906	2697.1
19958	70.236	644.469	[M-H]-	PE O-30:2|PE O-18:2_12:0		62401560	551182700	0.806564	3404.48
19962	70.236	674.477	[M-2H]2-	CL 64:1|CL 14:0_16:0_16:0_18:1		29242190	195894600	0.735443	701.974
19967	70.236	770.513	[M-H]-	PE O-40:9|PE O-18:3_22:6		194356900	1862263000	0.911763	4980.73
19970	70.236	788.556	[M-H]-	PE O-41:7|PE O-19:1_22:6		312284900	3208543000	0.818344	10461
19973	70.236	864.577	[M-H]-	PS 42:5|PS 18:0_24:5		100654800	1131883000	0.712407	2603.16
19980	70.2496	353.342	[M-H]-	FA 23:0		18784020	259371000	0.765245	171.405
19993	70.2496	700.494	[M-H]-	PE 33:2|PE 16:1_17:1		76951090	540814300	0.982986	2069.71
19995	70.2496	724.495	[M-2H]2-	CL 72:7|CL 18:0_18:1_18:3_18:3		44728280	383026700	0.846592	1137.67
19997	70.2496	750.507	[M-H]-	PE 37:5|PE 17:1_20:4		404947100	3434856000	0.808321	8644.85
20020	70.2666	668.466	[M-H]-	PE O-32:4|PE O-16:1_16:3		67217420	552974600	0.678738	2342.05
20022	70.2666	732.497	[M-H]-	PE O-37:7|PE O-17:2_20:5		120465000	1251164000	0.836482	6739.13
20036	70.2835	720.499	[M-H]-	PE O-36:6|PE O-14:1_22:5		379838000	3628994000	0.676507	8976.88
20040	70.2835	820.526	[M-H]-	PE O-44:12|PE O-22:6_22:6		5889004	69681320	0.594842	131.407
20059	70.3122	670.481	[M-H]-	PE O-32:3|PE O-16:2_16:1		10971330	135330900	0.800828	427.594
20067	70.3122	834.534	[M-H]-	PS 40:6|PS 18:0_22:6		6715010	88479460	0.851587	102.05
20108	70.3376	913.582	[M-H]-	PI 40:4|PI 20:0_20:4		14854620	116523700	0.823409	893.498
20156	70.3792	283.264	[M-H]-	FA 18:0		174674200	1934277000	0.768522	212.534
20178	70.3792	620.467	[M-H]-	PE O-28:0|PE O-12:0_16:0		52750400	454350600	0.822516	2672.18
20181	70.3792	646.484	[M-H]-	PE O-30:1|PE O-12:0_18:1		15459660	163477700	0.902887	344.885
20182	70.3792	646.487	[M-H]-	PE O-30:1|PE O-12:0_18:1		13480570	135407100	0.743916	342.028
20189	70.3792	686.478	[M-H]-	PE 32:2|PE 16:1_16:1		76884550	1079092000	0.628719	2636.33
20192	70.3792	715.531	[M-H]-	PMeOH 36:1|PMeOH 18:0_18:1		99910460	836184100	0.958584	3039.23
20222	70.3881	409.404	[M-H]-	FA 27:0		7756701	136261700	0.673207	114.622
20224	70.3881	508.474	[M-H]-	Cer 32:1;2O|Cer 18:1;2O/14:0		537056100	3819887000	0.786009	12734.1
20238	70.3881	568.496	[M+CH3COO]-	Cer 32:1;2O|Cer 18:1;2O/14:0		655465700	4648522000	0.772368	41170.6
20274	70.3881	847.551	[M-H]-	PG 42:7|PG 20:2_22:5		4419546	36088780	0.694256	124.101
20276	70.3881	857.52	[M-H]-	PI 36:4|PI 16:0_20:4		6988343	51334760	0.776906	264.402
20283	70.3881	883.529	[M-H]-	PI 38:5|PI 18:1_20:4		45576580	367375300	0.698476	2251.39
20284	70.3881	883.536	[M-H]-	PI 38:5|PI 18:1_20:4		52346680	422298200	0.742702	1845.06
20290	70.3881	909.548	[M-H]-	PI 40:6|PI 20:3_20:3		4236227	28942260	0.814909	214.397
20306	70.4276	776.553	[M-H]-	PE O-40:6|PE O-19:1_21:5		75327840	669436200	0.792163	2193.57
20311	70.4276	806.535	[M-H]-	PE 40:6;O|PE 22:6_18:0;O		9827285	71516940	0.75828	152.058
20325	70.4479	738.509	[M-H]-	PE 36:4|PE 16:1_20:3		217925500	3608322000	0.913283	4338.06
20354	70.4779	534.491	[M-H]-	Cer 34:2;2O|Cer 18:2;2O/16:0		871252200	5174286000	0.733707	40589.7
20363	70.4779	594.51	[M+CH3COO]-	Cer 34:2;2O|Cer 18:2;2O/16:0		1251535000	7411163000	0.726569	71185.8
20373	70.4779	796.527	[M-H]-	PE O-42:10|PE O-20:4_22:6		60948570	477690200	0.672325	1064.49
20379	70.493	814.541	[M-2H]2-	CL 86:15|CL 20:3_22:4_22:4_22:4		385681400	2725232000	0.833867	10904.6
20384	70.5088	826.537	[M-H]-	PE 43:9|PE 21:3_22:6		64451170	364406200	0.617363	1717.44
20390	70.519	729.544	[M-H]-	PEtOH 36:1|PEtOH 18:0_18:1		4773696	14469330	0.648615	160.492
20392	70.519	840.555	[M-H]-	PE 44:9|PE 22:4_22:5		42504080	208307200	0.741991	744.891
20395	70.5235	712.495	[M-H]-	PE 34:3|PE 16:1_18:2		603001200	6062701000	0.759635	17486.6
20397	70.5235	726.507	[M-2H]2-	CL 72:5|CL 18:0_18:1_18:2_18:2		46178760	395558400	0.483231	1427.51
20398	70.5235	788.523	[M-2H]2-	CL 82:13|CL 18:0_20:3_22:5_22:5		6595764000	46021880000	0.97612	112888
20418	70.5548	758.513	[M-H]-	PE O-39:8|PE O-19:4_20:4		243975500	1749597000	0.725925	11059.4
20423	70.5548	795.52	[M-H]-	PG 38:5|PG 18:1_20:4		6828101	22279140	0.988857	184.248
20481	70.6393	606.509	[M-H]-	Cer 37:3;4O|Cer 20:1;3O/17:2;(2OH)		2189405	12339500	0.933568	115.558
20492	70.6653	469.406	[M-H]-	FA 32:5		11133570	76514410	0.957536	337.73
20506	70.6811	553.496	[M-H]-	FA 38:5		11801610	78283940	0.812245	682.245
20526	70.6987	819.519	[M-H]-	PG 40:7|PG 18:1_22:6		15166450	67417700	0.681291	237.43
20536	70.7146	784.531	[M-H]-	PE O-41:9|PE O-19:4_22:5		10444810	73070140	0.71307	437.057
20539	70.7266	696.498	[M-H]-	PE O-34:4|PE O-14:1_20:3		9047529	96370320	0.626077	155.971
20540	70.7266	752.525	[M-H]-	PE 37:4|PE 17:1_20:3		17097450	116878700	0.825375	388.797
20546	70.7514	688.495	[M-H]-	PE 32:1|PE 14:0_18:1		180305200	1271872000	0.740849	5534.43
20554	70.7514	761.584	[M+CH3COO]-	SM 34:1;2O		144150100	1263709000	0.775767	2844.01
20557	70.7514	764.523	[M-H]-	PE 38:5|PE 18:1_20:4		1623807000	15835730000	0.818284	24865.8
20571	70.7682	662.479	[M-H]-	PE 30:0|PE 14:0_16:0		12067330	88926450	0.728293	375.099
20580	70.7872	701.512	[M-H]-	PA 36:1|PA 18:0_18:1		12623850	140494200	0.925044	375.593
20589	70.7926	738.51	[M-H]-	PE 36:4|PE 16:0_20:4		364298600	3781597000	0.886817	7227.6
20592	70.7926	787.6	[M+CH3COO]-	SM 36:2;2O		11168530	95723900	0.712168	349.164
20646	70.8893	698.56	[M-H]-	HexCer 34:1;2O|HexCer 18:1;2O/16:0		25534450	161157900	0.930936	997.332
20652	70.8893	758.578	[M+CH3COO]-	HexCer 34:1;2O|HexCer 18:1;2O/16:0		45670250	293236600	0.930278	1885.27
20659	70.8893	876.614	[M+CH3COO]-	PC O-40:7|PC O-18:1_22:6		21931690	143681300	0.913274	798.562
20682	70.9355	816.581	[M-H]-	PE O-43:7|PE O-19:1_24:6		89968540	1383273000	0.868892	2386.74
20694	70.9443	714.511	[M-H]-	PE 34:2|PE 16:1_18:1		258362300	2460103000	0.814918	8404.1
20697	70.9443	850.596	[M+CH3COO]-	PC O-38:6|PC O-16:0_22:6		22362480	271729500	0.660326	841.482
20710	70.9557	786.547	[M-H]-	PE O-41:8|PE O-19:2_22:6		15346110	117568200	0.874432	360.216
20727	70.9866	582.51	[M+CH3COO]-	Cer 33:1;2O|Cer 17:1;2O/16:0		96624420	656701800	0.850683	5025.23
20735	70.9866	760.528	[M-H]-	PE O-39:7|PE O-19:3_20:4		30531310	259506000	0.847197	842.475
20739	71.0031	522.49	[M-H]-	Cer 33:1;2O|Cer 17:1;2O/16:0		87839820	545854400	0.675516	3932.94
20762	71.0089	772.53	[M-H]-	PE O-40:8|PE O-18:2_22:6		1855974000	16355990000	0.819747	49646.8
20775	71.049	756.56	[M-H]-	PE 37:2|PE 18:1_19:1		1537617	9082449	0.574463	124.212
20777	71.0622	548.505	[M-H]-	Cer 35:2;2O|Cer 18:2;2O/17:0		9017793	65333980	0.829506	639.575
20783	71.0622	608.526	[M+CH3COO]-	Cer 35:2;2O|Cer 18:2;2O/17:0		11814900	109881500	0.818843	692.492
20785	71.0622	746.516	[M-H]-	PE O-38:7|PE O-16:1_22:6		3459145000	29340650000	0.916588	81858.2
20796	71.0832	804.578	[M+CH3COO]-	PC O-33:2;1O|PC O-18:1_15:1;1O		73049070	958805300	0.884934	1482.94
20808	71.0983	778.564	[M+CH3COO]-	PC O-31:1;1O|PC O-17:0_14:1;1O		27015330	204598300	0.890853	748.879
20825	71.1189	670.483	[M-H]-	PE O-32:3|PE O-16:1_16:2		11704000	91333020	0.776097	455.29
20866	71.173	852.611	[M+CH3COO]-	PC O-38:5|PC O-18:1_20:4		41707440	396608700	0.764053	1545.52
20881	71.1967	623.491	[M-H]-	FA 44:12		5017040	50934010	0.770094	227.37
20886	71.1967	894.624	[M+CH3COO]-	PC 36:1;3O|PC 18:1_18:0;3O		15363940	193368800	0.714144	705.622
20898	71.2448	748.527	[M-H]-	PE O-38:6|PE O-16:0_22:6		791190000	6862056000	0.797785	12627.7
20901	71.2448	826.597	[M+CH3COO]-	PC O-36:4|PC O-16:0_20:4		45184340	408927400	0.909936	1204.09
20939	71.2803	868.607	[M+CH3COO]-	PC 34:0;3O|PC 16:0_18:0;3O		44196600	512851100	0.711314	1425.86
20949	71.2954	892.61	[M+CH3COO]-	PC 36:2;3O|PC 18:0_18:2;3O		26231500	207932500	0.693576	839.627
20968	71.3249	367.358	[M-H]-	FA 24:0		280336000	2113769000	0.846666	2399.64
21069	71.4165	734.513	[M-H]-	PE O-37:6|PE O-15:1_22:5		21097230	187796300	0.760458	750.07
21090	71.4315	764.522	[M-H]-	PE 38:5|PE 16:0_22:5		278277700	2585575000	0.927393	4321.44
21098	71.4315	798.545	[M-H]-	PE O-42:9|PE O-20:3_22:6		9481870	81822410	0.864231	368.929
21171	71.5274	562.519	[M-H]-	Cer 36:2;2O|Cer 18:2;2O/18:0		89119330	533009300	0.736125	4672.4
21180	71.5274	622.543	[M+CH3COO]-	Cer 36:2;2O|Cer 18:2;2O/18:0		139576700	834660100	0.661805	5760.3
21188	71.542	804.579	[M-H]-	PE O-42:6|PE O-20:0_22:6		62320310	1023113000	0.808036	940.329
21189	71.542	818.592	[M+CH3COO]-	PC O-34:2;1O|PC O-17:0_17:2;1O		111997100	2331586000	0.855185	2261.97
21217	71.5938	436.284	[M-H]-	LPE O-16:1		3849610	14463180	0.804943	158.444
21224	71.604	722.516	[M-H]-	PE O-36:5|PE O-16:1_20:4		3953889000	20051190000	0.875836	63337.4
21240	71.6389	842.569	[M-H]-	PE 44:8|PE 22:3_22:5		22308600	89151920	0.936925	756.452
21296	71.6859	780.555	[M-H]-	PE 39:4|PE 18:1_21:3		36298580	227860000	0.742764	878.965
21300	71.7023	381.374	[M-H]-	FA 25:0		12858430	110969200	0.94018	212.254
21303	71.7023	742.542	[M-H]-	PE 36:2|PE 18:1_18:1		971832800	8501640000	0.665584	24499.9
21324	71.7438	844.609	[M-H]-	PE O-45:7|PE O-23:1_22:6		27485210	391907700	0.755723	524.174
21339	71.7509	550.522	[M-H]-	Cer 35:1;2O|Cer 19:1;2O/16:0		1962018	13853610	0.939038	105.826
21355	71.7794	792.554	[M-H]-	PE 40:5|PE 18:0_22:5		180392600	1349577000	0.652235	3646.44
21363	71.8045	716.525	[M-H]-	PE 34:1|PE 16:0_18:1		461563600	5110001000	0.738583	12039.8
21371	71.8202	538.522	[M-H]-	Cer 34:0;2O|Cer 18:0;2O/16:0		6759130	59090050	0.961294	360.442
21389	71.8379	598.542	[M+CH3COO]-	Cer 34:0;2O|Cer 18:0;2O/16:0		9449950	80994100	0.855304	543.549
21395	71.8379	789.616	[M+CH3COO]-	SM 36:1;2O|SM 17:0;2O/19:1		14273060	107331300	0.887992	280.825
21413	71.859	880.646	[M+CH3COO]-	PC O-40:5|PC O-18:1_22:4		3276341	29323500	0.772983	144.476
21434	71.8926	788.559	[M-H]-	PE O-41:7|PE O-19:1_22:6		15048040	141629200	0.873538	225.899
21436	71.8926	854.639	[M+CH3COO]-	PC O-38:4|PC O-16:0_22:4		6349989	61758980	0.894132	411.526
21452	71.9239	854.627	[M+CH3COO]-	PC O-38:4|PC O-16:0_22:4		9146365	85097150	0.808727	320.629
21507	71.9552	774.545	[M-H]-	PE O-40:7|PE O-18:1_22:6		1399949000	12576630000	0.747592	35086
21532	71.9867	625.504	[M-H]-	FA 44:11		54627410	840045600	0.810495	1858.17
21536	71.9867	750.546	[M-H]-	PE O-38:5|PE O-16:0_22:5		682481100	5769733000	0.768747	11662.4
21555	72.0247	465.469	[M-H]-	FA 31:0		6532430	84052990	0.632349	132.554
21559	72.0247	576.538	[M-H]-	Cer 37:2;2O|Cer 18:2;2O/19:0		1963193	12934010	0.754918	111.723
21570	72.0247	852.612	[M+CH3COO]-	PC O-38:5|PC O-18:1_20:4		12290860	84727460	0.852431	455.451
21583	72.0335	698.516	[M-H]-	PE O-34:3|PE O-18:1_16:2		16814290	101586800	0.947794	656.086
21668	72.1097	802.574	[M-H]-	PE O-42:7|PE O-20:2_22:5		42619650	279436600	0.851021	720.358
21675	72.1185	764.562	[M-H]-	PE O-39:5|PE O-17:1_22:4		70865660	484323200	0.931643	1031.38
21691	72.1274	726.544	[M-H]-	PE O-36:3|PE O-18:2_18:1		174026100	1507764000	0.747981	7658.89
21693	72.1274	730.541	[M-H]-	PE 35:1|PE 17:0_18:1		51659200	555843800	0.711893	1682.39
21722	72.1659	738.547	[M-H]-	PE O-37:4|PE O-17:1_20:3		18906620	227252800	0.831167	349.453
21814	72.2805	616.568	[M-H]-	Cer 40:3;2O|Cer 18:2;2O/22:1		6147850	45445940	0.841918	315.441
21819	72.2805	676.589	[M+CH3COO]-	Cer 40:3;2O|Cer 18:2;2O/22:1		17229350	150867300	0.558691	797.213
21865	72.3441	794.574	[M-H]-	PE 40:4|PE 20:0_20:4		471809500	2884989000	0.727424	12487.3
21876	72.3577	642.584	[M-H]-	Cer 42:4;2O|Cer 18:2;2O/24:2		9540793	56268270	0.759341	434.873
21894	72.3633	674.515	[M-H]-	PE O-32:1|PE O-16:1_16:0		15181460	87839060	0.554653	386.489
21901	72.3633	752.559	[M-H]-	PE O-38:4|PE O-18:2_20:2		263094300	1518303000	0.683735	4697.8
21930	72.3743	820.586	[M-H]-	PE 42:5|PE 18:0_24:5		25071020	141149200	0.746718	478.824
21961	72.3871	590.552	[M-H]-	Cer 38:2;2O|Cer 16:1;2O/22:1		14535630	92720330	0.877055	863.789
21965	72.3871	650.575	[M+CH3COO]-	Cer 38:2;2O|Cer 18:2;2O/20:0		29603140	202276900	0.836264	1403.11
21992	72.4403	395.39	[M-H]-	FA 26:0		37431520	483069400	0.734122	398.874
22005	72.4532	782.571	[M-H]-	PE 39:3|PE 18:0_21:3		16611850	143902000	0.845749	814.231
22019	72.5083	744.556	[M-H]-	PE 36:1|PE 18:0_18:1		811189600	6170373000	0.884947	16142.8
22025	72.5083	820.611	[M-H]-	PE O-43:5|PE O-19:0_24:5		57304500	676305400	0.716016	1819.06
22062	72.5569	718.54	[M-H]-	PE 34:0|PE 16:0_18:0		4664483	28814510	0.745394	126.603
22080	72.5654	840.658	[M+CH3COO]-	HexCer 40:2;2O		2308410	18185740	0.70078	191.89
22085	72.5654	869.676	[M+CH3COO]-	SM 42:3;2O		16200820	253030700	0.726365	469.028
22095	72.612	802.574	[M-H]-	PE O-42:7|PE O-20:1_22:6		45266600	420514300	0.885687	806.429
22101	72.612	880.646	[M+CH3COO]-	PC O-40:5|PC O-18:1_22:4		3689562	36206840	0.951644	162.698
22117	72.624	609.559	[M-H]-	FA 42:5		115139100	989427600	0.800654	5049.06
22124	72.624	630.583	[M-H]-	Cer 41:3;2O|Cer 18:2;2O/23:1		6930918	70544870	0.916937	533.96
22144	72.6664	630.594	[M-H]-	Cer 41:3;2O|Cer 18:2;2O/23:1		3252736	33356420	0.752611	328.926
22151	72.6664	778.579	[M-H]-	PE O-40:5|PE O-20:1_20:4		523483600	6464853000	0.716116	11154.5
22195	72.7193	843.662	[M+CH3COO]-	SM 40:2;2O		9417572	113897700	0.717552	281.723
22201	72.7338	780.592	[M-H]-	PE O-40:4|PE O-18:0_22:4		184765300	1841363000	0.691785	4479.44
22205	72.7338	784.587	[M-H]-	PE 39:2|PE 18:1_21:1		4761959	42759140	0.944099	197.891
22208	72.7338	817.648	[M+CH3COO]-	SM 38:1;2O		2715201	38030730	0.863678	228.346
22233	72.7396	804.595	[M-H]-	PE O-42:6|PE O-18:1_24:5		104794800	1202013000	0.775364	2102.99
22236	72.7396	822.604	[M-H]-	PE 42:4|PE 20:1_22:3		10827930	118772200	0.902099	306.906
22246	72.7516	758.572	[M-H]-	PE 37:1|PE 18:0_19:1		10007280	139272600	0.882989	352.76
22280	72.808	493.5	[M-H]-	FA 33:0		8106664	169780700	0.717618	152.224
22303	72.8423	768.589	[M-H]-	PE O-39:3|PE O-18:0_21:3		4049198	83679360	0.557559	142.024
22351	72.9299	728.559	[M-H]-	PE O-36:2|PE O-18:1_18:1		184553300	2111254000	0.686852	10972.7
22363	72.9388	507.521	[M-H]-	FA 34:0		2148926	31007410	0.672449	183.007
22384	72.9825	857.676	[M+CH3COO]-	SM 41:2;2O		18955990	219830700	0.633166	344.777
22393	72.9914	644.6	[M-H]-	Cer 42:3;2O|Cer 18:2;2O/24:1		167560200	1696129000	0.810789	12368.7
22402	72.9914	704.619	[M+CH3COO]-	Cer 42:3;2O|Cer 18:2;2O/24:1		501182700	5246430000	0.801182	20384.3
22465	73.0457	798.605	[M-H]-	PE 40:2|PE 18:1_22:1		8158540	99218600	0.680964	317.44
22472	73.0537	818.63	[M+CH3COO]-	PC O-35:1|PC O-17:0_18:1		40558750	461852200	0.722531	818.797
22476	73.0537	832.643	[M+CH3COO]-	PC O-36:1|PC O-18:0_18:1		50099790	533047200	0.692789	1404.99
22504	73.1049	507.515	[M-H]-	FA 34:0		3379679	60840910	0.738006	154.756
22507	73.1049	592.569	[M-H]-	Cer 38:1;2O|Cer 16:1;2O/22:0		12969390	110203700	0.781804	843.419
22543	73.1421	772.586	[M-H]-	PE 38:1|PE 20:0_18:1		9585468	103994900	0.857969	256.211
22548	73.1421	806.63	[M+CH3COO]-	PC O-34:0|PC O-18:0_16:0		67267500	868687100	0.856249	1438.62
22560	73.1421	868.691	[M+CH3COO]-	HexCer 42:2;2O|HexCer 18:1;2O/24:1		35379690	447050500	0.696793	1218.22
22635	73.2355	842.674	[M+CH3COO]-	HexCer 40:1;2O|HexCer 21:1;2O/19:0		9627101	106510300	0.672002	332.03
22667	73.3177	658.613	[M-H]-	Cer 43:3;2O|Cer 18:2;2O/25:1		2857598	38731990	0.735498	146.684
22676	73.3177	718.636	[M+CH3COO]-	Cer 43:3;2O|Cer 18:2;2O/25:1		9643978	119665000	0.589899	470.225
22682	73.3177	871.692	[M+CH3COO]-	SM 42:2;2O|SM 18:1;2O/24:1		96271960	2260386000	0.69811	5288.42
22752	73.4379	606.583	[M-H]-	Cer 39:1;2O|Cer 17:1;2O/22:0		3021954	35186120	0.631716	197.684
22825	73.4959	756.595	[M-H]-	PE O-38:2|PE O-18:1_20:1		11245750	153499300	0.738479	462.88
22856	73.5401	845.675	[M+CH3COO]-	SM 40:1;2O		11917660	231794300	0.957527	184.495
22881	73.6374	535.547	[M-H]-	FA 36:0		6763474	164089900	0.817903	221.353
22885	73.6374	672.629	[M-H]-	Cer 44:3;2O|Cer 18:2;2O/26:1		3220900	47293900	0.892854	275.754
22894	73.6374	732.652	[M+CH3COO]-	Cer 44:3;2O|Cer 18:2;2O/26:1		12182430	186756500	0.938375	985.913
22909	73.6873	646.615	[M-H]-	Cer 42:2;2O|Cer 18:1;2O/24:1		153370500	2584583000	0.939492	3881.08
22917	73.6873	706.637	[M+CH3COO]-	Cer 42:2;2O|Cer 18:1;2O/24:1		420389900	7623204000	0.872388	11067.5
22970	73.7221	806.601	[M-H]-	PE O-42:5|PE O-22:1_20:4		32331130	685214000	0.646283	685.919
22988	73.7221	936.707	[M+CH3COO]-	PC O-44:5|PC O-24:1_20:4		3353005	94837760	0.795843	243.782
23026	73.7907	620.598	[M-H]-	Cer 40:1;2O|Cer 18:1;2O/22:0		21617090	250705100	0.691856	1161.27
23060	73.8479	810.684	[M-H]-	HexCer 42:1;2O|HexCer 18:1;2O/24:0		4389082	47802830	0.881209	200.013
23065	73.8479	870.704	[M+CH3COO]-	HexCer 42:1;2O|HexCer 21:0;2O/21:1		14938210	161258500	0.86091	784.562
23073	73.8599	549.562	[M-H]-	FA 37:0		5384392	131813700	0.859068	240.207
23100	73.9073	896.677	[M+CH3COO]-	HexCer 43:3;3O		4171783	122370800	0.801523	165.746
23101	73.9073	910.694	[M+CH3COO]-	PC O-42:4|PC O-22:0_20:4		4284137	134964200	0.587078	307.72
23159	74.0024	660.63	[M-H]-	Cer 43:2;2O|Cer 18:1;2O/25:1		4244933	70968340	0.933949	131.773
23170	74.0024	860.675	[M+CH3COO]-	PC O-38:1|PC O-22:1_16:0		7462435	140038500	0.865871	251.214
23174	74.0024	886.691	[M+CH3COO]-	PC O-40:2|PC O-22:1_18:1		2778422	55168910	0.676319	107.978
23271	74.154	834.665	[M+CH3COO]-	PC O-36:0|PC O-20:0_16:0		2297441	43798070	0.721262	151.807
23319	74.2902	734.669	[M+CH3COO]-	Cer 44:2;2O|Cer 18:2;2O/26:0		13761280	259160600	0.803106	908.826
23339	74.3438	563.577	[M-H]-	FA 38:0		2835185	105372000	0.962044	110.335
23345	74.3438	899.731	[M+CH3COO]-	SM 44:2;2O		1319240	28967200	0.81483	106.392
23358	74.3944	648.632	[M-H]-	Cer 42:1;2O|Cer 18:0;2O/24:1		47457990	752217500	0.836707	2482.62
23369	74.3944	708.65	[M+CH3COO]-	Cer 42:1;2O|Cer 18:1;2O/24:0		118206700	1931524000	0.789732	6882.28
23391	74.3944	828.652	[M-H]-	PE 42:1|PE 24:0_18:1		3999981	84027740	0.870137	129.77
23455	74.4449	577.593	[M-H]-	FA 39:0		12072880	298788500	0.916964	642.854
23465	74.4449	727.511	[M-2H]2-	CL 72:4|CL 18:1_18:1_18:1_18:1		5950080	161085100	0.804898	238.625
23475	74.4449	873.71	[M+CH3COO]-	SM 42:1;2O		12963630	309606100	0.839115	621.515
23513	74.4955	465.469	[M-H]-	FA 31:0		6039659	117973300	0.695713	114.789
23658	74.5961	283.264	[M-H]-	FA 18:0		152243900	5715512000	0.794365	131.22
23714	74.5961	722.516	[M-H]-	PE O-36:5|PE O-16:1_20:4		9071861	238788800	0.760756	279.911
23727	74.5961	750.547	[M-H]-	PE O-38:5|PE O-16:1_22:4		17917060	485366400	0.854105	291.42
23739	74.5961	766.542	[M-H]-	PE 38:4|PE 18:0_20:4		8355504	258769900	0.786877	178.989
23745	74.5961	774.545	[M-H]-	PE O-40:7|PE O-18:1_22:6		8382526	238577000	0.938806	195.036
23955	75.0087	736.685	[M+CH3COO]-	Cer 44:1;2O|Cer 18:1;2O/26:0		1532267	26273550	0.868398	106.003
23966	75.0087	888.708	[M+CH3COO]-	PC O-40:1|PC O-24:1_16:0		2125899	73818010	0.806417	144.445
24005	75.1679	619.639	[M-H]-	FA 42:0		5692930	158283700	0.80766	310.82
24074	75.2557	750.547	[M-H]-	PE O-38:5|PE O-18:1_20:4		8228342	209910500	0.871863	122.495
25099	87.0749	790.565	[M+CH3COO]-	PC O-32:2;1O|PC O-17:1_15:1;1O		8789299	271851900	0.831597	189.738
25127	87.114	818.591	[M+CH3COO]-	PC O-34:2;1O|PC O-17:0_17:2;1O		29546530	804406500	0.93135	468.713
25157	87.1626	790.55	[M+CH3COO]-	PC O-32:2;1O|PC O-17:1_15:1;1O		4939793	77764300	0.736542	106.759
25999	91.8122	255.233	[M-H]-	FA 16:0		487788000	22117810000	0.921416	238.001
26041	91.895	303.233	[M-H]-	FA 20:4		20646200	549360300	0.926613	184.482
26050	91.895	883.535	[M-H]-	PI 38:5|PI 18:1_20:4		5382294	33446240	0.953442	190.522
26053	91.9141	617.418	[M-H]-	PA 30:1|PA 14:0_16:1		3125088	30081230	0.829045	174.626
26104	91.992	643.435	[M-H]-	PA 32:2|PA 16:1_16:1		4745610	62314580	0.855119	178.236
26108	91.992	719.464	[M-H]-	PA 38:6|PA 18:2_20:4		4764889	41643140	0.736753	176.06
26137	92.0451	305.248	[M-H]-	FA 20:3		46092320	1059761000	0.790673	257.511
26139	92.0451	695.466	[M-H]-	PA 36:4|PA 18:2_18:2		9637944	88979870	0.686852	201.322
26147	92.074	619.435	[M-H]-	PA 30:0|PA 14:0_16:0		3494074	35425890	0.775732	146.358
26149	92.074	645.452	[M-H]-	PA 32:1|PA 16:0_16:1		28899530	317593800	0.723347	911.337
26152	92.074	671.468	[M-H]-	PA 34:2|PA 16:1_18:1		19743120	231191600	0.681698	634.981
26161	92.0798	747.52	[M-H]-	PG 34:1|PG 16:0_18:1		6444479	26757180	0.823356	181.703
26207	92.1561	659.468	[M-H]-	PA 33:1|PA 16:0_17:1		4408852	36178550	0.839028	149.285
26223	92.177	283.264	[M-H]-	FA 18:0		744768700	22351340000	0.886565	1285.27
26249	92.2157	699.498	[M-H]-	PA 36:2|PA 18:1_18:1		34037380	358011200	0.628731	805.869
26252	92.2157	723.498	[M-H]-	PA 38:4|PA 18:0_20:4		32486640	345276500	0.597615	693.273
26258	92.241	673.482	[M-H]-	PA 34:1|PA 16:0_18:1		81097050	859029100	0.772651	1791.68
26361	92.4309	701.511	[M-H]-	PA 36:1|PA 18:0_18:1		10378970	144677100	0.878261	290.299
26455	92.7168	772.53	[M-H]-	PE O-40:8|PE O-18:2_22:6		9951529	79260090	0.721265	268.208
26466	92.739	746.516	[M-H]-	PE O-38:7|PE O-18:2_20:5		23506240	202434200	0.717377	573.194
26505	92.801	748.527	[M-H]-	PE O-38:6|PE O-16:1_22:5		27716330	269190300	0.559038	638.541
26560	92.8933	776.547	[M-H]-	PE O-40:6|PE O-18:1_22:5		17458330	214020700	0.67225	270.472
26596	92.9022	776.56	[M-H]-	PE O-40:6|PE O-18:1_22:5		7951616	123312300	0.787531	194.211
26599	92.9022	790.559	[M+CH3COO]-	PC O-32:2;1O|PC O-17:1_15:1;1O		38835460	389820300	0.589066	919.045
26686	93.0397	750.546	[M-H]-	PE O-38:5|PE O-16:1_22:4		16678890	175960400	0.796346	276.656
26733	93.1226	868.607	[M+CH3COO]-	PC 34:0;3O|PC 16:0_18:0;3O		5621276	76918660	0.647119	164.9
26750	93.1453	804.578	[M+CH3COO]-	PC O-33:2;1O|PC O-18:1_15:1;1O		29038440	643881900	0.462598	536.425
26753	93.1453	818.592	[M+CH3COO]-	PC O-34:2;1O|PC O-17:0_17:2;1O		72990300	1294054000	0.542343	1173.65
26777	93.1926	744.556	[M-H]-	PE 36:1|PE 18:0_18:1		12403840	165323600	0.639041	229.667
26837	93.3148	792.576	[M+CH3COO]-	PC O-32:1;1O|PC O-17:0_15:1;1O		11271690	261158700	0.894009	209.208
26858	93.3431	778.559	[M+CH3COO]-	PC O-31:1;1O|PC O-16:0_15:1;1O		6629718	162855600	0.670952	111.914
26997	93.6885	706.637	[M+CH3COO]-	Cer 42:2;2O|Cer 18:1;2O/24:1		6842718	71366450	0.691797	180.686
27075	93.918	283.264	[M-H]-	FA 18:0		161997000	5984931000	0.531053	142.321
27106	94.0032	708.65	[M+CH3COO]-	Cer 42:1;2O|Cer 22:1;2O/20:0		2320447	18013060	0.913748	135.572
27203	94.4416	283.264	[M-H]-	FA 18:0		166469900	4742872000	0.543673	234.692
27361	95.0965	818.591	[M+CH3COO]-	PC O-34:2;1O|PC O-17:0_17:2;1O		13738160	260459100	0.895692	232.705

## Sheet: mouse_brain_pos
ID	RT [min]	m/z	Type	Metabolite name	Comment	Height	Area	Gaussian	S/N
2357	5.51327	362.304	[M+H]+	NAE 21:4		40605740	701365500	0.64759	150.948
2447	5.75124	362.306	[M+H]+	NAE 21:4		45556410	830642800	0.942531	110.438
2491	5.92127	216.196	[M+H]+	NAE 10:0		9331860	150690200	0.588546	145.348
7121	22.001	370.295	[M+H]+	CAR 14:1		2482075	39472100	0.898648	107.017
9084	27.3468	468.308	[M+H]+	LPC 14:0/0:0		18301440	152566000	0.856284	133.113
9122	27.5996	494.323	[M+H]+	LPC 16:1		31864630	259624700	0.877918	299.668
9542	28.979	568.34	[M+H]+	LPC 22:6		1407452000	12353330000	0.929603	16517.8
9576	28.9961	494.326	[M+H]+	LPC 16:1/0:0		55413020	573958000	0.719555	508.422
9786	29.6779	544.34	[M+H]+	LPC 20:4		1002936000	11258990000	0.920211	10515.4
9811	29.6975	526.292	[M+H]+	LPE 22:6		2540815000	35705950000	0.826486	7955.42
10052	30.4129	502.293	[M+H]+	LPE 20:4		1185521000	15970110000	0.776782	4833.92
10190	30.7457	478.294	[M+H]+	LPE 18:2		22542940	267617200	0.822143	224.281
10216	30.8346	544.34	[M+H]+	LPC 20:4/0:0		99036900	1318971000	0.827074	962.775
10271	30.9941	570.356	[M+H]+	LPC 22:5		13103150	135870500	0.812592	108.847
10286	31.0193	526.292	[M+H]+	LPE 22:6		99821430	910478100	0.724391	170.894
10327	31.1586	572.335	[M+H]+	PC 21:4		73638260	726010800	0.926425	1195.06
10406	31.4226	520.339	[M+H]+	LPC 18:2/0:0		148534300	2238328000	0.822221	1611.35
10445	31.5937	502.294	[M+H]+	LPE 20:4		113518100	2130822000	0.894754	269.185
10496	31.7121	526.292	[M+H]+	LPE 22:6		178028800	4008366000	0.870323	337.603
10596	32.0804	530.288	[M+H]+	PE 21:4		1660288000	20210750000	0.779976	16751
10746	32.7134	546.357	[M+H]+	LPC 20:3		26573070	285274800	0.864856	295.791
10913	33.6892	504.308	[M+H]+	LPE 20:3		37522980	478487800	0.756549	252.359
10944	33.9207	298.274	[M+H]+	NAE 16:1		11777750	153403200	0.889264	103.772
10980	34.2328	546.354	[M+H]+	LPC 20:3/0:0		12244690	165272200	0.917063	134.43
11006	34.3291	496.341	[M+H]+	LPC 16:0		429717700	2761946000	0.721659	2335.44
11243	35.4262	454.293	[M+H]+	LPE 16:0		18766100	276910800	0.770905	141.61
11300	35.5089	522.354	[M+H]+	LPC 18:1		212776800	2450687000	0.934078	1414.77
11302	35.5089	532.304	[M+H]+	PE 21:3		64055770	802965400	0.894169	1073.56
11392	35.9977	522.354	[M+H]+	LPC 18:1		658650000	6741638000	0.820056	4178.95
11515	36.4718	352.32	[M+H]+	NAE 20:2		37189890	537265400	0.947647	130.548
11528	36.5838	324.29	[M+H]+	NAE 18:2		14809560	223550000	0.894782	168.244
11610	37.0019	530.323	[M+H]+	LPE 22:4		428873000	7216266000	0.818648	1810.51
11678	37.1408	352.32	[M+H]+	NAE 20:2		260319200	2782045000	0.796875	1102.57
11679	37.1408	374.303	[M+H]+	NAE 22:5		25552840	253905100	0.968588	133.19
11681	37.1408	496.341	[M+H]+	LPC 16:0/0:0		170702600	1660427000	0.812207	428.867
11767	37.3869	367.335	[M+H-H2O]+	ST 27:2;O		177308200	1930983000	0.945905	448.907
11769	37.3869	385.346	[M+H]+	ST 27:2;O		137983600	1480311000	0.830127	465.825
11809	37.4745	454.293	[M+H]+	LPE 16:0		67346940	1134108000	0.981901	286.031
11880	37.7875	522.355	[M+H]+	LPC 18:1/0:0		688494000	11638390000	0.845556	4316.84
11919	37.8653	482.287	[M+H]+	PE 17:0		48243920	782551100	0.964009	212.797
12073	38.5866	480.309	[M+H]+	LPE 18:1		106771500	1764623000	0.943687	235.444
12090	38.6658	558.318	[M+H]+	PE 23:4		560893300	9652651000	0.86091	4703.71
12134	38.8979	508.303	[M+H]+	PE 19:1		72658860	930303100	0.884292	302.648
12264	39.2835	508.303	[M+H]+	PE 19:1		677439400	11848020000	0.794105	2605.06
12288	39.3442	530.286	[M+H]+	PE 21:4		14946950	182642000	0.948825	122.295
12329	39.5494	377.326	[M+H-H2O]+	ST 28:4;O		57478220	909648800	0.872761	339.695
12346	39.6167	352.32	[M+H]+	NAE 20:2		28563590	442280400	0.850664	118.269
12417	39.9562	548.37	[M+H]+	LPC 20:2/0:0		14441200	125083600	0.847056	143.867
12623	41.3716	534.319	[M+H]+	PE 21:2		20251010	371501400	0.906933	164.713
12715	41.629	438.297	[M+H]+	LPE O-16:1		59684520	935310800	0.955092	336.026
12717	41.629	510.355	[M+H]+	LPC 17:0/0:0		18082310	216946800	0.942794	158.964
12724	41.6353	464.313	[M+H]+	LPE O-18:2		12948610	174506300	0.798308	137.607
12751	41.6799	346.274	[M+H]+	NAE 20:5		1149065000	19046250000	0.970919	1522.13
12804	42.0837	354.337	[M+H]+	NAE 20:1		22391380	393633000	0.807711	107.776
12834	42.2079	300.29	[M+H]+	NAE 16:0		89772220	1726572000	0.778034	463.769
12839	42.2229	534.32	[M+H]+	PE 21:2		14981250	241232800	0.781135	113.31
12963	43.0607	464.313	[M+H]+	LPE O-18:2		65682070	1462659000	0.739337	460.123
12997	43.3286	354.336	[M+H]+	NAE 20:1		76703710	1378152000	0.986451	398.591
13038	43.5808	326.306	[M+H]+	NAE 18:1		43895590	769302300	0.931547	230.663
13115	43.9998	322.275	[M+H]+	NAE 18:3		1088210000	20548340000	0.816846	5047.41
13167	44.1288	326.306	[M+H]+	NAE 18:1		47093440	847706800	0.899318	232.047
13182	44.1526	532.339	[M+H]+	LPE 22:3		8145257	114104700	0.837209	136.513
13361	45.0988	524.371	[M+H]+	LPC 18:0		29619280	479586200	0.980371	180.013
13491	45.7053	348.291	[M+H]+	NAE 20:4		36795580	306053100	0.803263	589.685
13505	45.776	560.335	[M+H]+	PE 23:3		6757798	112291200	0.93354	102.269
13722	47.2846	586.351	[M+H]+	PE 25:4		9117883	92619780	0.52742	131.474
13811	47.5648	508.341	[M+H]+	LPE 20:1		126239300	3202756000	0.889149	524.373
13827	47.5706	524.37	[M+H]+	LPC 18:0/0:0		734450000	16602060000	0.881551	3285.79
13896	48.0781	550.386	[M+H]+	LPC 20:1/0:0		54197810	605531900	0.627257	251.625
13927	48.4186	508.341	[M+H]+	LPE 20:1		70489650	1485219000	0.529638	215.753
13930	48.4363	524.37	[M+H]+	LPC 18:0/0:0		161673400	3071880000	0.573448	592.141
14055	48.9917	374.327	[M+NH4]+	MG 18:1		49549570	509527000	0.504713	251.284
14071	49.1182	482.325	[M+H]+	LPE 18:0		61868140	467450300	0.59913	272.391
14140	49.7147	536.334	[M+H]+	PE 21:1		251652400	4611710000	0.76203	1257.02
14737	53.2631	466.329	[M+H]+	LPE O-18:1		24870640	373421200	0.898027	117.349
15128	54.782	328.322	[M+H]+	NAE 18:0		45775940	894665000	0.98527	231.285
15735	57.5362	367.337	[M+H-H2O]+	ST 27:2;O		103769400	1798804000	0.845359	241.435
16076	59.0336	578.419	[M+H]+	LPC 22:1/0:0		15999480	174287200	0.581595	130.441
16108	59.1869	552.403	[M+H]+	LPC 20:0/0:0		23984040	241895600	0.592185	197.828
16143	59.2725	376.343	[M+NH4]+	MG 18:0		174272200	3388325000	0.841306	621.132
16307	59.9245	564.368	[M+H]+	PE 23:1		24792640	268792600	0.881287	238.474
16923	61.9709	378.336	[M+H]+	NAE 22:3		28266780	418476400	0.958989	238.262
17361	63.5517	387.363	[M+H]+	ST 27:1;O		48121880	555384500	0.987412	278.702
17617	63.9822	494.362	[M+H]+	LPE O-20:1		11278920	160073900	0.80961	106.072
17820	64.7066	385.346	[M+H]+	ST 27:2;O		505646400	5549384000	0.80204	1707.04
18023	65.2641	385.346	[M+H]+	ST 27:2;O		34896780	508782500	0.771327	117.81
18131	65.5599	430.389	[M+NH4]+	MG 22:1		23432900	223665300	0.927591	178.996
18142	65.5688	488.395	[M+NH4]+	TG 24:0|TG 8:0_8:0_8:0		190500400	1612060000	0.887266	833.742
18218	65.7557	762.509	[M+H]+	PE 38:7		16323540	129447400	0.942937	165.021
18288	65.8868	606.448	[M+H]+	LPC 24:1/0:0		64137470	747067200	0.924963	335.327
18291	65.8913	368.352	[M+H]+	NAE 21:1		88189020	831697300	0.72439	169.921
18340	65.9936	884.545	[M+NH4]+	BMP 44:12|BMP 22:6_22:6		419680800	3066505000	0.713636	5239.02
18385	66.1037	580.433	[M+H]+	LPC 22:0/0:0		63705820	687939800	0.758753	604.048
18537	66.4338	860.546	[M+NH4]+	BMP 42:10|BMP 20:4_22:6		112903800	625723900	0.911592	998.153
18655	66.6685	880.516	[M+H]+	PS 44:12		1097945000	13486520000	0.691812	12013
18739	66.8387	746.513	[M+H]+	PC O-35:8		19051490	121557400	0.753424	157.677
18779	66.9434	381.352	[M+H-H2O]+	ST 28:2;O		40928420	493449700	0.908351	181.467
18780	66.9434	434.4	[M+H]+	NAE 26:3		12238800	125124200	0.771049	135.504
18785	66.9595	416.389	[M+NH4]+	ST 28:2;O		28520460	322976800	0.818648	265.992
18907	67.1676	948.559	[M+NH4]+	PI 42:10		27897700	179879700	0.736928	403.922
18996	67.3261	697.52	[M+H]+	SM 34:4;2O		18481200	130288400	0.806186	213.687
19028	67.3848	384.385	[M+H]+	NAE 22:0		56288480	509721400	0.754424	315.051
19109	67.5224	874.543	[M+NH4]+	PI 36:5		10967980	77598820	0.89656	116.795
19114	67.54	750.505	[M+H]+	PC 34:6		22444870	296934300	0.707288	119.813
19125	67.5578	832.51	[M+H]+	PS 40:8		43240830	411219500	0.945801	232.232
19134	67.5578	924.562	[M+NH4]+	PI 40:8		40515640	244935800	0.809064	584.311
19152	67.5725	888.576	[M+NH4]+	BMP 44:10|BMP 22:4_22:6		22969500	114911000	0.761737	205.241
19324	67.8071	900.56	[M+NH4]+	PI 38:6		25688720	210599200	0.839697	209.062
19417	67.9876	884.544	[M+H]+	PS 44:10		892022300	8330051000	0.891075	11134.7
19423	68.0026	410.4	[M+H]+	NAE 24:1		48085590	369254600	0.65964	320.942
19428	68.0026	790.539	[M+H]+	PE 40:7		38527280	362330700	0.572028	136.685
19472	68.0707	384.385	[M+H]+	NAE 22:0		97822900	1020982000	0.615205	544.24
19653	68.2576	876.558	[M+NH4]+	PI 36:4		414035800	2711386000	0.91422	4716.56
19708	68.3238	902.576	[M+NH4]+	PI 38:5		360434800	2706831000	0.744945	3270.98
19715	68.3433	498.453	[M+H-H2O]+	Cer 30:0;4O		25750380	255500500	0.911712	280.758
19764	68.3772	814.561	[M+NH4]+	PG 38:5|PG 18:1_20:4		36886560	187113100	0.813683	176.393
19823	68.4424	928.589	[M+NH4]+	PI 40:6		50731600	480490700	0.654096	705.998
19898	68.5598	836.546	[M+H]+	PS 40:6		1299863000	12234150000	0.876506	3258.7
19929	68.6208	790.54	[M+H]+	PE 40:7		21884840	275188900	0.735804	191.136
19932	68.6358	432.384	[M+H]+	NAE 26:4		11604090	63637040	0.916454	132.549
19944	68.6416	778.54	[M+H]+	PC 36:6		112752500	694862700	0.955281	644.953
19998	68.7304	634.48	[M+H]+	LPC 26:1/0:0		17394360	137197800	0.902383	177.566
20003	68.7304	836.526	[M+H]+	PE 44:12		1142217000	6670163000	0.869381	2328.06
20019	68.7713	717.557	[M+H]+	SM 34:2;3O		10919770	80077910	0.823175	102.147
20076	68.8673	804.555	[M+H]+	PC 38:7		838394000	8573773000	0.599744	9308.24
20185	69.0365	678.509	[M+H]+	PC 28:0|PC 14:0_14:0		239526500	1930455000	0.765486	1857.74
20203	69.0565	766.56	[M+NH4]+	PG 34:1|PG 16:0_18:1		223905100	2184187000	0.712449	1346.49
20218	69.0716	740.542	[M+NH4]+	PG 32:0|PG 16:0_16:0		27781200	273788900	0.955494	223.741
20224	69.0716	812.525	[M+H]+	PE 42:10		176980000	1141992000	0.888613	735.308
20230	69.0774	506.422	[M+H]+	Cer 31:4;3O|Cer 15:1;2O/16:3;O		19462060	114510300	0.937895	127.833
20236	69.0774	736.492	[M+H]+	PE 36:6		9803323	51371710	0.78773	113.706
20261	69.1144	830.571	[M+H]+	PC 40:8|PC 18:2_22:6		2049763000	15077000000	0.772657	14650.9
20269	69.1347	762.508	[M+H]+	PE 38:7|PE 16:1_22:6		45494800	260162400	0.939981	298.587
20275	69.153	754.538	[M+H]+	PC 34:4		294852800	2542146000	0.870843	2539.03
20293	69.1739	385.346	[M+H]+	ST 27:2;O		267594600	1954470000	0.770225	901.77
20296	69.1739	730.537	[M+H]+	PC 32:2|PC 16:1_16:1		152064100	881901900	0.759912	1012.16
20330	69.21	780.553	[M+H]+	PC 36:5		1005398000	8390745000	0.691372	5705.85
20332	69.21	904.592	[M+NH4]+	PI 38:4		311117000	4005589000	0.588092	3158.99
20346	69.2233	382.368	[M+H]+	NAE 22:1		25380740	145698400	0.915255	130.677
20351	69.2233	675.543	[M+H]+	SM 32:1;2O|SM 18:1;2O/14:0		183842800	1247738000	0.613908	1971.23
20447	69.3464	701.561	[M+H]+	SM 34:2;2O|SM 23:2;2O/11:0		249739100	1815328000	0.870931	435.104
20515	69.4218	788.519	[M+H]+	PE 40:8		123860000	772192000	0.860327	399.303
20538	69.4707	756.553	[M+H]+	PC 34:3		160827200	1157782000	0.880725	831.216
20584	69.5656	818.567	[M+H]+	PC 39:7		56942720	477314000	0.915623	815.779
20605	69.5892	766.561	[M+NH4]+	PG 34:1|PG 16:0_18:1		40394460	454343000	0.826393	461.732
20707	69.7078	544.457	[M+NH4]+	TG 28:0|TG 8:0_10:0_10:0		215512400	1700902000	0.693718	1384.1
20767	69.7639	816.578	[M+NH4]+	PG 38:4		104394900	628881700	0.804819	339.172
20782	69.7831	692.523	[M+H]+	PC 29:0		31026740	154055400	0.60217	269.161
20856	69.8424	768.556	[M+H]+	PC 35:4|PC 15:0_20:4		55726200	566665300	0.723027	274.288
20857	69.8424	768.557	[M+H]+	PC 35:4|PC 15:0_20:4		54866250	551480100	0.88398	397.688
20902	69.8802	864.577	[M+H]+	PS 42:6		13506210	109672100	0.817877	205.356
20954	69.9172	744.555	[M+H]+	PC 33:2		18334300	284191900	0.800161	115.688
20997	70.0505	840.551	[M+H]+	PE 44:10		268513800	2027444000	0.644857	2544.03
21021	70.1371	396.384	[M+H]+	NAE 23:1		36210600	152241400	0.794571	226.554
21062	70.2577	740.524	[M+H]+	PE 36:4|PE 18:1_18:3		18315470	112860900	0.812577	130.59
21123	70.315	369.352	[M+H-H2O]+	ST 27:1;O		2571992000	18016680000	0.735486	4821.11
21130	70.315	404.389	[M+NH4]+	ST 27:1;O		31008260	238795800	0.682809	164.969
21171	70.3277	816.555	[M+H]+	PE 42:8		138075800	644185500	0.760526	446.094
21197	70.3732	758.571	[M+H]+	PC 34:2		1060178000	5109389000	0.726721	4586.38
21200	70.3732	808.586	[M+H]+	PC 38:5		5095016000	23611000000	0.967443	20543.7
21204	70.3776	706.54	[M+H]+	PC 30:0|PC 14:0_16:0		2909146000	11391490000	0.875812	18431
21210	70.3821	732.556	[M+H]+	PC 32:1		4506046000	28555000000	0.684184	21130.1
21220	70.4311	764.526	[M+H]+	PE 38:6		1099321000	4769874000	0.618882	4879.51
21283	70.5412	424.416	[M+H]+	NAE 25:1		21346130	124545800	0.794596	151.685
21321	70.6108	846.602	[M+H]+	PC 41:7		26678950	174763600	0.888678	279.679
21329	70.627	703.575	[M+H]+	SM 34:1;2O		148554200	1115568000	0.948868	601.996
21332	70.627	784.587	[M+H]+	PC 36:3		1318994000	12906170000	0.917142	6283.88
21338	70.627	816.588	[M+H]+	PC O-40:8		36812490	303528400	0.644253	119.601
21374	70.6662	790.573	[M+H]+	PC O-38:7		221002700	1645206000	0.681273	741.811
21386	70.6841	766.54	[M+H]+	PE 38:5		1237577000	9559803000	0.837514	7450.89
21389	70.6841	910.636	[M+H]+	PC 46:10|PC 24:4_22:6		11009520	85048350	0.960309	141.547
21393	70.6885	716.523	[M+H]+	PE 34:2|PE 16:1_18:1		32437580	263587500	0.903093	313.488
21402	70.7018	729.593	[M+H]+	SM 36:2;2O		1196271000	7554089000	0.825709	5076.75
21445	70.7608	810.681	[M+H]+	HexCer 42:2;2O|HexCer 18:1;2O/24:1		47322660	330889000	0.812293	245.66
21467	70.7994	708.579	[M+H-H2O]+	HexCer 36:2;2O|HexCer 18:2;2O/18:0		6804506	29726120	0.755308	137.331
21469	70.7994	726.587	[M+H]+	HexCer 36:2;2O|HexCer 18:2;2O/18:0		19502140	106516000	0.819852	164.25
21535	70.8261	818.607	[M+H]+	PC O-40:7		77951260	547680800	0.843435	1114.26
21563	70.8646	868.588	[M+H]+	PE 46:10		8270050	37547340	0.863481	105.42
21589	70.9181	822.604	[M+H]+	PC 39:5		39988210	166151100	0.675655	444.658
21629	70.9656	886.633	[M+H]+	PC 44:8|PC 22:4_22:4		29896290	225596800	0.835252	342.747
21691	71.0178	772.585	[M+H]+	PC 35:2		261434000	2327731000	0.935898	938.018
21718	71.0314	690.545	[M+H]+	PC O-30:1		34387080	174450800	0.846327	229.285
21740	71.0464	716.559	[M+H]+	PC O-32:2		47490780	322658800	0.8495	377.958
21741	71.0464	750.545	[M+H]+	PE P-38:5|PE P-16:0_22:5		696141800	3916645000	0.871803	2782.44
21750	71.0606	742.539	[M+H]+	PE 36:3		19892860	157647600	0.847101	102.035
21761	71.0754	794.604	[M+H]+	PC O-38:5		173529800	808197000	0.754955	1138.27
21766	71.0886	718.574	[M+H]+	PC O-32:1		83056500	575242900	0.89181	571.004
21773	71.0991	768.591	[M+H]+	PC O-36:4		181829700	1134295000	0.55428	894.979
21785	71.1159	692.558	[M+H]+	PC O-30:0		26250130	183414300	0.555061	227.724
21789	71.149	834.64	[M+H]+	PC O-41:6		73936020	675149400	0.719675	1298.38
21791	71.1544	834.6	[M+H]+	PC 40:6|PC 18:0_22:6		6993740000	65429180000	0.883816	24555.8
21812	71.1921	972.731	[M+NH4]+	TG 58:12;O2|TG 8:0_8:0_20:5;O(FA 22:6)		7130339	36788980	0.63637	142.192
21821	71.2108	700.527	[M+H]+	PE P-34:2|PE P-18:1_16:1		38693140	257059200	0.921442	219.271
21823	71.2108	724.531	[M+H]+	PE P-36:4|PE P-16:0_20:4		507306300	3746919000	0.795371	4760.69
21849	71.23	674.512	[M+H]+	PE P-32:1|PE P-18:1_14:0		18151520	101795700	0.893697	148.562
21879	71.237	754.538	[M+H]+	PE 37:4|PE 17:0_20:4		22389500	150183900	0.867445	193.786
21901	71.2569	770.608	[M+H]+	PC O-36:3		17938460	106246800	0.935778	132.165
21933	71.2709	734.572	[M+H]+	PC 32:0|PC 16:0_16:0		78801140	438845600	0.807671	428.327
21934	71.2709	744.592	[M+H]+	PC O-34:2		63254260	376406500	0.880572	399.13
21946	71.3162	786.602	[M+H]+	PC 36:2|PC 18:1_18:1		1880629000	9846388000	0.74071	6234.03
21982	71.4747	792.554	[M+H]+	PE 40:6		895618400	4293758000	0.729272	3043.38
21988	71.4836	424.414	[M+H]+	NAE 25:1		33808930	184774500	0.518717	240.246
21990	71.4917	726.546	[M+H]+	PE P-36:3|PE P-18:1_18:2		52461890	178303100	0.657111	434.271
22001	71.5107	734.572	[M+H]+	PC 32:0|PC 16:0_16:0		4577289000	40186860000	0.614129	25010.7
22026	71.5793	744.554	[M+H]+	PE 36:2|PE 18:1_18:1		358585200	3276208000	0.691799	2262.65
22036	71.6118	818.607	[M+H]+	PC O-40:7		54686460	402540900	0.802662	398.176
22050	71.6166	848.616	[M+H]+	PC 41:6		18354680	136536800	0.87027	216.197
22055	71.6341	786.603	[M+H]+	PC 36:2		2260915000	26268110000	0.871671	7440.22
22084	71.6793	718.538	[M+H]+	PE 34:1|PE 16:0_18:1		296008800	1868332000	0.822511	2035.03
22096	71.7035	714.544	[M+H]+	PE P-35:2|PE P-17:1_18:1		12945270	51271280	0.798089	112.248
22109	71.7093	710.594	[M+H-H2O]+	HexCer 36:1;2O|HexCer 18:1;2O/18:0		17160590	84764050	0.776544	114.167
22127	71.7261	757.626	[M+H]+	SM 38:2;2O|SM 18:1;2O/20:1		58864920	598831300	0.80626	431.607
22154	71.7466	778.578	[M+H]+	PE P-40:5|PE P-18:1_22:4		609465000	4914786000	0.610927	3524.37
22165	71.7616	660.559	[M+NH4]+	DG 38:5|DG 18:1_20:4		156682500	1035704000	0.910579	2021.71
22170	71.7616	731.607	[M+H]+	SM 36:1;2O|SM 18:1;2O/18:0		863459300	7051470000	0.918673	8307.5
22172	71.7616	822.644	[M+H]+	PC O-40:5		17149550	198503500	0.948342	167.457
22211	71.8039	1000.77	[M+NH4]+	TG 60:12;O2|TG 8:0_10:0_20:5;O(FA 22:6)		11343690	66829440	0.8064	235.127
22215	71.8231	796.622	[M+H]+	PC O-38:4		87940260	638302400	0.907508	593.44
22223	71.8372	610.542	[M+NH4]+	DG 34:2|DG 16:1_18:1		12154030	77564460	0.861525	113.32
22225	71.8372	864.651	[M+H]+	PC 42:5		24251190	225903600	0.568162	368.729
22251	71.8609	584.525	[M+NH4]+	DG 32:1|DG 14:0_18:1		29664860	184909600	0.842052	281.515
22271	71.8773	558.51	[M+NH4]+	DG 30:0|DG 14:0_16:0		9532149	45555040	0.823649	126.045
22323	71.905	794.604	[M+H]+	PC O-38:5		83742620	684379300	0.817555	569.709
22357	71.9298	774.6	[M+H]+	PC 35:1		1189710000	13443000000	0.891973	4572.52
22360	71.9298	888.645	[M+H]+	PC 44:7		27913650	212200700	0.833416	250.391
22387	71.9541	636.555	[M+NH4]+	DG 36:3|DG 18:1_18:2		20070280	116302200	0.704621	114.35
22410	71.9947	744.592	[M+H]+	PC O-34:2		638709100	5030916000	0.802803	4029.05
22427	72.0322	772.62	[M+H]+	PC O-36:2		255634400	2246515000	0.942729	912.327
22429	72.0322	822.637	[M+H]+	PC O-40:5		15108730	126672000	0.774968	154.502
22433	72.0322	862.634	[M+H]+	PC 42:6		48875370	353918000	0.915791	657.157
22441	72.0584	718.574	[M+H]+	PC O-32:1		266952600	1891808000	0.930533	1835.27
22452	72.0654	728.561	[M+H]+	PE P-36:2|PE P-18:1_18:1		1067600000	10838760000	0.889766	3937.6
22453	72.0654	728.566	[M+H]+	PE P-36:2|PE P-18:1_18:1		920830100	8941136000	0.590133	4507.84
22463	72.0755	746.606	[M+H]+	PC O-34:1		2626016000	22805500000	0.762888	11243.3
22474	72.0877	668.561	[M+NH4]+	DG O-40:8|DG O-18:2_22:6		18782000	100614500	0.861815	151.233
22500	72.1366	642.545	[M+NH4]+	DG O-38:7|DG O-16:1_22:6		22809870	90424520	0.91711	267.084
22516	72.1526	702.544	[M+H]+	PE P-34:1|PE P-16:0_18:1		498015600	2824171000	0.907378	1220.56
22557	72.2008	814.633	[M+H]+	PC 38:2		1824170000	6470861000	0.851108	4120.4
22568	72.2566	704.558	[M+H]+	PE O-34:1		17308370	67386320	0.836705	127.878
22570	72.2566	788.616	[M+H]+	PC 36:1		7959922000	80586590000	0.859398	31173
22587	72.3361	566.552	[M+H]+	Cer 36:1;2O|Cer 18:1;2O/18:0		29856760	158914500	0.891166	336.28
22594	72.3539	686.574	[M+NH4]+	DG 40:6|DG 18:0_22:6		18509460	94740340	0.815392	103.815
22615	72.3676	782.653	[M+H]+	HexCer 40:2;2O|HexCer 18:1;2O/22:1		33105520	163516000	0.797642	104.266
22618	72.3676	808.668	[M+H]+	HexCer 42:3;2O|HexCer 18:2;2O/24:1		49200980	423801500	0.737738	150.957
22630	72.3739	628.606	[M+H-H2O]+	Cer 42:3;2O|Cer 18:2;2O/24:1		4456705	20473880	0.796697	287.932
22635	72.3739	762.6	[M+H]+	PC 34:0		1414755000	16856660000	0.759486	9355.71
22664	72.4121	746.572	[M+H]+	PE 36:1|PE 16:0_20:1		404820700	2609190000	0.962992	1733.15
22696	72.4474	734.614	[M+H]+	PC O-33:0		26479250	117707300	0.896374	145.387
22709	72.4811	716.56	[M+H]+	PE P-35:1|PE P-17:0_18:1		38464620	222857000	0.91742	324.105
22724	72.5008	688.587	[M+NH4]+	DG 40:5|DG 20:1_20:4		19622320	145545900	0.624753	158.326
22737	72.5204	785.657	[M+H]+	SM 40:2;2O|SM 18:1;2O/22:1		52013870	829962600	0.67585	446.107
22744	72.5204	822.636	[M+H]+	PC O-40:5		23667370	221303100	0.656696	277.459
22796	72.5938	878.666	[M+H]+	PC 43:5		13528060	128287900	0.793073	143.094
22800	72.6099	638.574	[M+NH4]+	DG 36:2|DG 18:1_18:1		231817100	1648028000	0.880371	2980.49
22803	72.6099	811.67	[M+H]+	SM 42:3;2O|SM 18:1;2O/24:2		71233910	931623600	0.910388	377.498
22831	72.6317	612.558	[M+NH4]+	DG 34:1|DG 16:0_18:1		915240100	5973217000	0.744202	8171.81
22835	72.6317	782.607	[M+H]+	PE P-40:3|PE P-18:1_22:2		87849140	944495800	0.599116	343.535
22868	72.6899	828.651	[M+H]+	PC 39:2		34755800	458099600	0.903006	254.527
22879	72.7063	586.54	[M+NH4]+	DG 32:0|DG 16:0_16:0		54793270	368151900	0.810937	490.81
22910	72.727	756.593	[M+H]+	PE P-38:2|PE P-18:1_20:1		661921100	5643009000	0.84587	3526.61
22914	72.727	852.646	[M+H]+	PC 41:4		9984095	77440170	0.856274	132.431
22978	72.8173	730.575	[M+H]+	PE P-36:1|PE P-16:0_20:1		656363100	4637078000	0.771531	4389.36
23005	72.8486	772.625	[M+H]+	PC O-36:2		421056300	4713390000	0.816251	1498.19
23006	72.8486	800.652	[M+H]+	PC O-38:2		98455260	1109256000	0.635271	452.753
23022	72.8703	672.593	[M+NH4]+	DG O-40:6|DG O-18:2_22:4		101396500	673409000	0.942051	750.294
23053	72.9075	646.612	[M+H]+	Cer 42:3;2O|Cer 18:1;2O/24:2		32716910	218642400	0.788907	535.048
23057	72.9075	664.586	[M+NH4]+	DG 38:3|DG 18:0_20:3		81972940	432267800	0.870564	1167.99
23069	72.9222	620.599	[M+H]+	Cer 40:2;2O|Cer 18:1;2O/22:1		7520047	41760420	0.865137	125.797
23096	72.9663	746.606	[M+H]+	PC O-34:1		42068110	379336400	0.975811	157.448
23107	73.0059	774.637	[M+H]+	PC O-36:1		699716600	6095005000	0.80617	2686.43
23118	73.0256	626.573	[M+NH4]+	DG 35:1|DG 17:0_18:1		9586553	53308450	0.730263	155.522
23120	73.0256	842.662	[M+H]+	PC 40:2|PC 20:1_20:1		985761000	6044868000	0.913197	6232.93
23135	73.0319	630.618	[M+H-H2O]+	Cer 42:2;2O|Cer 18:1;2O/24:1		83811770	440835300	0.991592	1297.85
23145	73.0319	792.675	[M+H-H2O]+	HexCer 42:2;2O|HexCer 18:1;2O/24:1		203168100	1085535000	0.955452	502.13
23149	73.0319	810.684	[M+H]+	HexCer 42:2;2O|HexCer 18:1;2O/24:1		749159900	4271856000	0.966262	2931.9
23161	73.051	748.623	[M+H]+	PC O-34:0		73852940	648690200	0.697572	292.83
23173	73.0788	816.65	[M+H]+	PC 38:1		1452411000	13908900000	0.789868	3372.17
23206	73.1359	744.592	[M+H]+	PE P-37:1|PE P-17:0_20:1		21973940	141612200	0.765143	138.654
23210	73.1495	576.538	[M+H-H2O]+	Cer 37:2;3O|Cer 20:1;2O/17:1;O		10580090	48829950	0.680099	135.74
23282	73.2425	596.564	[M+NH4]+	DG O-34:2|DG O-16:1_18:1		30705690	177525300	0.966324	310.543
23286	73.2425	624.593	[M+NH4]+	DG O-36:2|DG O-18:1_18:1		14957970	122522700	0.817893	470.22
23290	73.2425	666.603	[M+NH4]+	DG 38:2|DG 18:1_20:1		141000900	942753200	0.673483	716.214
23305	73.2647	616.604	[M+H-H2O]+	Cer 41:2;2O|Cer 18:1;2O/23:1		4703414	26720200	0.572785	766.101
23336	73.3262	598.576	[M+NH4]+	DG O-34:1|DG O-16:0_18:1		15295530	103997100	0.906446	159.015
23358	73.3524	784.625	[M+H]+	PE P-40:2|PE P-18:1_22:1		57801790	463689500	0.937605	188.052
23376	73.358	640.588	[M+NH4]+	DG 36:1|DG 16:0_20:1		1200278000	7556057000	0.892762	6325.29
23419	73.4407	614.573	[M+NH4]+	DG 34:0|DG 16:0_18:0		92261870	634939700	0.931155	1099.12
23457	73.4824	758.606	[M+H]+	PE P-38:1|PE P-18:0_20:1		388428800	2392612000	0.859485	1679.13
23480	73.4881	856.681	[M+H]+	PC 41:2		195149100	1652897000	0.512595	1694.22
23484	73.4881	880.678	[M+H]+	PC 43:4		21376850	177624800	0.666213	186.182
23545	73.5906	630.618	[M+H-H2O]+	Cer 42:2;2O|Cer 18:2;2O/24:0		160412900	985461100	0.737314	2484.04
23597	73.6546	828.692	[M+H]+	PC O-40:2		40223140	518569700	0.657477	332.481
23611	73.6942	654.605	[M+NH4]+	DG 37:1|DG 19:0_18:1		11087360	83567310	0.918056	114.563
23620	73.7194	676.623	[M+NH4]+	DG O-40:4|DG O-18:0_22:4		11851970	73361960	0.937861	110.287
23628	73.745	800.652	[M+H]+	PC O-38:2		176121900	2114107000	0.81185	805.974
23635	73.7538	1074.79	[M+H]+	PC 58:12		24309700	199444700	0.855295	1466.71
23642	73.7762	870.699	[M+H]+	PC 42:2		444977400	2928805000	0.961381	2928.35
23665	73.7982	650.607	[M+H]+	Cer 41:2;3O|Cer 18:2;2O/23:0;O		141174300	1055276000	0.863889	1958.02
23715	73.8548	894.694	[M+H]+	PC 44:4		31501660	232168400	0.553662	382.567
23726	73.8694	802.67	[M+H]+	PC O-38:1		113781800	1096674000	0.584338	596.522
23755	73.9052	694.637	[M+NH4]+	DG 40:2|DG 18:1_22:1		113248200	699164800	0.887667	1221.71
23789	73.9859	668.619	[M+NH4]+	DG 38:1|DG 16:0_22:1		330266400	2056219000	0.735167	2659.31
23807	74.0082	626.607	[M+NH4]+	DG O-36:1|DG O-16:0_20:1		28044140	223128000	0.815291	299.836
23813	74.019	642.604	[M+NH4]+	DG 36:0|DG 18:0_18:0		9920458	47528770	0.59908	105.187
23862	74.0987	812.658	[M+H]+	PE P-42:2|PE P-22:1_20:1		665604900	4766799000	0.840156	4570.88
23979	74.3577	682.634	[M+NH4]+	DG 39:1|DG 16:0_23:1		19682360	156269500	0.861833	108.1
24018	74.4529	678.639	[M+NH4]+	DG O-40:3|DG O-18:2_22:1		38366760	283818600	0.707182	1040.07
24044	74.4589	858.693	[M+H]+	PC 41:1		248152900	2327599000	0.651298	1994.4
24087	74.5229	722.665	[M+NH4]+	DG 42:2|DG 18:1_24:1		95408930	709523000	0.832506	5194.26
24092	74.5229	852.805	[M+NH4]+	TG 50:0|TG 16:0_16:0_18:0		23748690	229708800	0.85638	120.825
24105	74.5529	828.684	[M+H]+	PC O-40:2		22158540	194111400	0.65351	171.08
24120	74.5612	652.623	[M+H]+	Cer 41:1;3O|Cer 18:0;2O/23:1;O		86420110	637321700	0.841015	1460.71
24163	74.6645	654.64	[M+NH4]+	DG O-38:1|DG O-18:0_20:1		24948450	202881200	0.737607	257.786
24167	74.6645	696.651	[M+NH4]+	DG 40:1|DG 18:0_22:1		114176000	864954400	0.907347	1805.61
24373	75.0255	710.665	[M+NH4]+	DG 41:1|DG 18:0_23:1		17338190	141933700	0.766988	117.441
24405	75.1393	944.774	[M+NH4]+	TG 58:10|TG 16:0_20:4_22:6		15717160	89290450	0.867368	221.845
24411	75.1723	750.696	[M+NH4]+	DG 44:2|DG 18:1_26:1		8906955	59265260	0.911978	194.444
24417	75.1872	612.597	[M+NH4]+	DG O-35:1|DG O-19:0_16:1		2369753	12835450	0.895945	104.557
24453	75.2147	896.773	[M+NH4]+	TG 54:6|TG 18:2_18:2_18:2		11050270	91287230	0.671129	129.876
24493	75.3398	724.683	[M+NH4]+	DG 42:1|DG 18:0_24:1		63549250	415850000	0.913699	580.97
24566	75.472	996.804	[M+NH4]+	TG 62:12|TG 18:0_22:6_22:6		7393026	42523300	0.8968	182.917
24693	75.8148	820.738	[M+NH4]+	TG 48:2|TG 14:0_16:1_18:1		10910650	96638060	0.761646	137.197
24697	75.8148	880.832	[M+NH4]+	TG 52:0|TG 16:0_18:0_18:0		30287280	477679700	0.900653	180.961
24698	75.8148	898.788	[M+NH4]+	TG 54:5|TG 18:1_18:2_18:2		31233730	231531400	0.932098	437.337
24724	75.8865	872.773	[M+NH4]+	TG 52:4|TG 16:1_18:1_18:2		41395120	383742200	0.774408	182.875
24775	76.0376	896.772	[M+NH4]+	TG 54:6|TG 16:0_16:0_22:6		25286270	156964800	0.766177	299.746
24912	76.4267	900.805	[M+NH4]+	TG 54:4|TG 18:1_18:1_18:2		14920990	126560200	0.771274	188.872
24923	76.461	848.769	[M+NH4]+	TG 50:2|TG 16:0_16:1_18:1		18259300	139220000	0.651351	222.343
24929	76.4894	874.788	[M+NH4]+	TG 52:3|TG 16:1_18:1_18:1		43640130	441005100	0.906467	407.709
24990	76.6524	714.621	[M+NH4]+	CE 22:6		34383890	240507800	0.911461	182.6
24992	76.6524	796.739	[M+NH4]+	TG 46:0|TG 14:0_15:0_17:0		28084860	211821600	0.870579	346.811
25186	77.0145	902.821	[M+NH4]+	TG 54:3|TG 18:1_18:1_18:1		25596500	258434600	0.788671	385.033
25197	77.0689	690.617	[M+NH4]+	CE 20:4		46160160	314340900	0.911617	578.538
25210	77.1124	876.804	[M+NH4]+	TG 52:2|TG 16:0_18:1_18:1		68079710	713000300	0.873927	770.014
25227	77.2194	850.789	[M+NH4]+	TG 50:1|TG 16:0_18:0_16:1		61386470	536494000	0.972051	578.838
25303	77.5283	692.636	[M+NH4]+	CE 20:3		7207201	60116630	0.756197	113.708
25370	77.7962	904.831	[M+NH4]+	TG 54:2|TG 16:0_18:1_20:1		23917580	263255200	0.992008	487.414
25400	77.927	878.821	[M+NH4]+	TG 52:1|TG 16:0_18:0_18:1		39274980	326290600	0.843983	481.373
25475	78.2827	668.636	[M+NH4]+	CE 18:1		24178660	212160500	0.869984	194.687
25541	78.7752	880.832	[M+NH4]+	TG 52:0|TG 16:0_18:0_18:0		112273100	1326555000	0.776335	661.854
25897	87.055	734.572	[M+H]+	PC 32:0|PC 16:0_16:0		55927950	584266800	0.71221	288.039
25902	87.055	760.586	[M+H]+	PC 34:1		244135700	2518178000	0.680282	888.577
26366	92.1781	488.396	[M+NH4]+	TG 24:0|TG 8:0_8:0_8:0		48636790	389610600	0.88301	211.241
26447	92.3327	904.592	[M+NH4]+	PI 38:4		20031910	104671000	0.913688	202.75
26493	92.4068	516.427	[M+NH4]+	TG 26:0|TG 8:0_8:0_10:0		105571800	683711800	0.757015	814.626
26583	92.5982	840.571	[M+H]+	PS 40:4		13285490	134003300	0.713544	124.597
26599	92.6516	544.458	[M+NH4]+	TG 28:0|TG 8:0_10:0_10:0		66239370	400208500	0.823184	424.605
26674	92.7733	806.573	[M+H]+	PC 38:6		96042500	1089224000	0.76015	265.646
26728	92.8731	572.488	[M+NH4]+	TG 30:0|TG 10:0_10:0_10:0		19798250	98432180	0.815035	171.978
26741	92.885	782.568	[M+H]+	PC 36:4		96548180	963320300	0.981697	370.844
26780	92.9665	732.555	[M+H]+	PC 32:1		38677000	423362000	0.821199	174.393
26791	92.9823	758.571	[M+H]+	PC 34:2		32237460	378600400	0.877111	135.692
26888	93.1379	810.602	[M+H]+	PC 38:4		115164100	912442400	0.812064	370.288
26899	93.1556	786.603	[M+H]+	PC 36:2		64813460	768651500	0.682787	204.933
26968	93.3258	412.415	[M+H]+	NAE 24:0		79031630	508219600	0.763681	374.804
26973	93.3258	780.59	[M+H]+	PE P-40:4|PE P-18:0_22:4		23557300	183920000	0.58801	128.619
26985	93.3486	548.505	[M+H-H2O]+	Cer 35:2;3O|Cer 18:1;2O/17:1;O		58785570	364543600	0.685449	308.996
26990	93.3486	662.572	[M+NH4]+	DG 38:4|DG 18:0_20:4		16756640	105493300	0.68535	105.954
27022	93.404	612.558	[M+NH4]+	DG 34:1|DG 16:0_18:1		27908070	146578300	0.57757	249.18
27069	93.5043	810.684	[M+H]+	HexCer 42:2;2O|HexCer 18:1;2O/24:1		23699170	124118900	0.82051	122.731
27137	93.685	640.588	[M+NH4]+	DG 36:1|DG 18:0_18:1		30550830	161251600	0.945182	160.998

## Sheet: mouse_brain_neg
ID	RT [min]	m/z	Type	Metabolite name	Comment	Height	Area	Gaussian	S/N
1158	7.64492	329.234	[M-H]-	FA 18:1;3O		15445180	156270800	0.796256	242.041
2482	15.9077	257.176	[M-H]-	FA 14:1;2O		8010248	95306710	0.658061	117.611
3059	17.8422	267.197	[M-H]-	FA 16:2;O		35776170	474263600	0.859343	627.427
3160	18.2482	313.239	[M-H]-	FA 18:1;2O		16912150	195754600	0.892055	107.193
4318	21.8481	279.197	[M-H]-	FA 17:3;O		26760030	227519900	0.872505	750.007
4376	22.036	247.17	[M-H]-	FA 16:4		19893620	92487340	0.577334	473.135
4787	22.9711	257.176	[M-H]-	FA 14:1;2O		23275230	226709400	0.925174	150.862
4838	23.0657	303.196	[M-H]-	FA 18:5;O		3193614	33383680	0.954012	111.08
4992	23.45	315.255	[M-H]-	FA 18:0;2O		51106250	537267600	0.755291	756.767
5330	24.3651	233.155	[M-H]-	FA 15:4		207352100	2041557000	0.82733	1378.36
5473	24.6637	315.255	[M-H]-	FA 18:0;2O		131753900	1218388000	0.840038	1947.13
5603	24.9553	271.228	[M-H]-	FA 16:0;O		22335870	184159000	0.920782	107.501
[truncated: 440 more rows]
