# Supplementary material for: Single-cell lipidomics enabled by dual-polarity ionization and ion mobility-mass spectrometry imaging
Source: Nat Commun. 2023 Aug 25;14:5185. doi: 10.1038/s41467-023-40512-6 (PMC10457347; doi:10.1038/s41467-023-40512-6)
Supplement: Supplementary file 9 — Source Data File [file 41467_2023_40512_MOESM9_ESM.xlsx]

## Sheet: Figure 7a
cc	0	1	10	100	1000	10 000	20 000
Fraction viable	1.0209	1.04198	1.12544	0.90017	0.82807	0.6141	0.51852
	0.97447	0.85925	0.9914	1.27031	1.02666	0.5093	0.52449
	1.00463	0.9841	0.88001	1.14214	1.20488	0.54985	0.61111

## Sheet: Figure 7f
	relative intensity of m/z 255.2167 (FA(16:1))
	control	MF-438 treated
	0.000585198	0.000422406
	0.000639781	0.000166237
	0.000633121	0.000349197
	0.000706627	0.000105421
	0.000592581	0.000427231
	0.000640354	0.000250143
	0.000674387	0.00022824
	0.000568767	0.000396123
	0.000681789	0.00016215
	0.000811632	0.000434439
	0.000873931	0.000414148
	0.000839154	0.00042323
	0.000341131	0.000290431
	0.000463453	0.000382753
	0.000737672	0.000305953
	0.000751792	0.0003762
	0.000537629	0.000434365
	0.000588318	0.000415258
	0.000531477	0.000347989
	0.000412779	0.000341456
	0.000568504	0.000314992
	0.000402764	0.000345948
	0.000562841	0.000310142
	0.000387418	0.000309534
	0.000701717	0.000376066
	0.000581338	0.000215697
	0.000324942	0.000234231
	0.000657931	0.000400109
	0.000431106	0.00031674
	0.000489115	0.00043117
	0.000562671	0.000468312
	0.000645746	0.000452897
	0.000469553	0.00021211
	0.000462886	0.00051981
	0.000538037	0.000416613
	0.000523592	0.000436824
	0.000850064	0.000423605
	0.000519072	0.000428303
	0.000988309	0.00040662
	0.000661774	0.000316107
	0.000448837	0.000383569
	0.00065699	0.000690266
	0.000837314	0.000397669
	0.000446008	0.000266675
	0.000601935	0.000423747
	0.000601829	0.000392554
	0.000783633	0.000210382
	0.000593245	0.000347737
	0.000535337	0.000370015
	0.000733307	0.000239368

## Sheet: Figure 7g
	relative intensity of m/z 281.2476, FA(18:1)
	control	MF-438 treated
	0.06772	0.03905
	0.06006	0.02221
	0.06374	0.02784
	0.06112	0.02945
	0.07391	0.03077
	0.05512	0.0406
	0.05454	0.03781
	0.05191	0.02598
	0.07784	0.0259
	0.09098	0.03327
	0.08437	0.02561
	0.06287	0.04808
	0.05943	0.02923
	0.05895	0.02951
	0.06014	0.03359
	0.04598	0.03912
	0.04285	0.03673
	0.05394	0.03543
	0.0382	0.02858
	0.04817	0.03661
	0.04792	0.04108
	0.05431	0.02696
	0.07237	0.04675
	0.06208	0.031
	0.06353	0.043
	0.05348	0.03059
	0.05755	0.04012
	0.0583	0.02597
	0.05553	0.03947
	0.04803	0.03973
	0.05181	0.04602
	0.06364	0.03714
	0.04831	0.0297
	0.04513	0.0752
	0.04642	0.04034
	0.05718	0.04071
	0.05119	0.05411
	0.04026	0.04279
	0.07066	0.04816
	0.0535	0.04885
	0.06058	0.04156
	0.04723	0.04314
	0.05669	0.04276
	0.06036	0.03592
	0.0595	0.04086
	0.07511	0.04154
	0.06761	0.03609
	0.06019	0.03688
	0.06357	0.04032
	0.07786	0.03284

## Sheet: Figure 7h
	relative intensity of m/z 309.2795, FA(20:1)
	control	MF-438 treated
	0.00105	0.000603751
	0.000973395	0.000502753
	0.00115	0.000531389
	0.000742235	0.000621325
	0.00118	0.00037093
	0.000776446	0.000682495
	0.000772159	0.00081166
	0.000722443	0.000639539
	0.000806127	0.000361701
	0.00123	0.000448976
	0.00139	0.000650907
	0.000933376	0.000737028
	0.0013	0.000566113
	0.00103	0.000547181
	0.00102	0.000364811
	0.000723858	0.000899346
	0.000644006	0.00051913
	0.000846977	0.000557014
	0.000783403	0.000379932
	0.00114	0.000724928
	0.000686366	0.000565609
	0.000906658	0.000330433
	0.00109	0.000722129
	0.000964648	0.000457154
	0.00123	0.000599931
	0.000923117	0.00060738
	0.000894746	0.000613974
	0.000733461	0.000740962
	0.000719247	0.000606389
	0.000813626	0.000590753
	0.000904563	0.000716418
	0.000619149	0.000599738
	0.00124	0.000466201
	0.000525756	0.000703979
	0.000825893	0.000674427
	0.00104	0.000713519
	0.00092023	0.000786784
	0.000563813	0.000595107
	0.00124	0.000596223
	0.000894366	0.000625915
	0.00181	0.00101
	0.000834469	0.000494818
	0.00119	0.000728379
	0.00119	0.000486239
	0.000820623	0.000679319
	0.00145	0.000409799
	0.000904136	0.000633374
	0.0008817	0.0004611
	0.00122	0.000508591
	0.00146	0.000769516

## Sheet: Figure 7i
	relative intensity of m/z 337.3074, FA(22:1)
	control	MF-438 treated
	0.000939249	0.000315714
	0.000737238	0.000420897
	0.000748426	0.000284319
	0.000755105	0.000401538
	0.000939518	0.000250987
	0.000983558	0.000284072
	0.000654503	0.000366944
	0.000962511	0.000108717
	0.000996176	0.000381776
	0.000623121	0.000225852
	0.000671658	0.000204516
	0.000929696	0.000242094
	0.000596802	0.000129508
	0.000652683	0.000240686
	0.000770874	0.000391058
	0.00060674	0.000511038
	0.000379278	0.000286506
	0.000666373	0.000335465
	0.000489468	0.000137354
	0.000799234	0.00031232
	0.000707607	0.000190209
	0.000648003	0.00045928
	0.000864596	0.000212629
	0.000444151	0.000322532
	0.000588008	0.000328792
	0.000872083	0.000267175
	0.000746095	0.000198372
	0.000751172	0.000439706
	0.000807912	0.000264648
	0.000622647	0.000351176
	0.000529086	0.000312402
	0.000407349	0.000440211
	0.000910035	0.000137415
	0.00119	0.000250969
	0.000686672	0.000402677
	0.000508692	0.000293193
	0.000817189	0.000351482
	0.000777117	0.000352686
	0.000690679	0.000285207
	0.000589307	0.000165695
	0.000647293	0.000445518
	0.00104	0.000347775
	0.000724682	0.000358525
	0.000704653	0.00032331
	0.000810794	0.000274668
	0.000646055	0.000350541
	0.000783752	0.000334989
	0.000641784	0.000348662
	0.00079439	0.000520673
	0.000866163	0.000458517

## Sheet: Figure 7j
	relative intensity of m/z 478.2967, LPE(18:1)
	control	MF-438 treated
	0.00302	0.00266
	0.00253	0.0014
	0.00174	0.00174
	0.0027	0.00128
	0.00269	0.00135
	0.00238	0.00181
	0.00264	0.00239
	0.0021	0.00188
	0.00347	0.00237
	0.00199	0.00224
	0.00239	0.000793982
	0.00251	0.00277
	0.00137	0.00117
	0.00221	0.00108
	0.00172	0.00182
	0.0017	0.00132
	0.0012	0.00182
	0.00145	0.000913084
	0.00153	0.000871641
	0.00145	0.00159
	0.0018	0.0012
	0.00138	0.00102
	0.00189	0.00349
	0.00134	0.00145
	0.00151	0.00167
	0.0018	0.000827376
	0.00197	0.00137
	0.00176	0.000835751
	0.00209	0.00145
	0.00206	0.0015
	0.00203	0.00152
	0.00256	0.00186
	0.00118	0.00132
	0.00177	0.00248
	0.00207	0.00148
	0.00178	0.00111
	0.0021	0.00162
	0.00156	0.0016
	0.00249	0.00158
	0.0017	0.00213
	0.00162	0.00147
	0.00125	0.00134
	0.00226	0.00187
	0.00118	0.00127
	0.00189	0.00185
	0.00205	0.0035
	0.00293	0.000985897
	0.00212	0.00182
	0.00178	0.00169
	0.00175	0.0017

## Sheet: Figure 7k
	relative intensity of m/z 506.3261, LPE(20:1)
	control	MF-438 treated
	0.00225	0.00196
	0.00174	0.00125
	0.00209	0.00156
	0.00187	0.00144
	0.0023	0.00139
	0.00157	0.0016
	0.00169	0.00221
	0.00203	0.00142
	0.00214	0.00139
	0.00205	0.00145
	0.00254	0.00107
	0.00189	0.00241
	0.00138	0.00148
	0.00175	0.00142
	0.00197	0.00136
	0.00176	0.00163
	0.00124	0.00175
	0.00148	0.00169
	0.00141	0.00168
	0.00154	0.00192
	0.0017	0.00174
	0.00136	0.00127
	0.00218	0.00164
	0.0017	0.0013
	0.00176	0.0019
	0.00168	0.00146
	0.00196	0.00149
	0.0017	0.00124
	0.00172	0.00137
	0.00134	0.00154
	0.0018	0.00198
	0.00166	0.00149
	0.00135	0.00179
	0.00145	0.0027
	0.00143	0.00134
	0.00185	0.00174
	0.00149	0.00158
	0.00139	0.0018
	0.00184	0.00166
	0.00162	0.00178
	0.00209	0.00167
	0.00171	0.00176
	0.00179	0.00199
	0.0019	0.00163
	0.0017	0.00177
	0.00217	0.00265
	0.00193	0.00186
	0.00143	0.00136
	0.00188	0.00238
	0.0024	0.00155

## Sheet: Supplementary Figure 6a-b
m/z	522.355	786.601
Interval Width (+/- Da)	0.00198742	0.00299281
Color	#ff0000	#33a02c
Maximum intensity (Peak Area) - 3-25-23_lipidsmix_slide3 - Total Ion Count	77433.5	50922.6
Maximum intensity (Peak Area) - R1 - Total Ion Count	75314.9	44458.9
Maximum intensity (Peak Area) - R10 - Total Ion Count	76785.6	43121.1
Maximum intensity (Peak Area) - R11 - Total Ion Count	76237.5	41216
Maximum intensity (Peak Area) - R12 - Total Ion Count	71410.4	41259.7
Maximum intensity (Peak Area) - R2 - Total Ion Count	68937.8	46900.7
Maximum intensity (Peak Area) - R3 - Total Ion Count	74624.1	41494.4
Maximum intensity (Peak Area) - R4 - Total Ion Count	74706.5	43433.4
Maximum intensity (Peak Area) - R5 - Total Ion Count	69104.4	42812.1
Maximum intensity (Peak Area) - R6 - Total Ion Count	73478.4	42942.1
Maximum intensity (Peak Area) - R7 - Total Ion Count	71526.7	40269.1
Maximum intensity (Peak Area) - R8 - Total Ion Count	76059.2	42898.9
Maximum intensity (Peak Area) - R9 - Total Ion Count	69934.2	48004.1
Average intensity (Peak Area) - 3-25-23_lipidsmix_slide3 - Total Ion Count	54793.7	31428.5
Average intensity (Peak Area) - R1 - Total Ion Count	55469.5	31434.8
Average intensity (Peak Area) - R10 - Total Ion Count	53854.2	31164.1
Average intensity (Peak Area) - R11 - Total Ion Count	53720.8	30210.4
Average intensity (Peak Area) - R12 - Total Ion Count	55390.8	31375.2
Average intensity (Peak Area) - R2 - Total Ion Count	55118.3	31603
Average intensity (Peak Area) - R3 - Total Ion Count	55622.9	31358
Average intensity (Peak Area) - R4 - Total Ion Count	54583.8	31341.4
Average intensity (Peak Area) - R5 - Total Ion Count	55064	31433.1
Average intensity (Peak Area) - R6 - Total Ion Count	56251.2	32007.6
Average intensity (Peak Area) - R7 - Total Ion Count	55024.8	31348.8
Average intensity (Peak Area) - R8 - Total Ion Count	54469.1	31348.4
Average intensity (Peak Area) - R9 - Total Ion Count	54520.4	30943.5
Intensity standard deviation (Peak Area) - 3-25-23_lipidsmix_slide3 - Total Ion Count	5504.49	4190.89
Intensity standard deviation (Peak Area) - R1 - Total Ion Count	5853.54	4184.18
Intensity standard deviation (Peak Area) - R10 - Total Ion Count	5190.61	4468.69
Intensity standard deviation (Peak Area) - R11 - Total Ion Count	5234.54	3887.71
Intensity standard deviation (Peak Area) - R12 - Total Ion Count	5029.18	3906.64
Intensity standard deviation (Peak Area) - R2 - Total Ion Count	5644.06	4241.75
Intensity standard deviation (Peak Area) - R3 - Total Ion Count	5496.44	4153.77
Intensity standard deviation (Peak Area) - R4 - Total Ion Count	5591.35	4354.89
Intensity standard deviation (Peak Area) - R5 - Total Ion Count	5268.38	4397.4
Intensity standard deviation (Peak Area) - R6 - Total Ion Count	5671.38	4344.1
Intensity standard deviation (Peak Area) - R7 - Total Ion Count	5255.8	3792.72
Intensity standard deviation (Peak Area) - R8 - Total Ion Count	5517.12	3707.18
Intensity standard deviation (Peak Area) - R9 - Total Ion Count	5295.4	4318.25
Maximum peak intensity - 3-25-23_lipidsmix_slide3 - Total Ion Count	54791	31428.5
Maximum peak intensity - R1 - Total Ion Count	55469.5	31434.8
Maximum peak intensity - R10 - Total Ion Count	53854.2	31164.1
Maximum peak intensity - R11 - Total Ion Count	53720.8	30210.4
Maximum peak intensity - R12 - Total Ion Count	55390.8	31375.2
Maximum peak intensity - R2 - Total Ion Count	55118.3	31603
Maximum peak intensity - R3 - Total Ion Count	55622.9	31358
Maximum peak intensity - R4 - Total Ion Count	54583.8	31341.4
Maximum peak intensity - R5 - Total Ion Count	55064	31433.1
Maximum peak intensity - R6 - Total Ion Count	56251.2	32007.6
Maximum peak intensity - R7 - Total Ion Count	55024.8	31348.8
Maximum peak intensity - R8 - Total Ion Count	54469.1	31348.3
Maximum peak intensity - R9 - Total Ion Count	54520.4	30943.5
Peak area - 3-25-23_lipidsmix_slide3 - Total Ion Count	54793.6	31428.5
Peak area - R1 - Total Ion Count	55469.5	31434.8
Peak area - R10 - Total Ion Count	53854.2	31164.1
Peak area - R11 - Total Ion Count	53720.8	30210.4
Peak area - R12 - Total Ion Count	55390.8	31375.2
Peak area - R2 - Total Ion Count	55118.3	31603
Peak area - R3 - Total Ion Count	55622.9	31358
Peak area - R4 - Total Ion Count	54583.8	31341.4
Peak area - R5 - Total Ion Count	55064	31433.1
Peak area - R6 - Total Ion Count	56251.2	32007.6
Peak area - R7 - Total Ion Count	55024.8	31348.8
Peak area - R8 - Total Ion Count	54469.1	31348.3
Peak area - R9 - Total Ion Count	54520.4	30943.5

## Sheet: Supplementary Figure 21
	PANC1 area		PANC1 Length		PANC1 Width			PANC1 L/W				PSC area		PSC Length		PSC Width			PANCI L/W
	207.83		24.878		19.7338			1.26068				743.23		127.94		56.197			2.27663
	201.453		20.7322		20.9019			0.991882				652.288		109.895		40.432			2.71802
	257.146		24.395		22.0424			1.10673				574.706		112.161		44.242			2.53517
	236.07		23.7084		18.5749			1.27637				617.056		88.323		40.124			2.20125
	213.019		27.6955		24.5652			1.12742				635.6		133.545		49.188			2.71499
	232.848		21.8201		17.5565			1.24285				571.214		108.905		37.537			2.90127
	258.5		15.3433		11.6859			1.31298				637.219		125.921		41.048			3.06765
	258.631		12.006		9.5927			1.25158				571.196		107.55		48.866			2.20092
	218.602		29.3871		27.807			1.05682				611.513		101.405		41.704			2.43154
	222.72		27.6242		21.274			1.29849				613.066		140.021		47.624			2.94014
	264.562		13.4608		10.5224			1.27925				601.358		127.001		47.332			2.68319
	252.514		22.0904		20.9814			1.05286				723.711		98.762		34.711			2.84526
	225.736		26.4983		25.9073			1.02281				629.548		109.202		41.716			2.61774
	222.8		24.7722		22.1345			1.11916				615.744		118.286		39.423			3.00043
	263.383		21.6062		18.8087			1.14873				692.157		127.031		43.528			2.91837
	290.683		25.3495		22.1449			1.14471				621.571		141.722		48.725			2.90861
	196.956		20.9852		18.9285			1.10866				652.776		115.61		41.251			2.8026
	254.171		29.1766		24.2116			1.20507				767.922		98.325		28.836			3.4098
	228.952		21.8799		17.4309			1.25524				768.305		71.263		27.544			2.58724
	201.81		21.9707		18.6912			1.17546				775.456		68.711		25.727			2.67077
	248.289		17.8894		17.7085			1.01021				737.374		102.775		49.306			2.08442
	257.064		15.4284		10.5155			1.46721				590.66		101.378		47.368			2.14022
	228.261		21.3912		17.7869			1.20264				743.632		94.536		51.793			1.82527
	248.888		18.8612		15.5267			1.21476				737.454		119.422		52.041			2.29477
	221.214		26.7479		22.1518			1.20748				587.344		103.194		42.482			2.42912
	198.902		15.4721		11.7181			1.32035				620.956		143.022		52.336			2.73276
	233.534		28.1923		23.5688			1.19617				663.498		135.273		60.875			2.22214
	203.673		26.9457		21.2198			1.26983				652.02		116.465		51.14			2.27738
	229.029		25.7152		19.8743			1.29389				762.252		112.291		43.244			2.59668
	246.108		30.099		15.4794			1.94445				715.751		133.637		35.364			3.7789
Mean	234.112		22.7374		18.9682			1.21883			Mean	662.886		113.119		43.723			2.62711
SD	23.6071		4.93937		4.67362			0.173929			SD	67.256		18.832		8.157			0.40963
SEM	0.786904		0.164646		0.155787			0.005798			SEM	2.242		0.628		0.272			0.013654

## Sheet: Supplementary Figure 23b
		Support vector machine (SVM)	Random forest classifier (RF)	Multilayer perceptron (MLP)
	Accuracy	1	1	1
	Sensitivity	1	1	1
	Specificity	1	1	1
